# Supplementary material for: The effects of microclimatic winter conditions in urban areas on the risk of establishment for Aedes albopictus
Source: Sci Rep. 2022 Sep 24;12:15967. doi: 10.1038/s41598-022-20436-9 (PMC9509395; doi:10.1038/s41598-022-20436-9)
Supplement: Supplementary file 2 — Supplementary Information 2. [file 41598_2022_20436_MOESM2_ESM.xlsx]

## Sheet: Sheet1
ID site	City	Habitat	ID sensor device	MeteoSwiss (MS) cell	Geographic coordinates	Altitude (m)	Context	Ae. albopictus status in cell
LUG-1-CB	Lugano	Catch basin	AL011	MS-76834	46.00875N, 8.95176E	279	Urban	Established
LUG-2-CB	Lugano	Catch basin	AL010	MS-76834	46.00925N, 8.95859E	280	Urban	Established
LUG-3-CB	Lugano	Catch basin	AL012	MS-76834	46.01239N, 8.95517E	282	Urban	Established
LUG-4-E	Lugano	Tree	AL013	MS-76834	46.01208N, 8.95512E	282	Urban	Established
LUG-5-CB	Lugano	Catch basin	AL006	MS-76835	46.01004N, 8.96790E	283	Urban	Established
LUG-6-CB	Lugano	Catch basin	AL007	MS-76835	46.00627N, 8.96785E	274	Urban	Established
LUG-7-CB	Lugano	Catch basin	AL008	MS-76835	46.00526N, 8.96354E	273	Urban	Established
LUG-8-E	Lugano	Hedge	AL014	MS-76835	46.00666N, 8.96827E	275	Urban	Established
LUG-9-CB	Lugano	Catch basin	AL001	MS-76465	46.01882N, 8.96987E	335	Residential	Established
LUG-10-CB	Lugano	Catch basin	AL002	MS-76465	46.01920N, 8.97428E	368	Residential	Established
LUG-11-CB	Lugano	Catch basin	AL003	MS-76465	46.02283N, 8.96927E	314	Residential	Established
LUG-12-E	Lugano	Tree	AL015	MS-76465	46.01964N, 8.97361E	363	Residential	Established
LUG-13-CB	Lugano	Catch basin	AL004	MS-76095	46.02379N, 8.97311E	368	Residential	Established
BAS-1-CB	Basel	Catch basin	AL058	MS-12716	47.57588N, 7.56516E	261	Urban	Established
BAS-2-CB	Basel	Catch basin	AL059	MS-12716	47.57607N, 7.57096E	260	Urban	Established
BAS-3-E	Basel	Bush	AL060	MS-12716	47.57446N, 7.57125E	261	Urban	Established
BAS-4-CB	Basel	Catch basin	AL071	MS-13828	47.54561N, 7.59154E	280	Urban	Established
BAS-5-CB	Basel	Catch basin	AL072	MS-13828	47.54641N, 7.58810E	278	Urban	Established
BAS-6-CB	Basel	Catch basin	AL074	MS-13828	47.54520N, 7.58760E	280	Urban	Established
BAS-7-E	Basel	Tree	AL075	MS-14198	47.54365N, 7.58831E	281	Urban	Absent
BAS-8-CB	Basel	Catch basin	AL063	MS-13091	47.56320N, 7.62724E	263	Residential	Absent
BAS-9-CB	Basel	Catch basin	AL065	MS-13461	47.56213N, 7.62538E	262	Residential	Established
BAS-10-E	Basel	Bush	AL062	MS-13090	47.56300N, 7.62425E	261	Residential	Absent
BAS-11-CB	Basel	Catch basin	AL066	MS-14198	47.53931N, 7.59112E	291	Residential	Absent
BAS-12-CB	Basel	Catch basin	AL069	MS-14198	47.54023N, 7.58660E	294	Residential	Absent
BAS-13-E	Basel	Tree	AL070	MS-14198	47.54034N, 7.58576E	315	Residential	Absent
BAS-14-CB	Basel	Catch basin	AL067	MS-14568	47.53495N, 7.58590E	334	Residential	Absent
LAU-1-CB	Lausanne	Catch basin	AL037	MS-55932	46.51807N, 6.60288E	384	Residential	Absent
LAU-2-CB	Lausanne	Catch basin	AL040	MS-55932	46.51704N, 6.59540E	373	Residential	Absent
LAU-3-E	Lausanne	Tree	AL039	MS-55932	46.51918N, 6.59877E	382	Residential	Absent
LAU-4-CB	Lausanne	Catch basin	AL042	MS-56674	46.50683N, 6.62635E	375	Urban	Absent
LAU-5-CB	Lausanne	Catch basin	AL043	MS-56304	46.51188N, 6.62853E	411	Urban	Absent
LAU-6-CB	Lausanne	Catch basin	AL044	MS-56304	46.51356N, 6.62122E	410	Urban	Absent
LAU-7-E	Lausanne	Bush	AL045	MS-56304	46.51388N, 6.62183E	412	Urban	Absent
LAU-8-CB	Lausanne	Catch basin	AL046	MS-55934	46.51659N, 6.62633E	433	Urban	Absent
LAU-9-CB	Lausanne	Catch basin	AL050	MS-55934	46.51753N, 6.62892E	450	Urban	Absent
LAU-10-CB	Lausanne	Catch basin	AL048	MS-56305	46.51211N, 6.63282E	421	Urban	Absent
LAU-11-E	Lausanne	Tree	AL049	MS-56305	46.51242N, 6.63382E	427	Urban	Absent
LAU-12-CB	Lausanne	Catch basin	AL053	MS-55195	46.53673N, 6.63514E	610	Residential	Absent
LAU-13-CB	Lausanne	Catch basin	AL055	MS-55195	46.53978N, 6.63909E	655	Residential	Absent
LAU-14-E	Lausanne	Tree	AL054	MS-55195	46.54162N, 6.63574E	649	Residential	Absent
ZUR-1-CB	Zurich	Catch basin	AL016	MS-20559	47.38125N, 8.53724E	404	Urban	Observed
ZUR-2-CB	Zurich	Catch basin	AL019	MS-20559	47.38074N, 8.53427E	404	Urban	Observed
ZUR-3-E	Zurich	Bush	AL017	MS-20559	47.38107N, 8.53739E	405	Urban	Observed
ZUR-4-CB	Zurich	Catch basin	AL021	MS-20927	47.37673N, 8.50694E	410	Residential	Absent
ZUR-5-CB	Zurich	Catch basin	AL023	MS-20927	47.37376N, 8.50343E	414	Residential	Absent
ZUR-6-CB	Zurich	Catch basin	AL025	MS-20927	47.37034N, 8.50751E	422	Residential	Absent
ZUR-7-E	Zurich	Hedge	AL022	MS-20927	47.37702N, 8.50688E	410	Residential	Absent
ZUR-8-CB	Zurich	Catch basin	AL026	MS-21300	47.36643N, 8.54525E	405	Urban	Absent
ZUR-9-E	Zurich	Hedge	AL027	MS-21300	47.36675N, 8.54454E	406	Urban	Absent
ZUR-10-CB	Zurich	Catch basin	AL030	MS-21299	47.36617N, 8.53670E	412	Urban	Absent
ZUR-11-CB	Zurich	Catch basin	AL031	MS-22409	47.34085N, 8.53142E	438	Residential	Observed
ZUR-12-E	Zurich	Tree	AL032	MS-22409	47.34108N, 8.53256E	445	Residential	Observed
ZUR-13-CB	Zurich	Catch basin	AL033	MS-22039	47.34305N, 8.53320E	428	Residential	Observed
ZUR-14-CB	Zurich	Catch basin	AL034	MS-22039	47.34604N, 8.53212E	423	Residential	Observed
WS-LUG	Lugano	Weather station		MS-77204	46.00422N, 8.96032E	273	Urban	Established
WS-BAS	Basel	Weather station		MS-13087	47.56591N, 7.58209E	258	Urban	Established
WS-LAU	Lausanne	Weather station		MS-55935	46.52211N, 6.63963E	538	Urban	Absent
WS-ZUR	Zurich	Weather station		MS-20559	47.37758N, 8.53042E	409	Urban	Observed
