# Supplementary material for: The effects of microclimatic winter conditions in urban areas on the risk of establishment for Aedes albopictus
Source: Sci Rep. 2022 Sep 24;12:15967. doi: 10.1038/s41598-022-20436-9 (PMC9509395; doi:10.1038/s41598-022-20436-9)
Supplement: Supplementary file 3 — Supplementary Information 3. [file 41598_2022_20436_MOESM3_ESM.xlsx]

## Sheet: Sheet1
Date [dd:mm:yyyy]	Time UTC+1h [hh:mm:ss]	Temperature LUG-1-CB [°C]	Temperature LUG-4-E [°C]	Temperature LUG-5-CB [°C]	Temperature LUG-6-CB [°C]	Temperature LUG-7-CB [°C]	Temperature LUG-8-E [°C]	Temperature LUG-9-CB [°C]	Temperature LUG-10-CB [°C]	Temperature LUG-11-CB [°C]	Temperature LUG-12-E [°C]	Temperature LUG-13-CB [°C]	Temperature BAS-1-CB [°C]	Temperature BAS-2-CB [°C]	Temperature BAS-3-E [°C]	Temperature BAS-4-CB [°C]	Temperature BAS-5-CB [°C]	Temperature BAS-7-E [°C]	Temperature BAS-9-CB [°C]	Temperature BAS-10-E [°C]	Temperature BAS-11-CB [°C]	Temperature BAS-13-E [°C]	Temperature BAS-14-CB [°C]	Temperature LAU-1-CB [°C]	Temperature LAU-4-CB [°C]	Temperature LAU-5-CB [°C]	Temperature LAU-6-CB [°C]	Temperature LAU-8-CB [°C]	Temperature LAU-13-CB [°C]	Temperature LAU-14-E [°C]	Temperature ZUR-1-CB [°C]	Temperature ZUR-2-CB [°C]	Temperature ZUR-5-CB [°C]	Temperature ZUR-6-CB [°C]	Temperature ZUR-7-E [°C]	Temperature ZUR-8-CB [°C]	Temperature ZUR-10-CB [°C]	Temperature ZUR-11-CB [°C]	Temperature ZUR-12-E [°C]	Temperature ZUR-14-CB [°C]
2019-12-01	1900-01-01												6.75	6.19	4.63	6.06	6	4	6.25	3.88	6.19	3.81	6.38	7.37	6.87	6.5	6.5	7.75	3.93	3.56	6.81	6.94	5.19	5.94	2.06	6.06	6	5.75	1.69	6.69
2019-12-01	01:00:00												6.69	5.88	4.56	5.88	5.94	4.06	6.13	3.88	5.88	3.75	6.31	7.43	6.75	6.37	6.43	7.68	4	3.62	6.75	6.88	5.19	5.81	1.88	5.88	5.81	5.63	1.63	6.56
2019-12-01	02:00:00												6.31	5.81	4.69	6.13	6	4.13	6.06	4	6.19	3.81	6.44	7.37	6.75	6.31	6.37	7.68	4.06	3.62	6.69	6.94	5.13	5.81	2	5.75	5.75	5.63	1.63	6.56
2019-12-01	03:00:00												6.5	5.88	2.88	6	5.81	4.06	6.13	3.94	6	3.94	6.38	7.37	6.68	6.43	6.37	7.81	4.06	3.5	6.63	6.94	5	5.69	1.75	5.69	5.69	5.5	1.25	6.5
2019-12-01	04:00:00												6.69	5.75	4.31	6	5.69	3.94	6.13	3.88	6.25	3.75	6.31	7.37	6.68	6.31	6.25	7.62	4	3.37	6.56	6.88	5	5.69	1.38	5.56	5.63	5.38	1.19	6.44
2019-12-01	05:00:00												6.44	5.63	4.5	5.88	5.88	3.81	6.06	4	5.94	3.69	6.19	7.25	6.68	6.31	6.25	7.68	4.06	4	6.44	6.81	4.81	5.63	1.88	5.5	5.63	5.5	1.56	6.44
2019-12-01	06:00:00												6.38	5.63	4.5	6.06	5.75	3.81	6	3.81	6.06	3.63	6.13	7.31	6.68	6.12	6.25	7.75	4.06	3.75	6.44	6.81	4.25	5.56	1.88	5.44	5.56	5.38	1.56	6.44
2019-12-01	07:00:00												6.44	5.75	3.44	6.63	5.94	3.75	6	3.44	6.38	3.44	6.19	7.18	6.62	6.06	6.12	7.5	4	3	6.31	6.69	4.63	5.56	1.81	5.31	5.5	5.44	1.44	6.25
2019-12-01	08:00:00												6.44	5.75	2.56	7.13	5.88	2.75	6.06	3.25	6.56	3.56	6.38	7.18	6.62	6.25	6.12	7.81	4.06	3.18	6.31	6.63	4.75	5.31	1.69	5.25	5.06	5.19	1.56	6.06
2019-12-01	09:00:00												6.5	5.75	3	7.25	5.88	2.81	6.13	2.94	6.69	2.56	6	6.62	6.37	5.87	6	6.25	3.81	2.56	6.19	6.63	4.75	5.38	2	5.19	5.19	5.06	1.81	6.19
2019-12-01	10:00:00												6.56	5.81	4.25	7	6.06	4.25	6.06	4	6.81	2.69	6.38	6.25	5.81	5.62	5.68	5.25	3.56	2.06	6.25	6.75	4.75	5.44	2.38	5.19	5.19	5.06	2.38	6.19
2019-12-01	11:00:00												6.63	5.88	4.38	7.44	6.06	3.63	6.13	4.63	6.81	4	6.19	6.62	5.56	5.18	5.56	5.68	2.68	0.56	6.31	6.75	4.94	5.5	2.44	5.19	5.38	5.31	2.75	6.19
2019-12-01	12:00:00												6.94	5.88	4.38	7	6.19	4.44	6.19	4.81	6.75	3.69	6.5	6.75	6.06	5.62	5.56	6.18	3	1.43	6.44	6.81	5.06	5.56	3	5.31	5.44	5.31	3.25	6.38
2019-12-01	13:00:00												7.06	6	4.5	6.94	6.31	4.44	6.25	4.75	6.94	4.5	6.56	6.81	6.62	5.81	5.62	6.25	3.56	1.87	6.44	6.81	5.19	5.56	3.25	5.44	5.56	5.38	3.44	6.31
2019-12-01	14:00:00												6.94	6.06	4.56	7.38	6.38	4.13	6.25	4.69	7.13	4.19	6.56	6.87	6.93	6	5.62	6.56	3.87	3	6.5	6.88	5.25	5.56	3.63	5.56	5.63	5.38	3.5	6.5
2019-12-01	15:00:00												7	6.13	4.69	7.56	6.38	4.38	6.31	4.44	7.13	3.88	6.63	6.93	6.81	6.06	5.68	6.56	4.12	2.93	6.63	6.88	5.06	5.69	3.44	5.75	5.63	5.56	3.38	6.44
2019-12-01	16:00:00												7	6.13	4.38	7.56	6.5	4.19	6.31	4.19	7.19	4	6.69	6.87	6.62	6	5.75	6.56	4.18	2.93	6.75	6.88	4.94	5.69	3.13	5.94	5.75	5.56	3.19	6.63
2019-12-01	17:00:00												7	6.19	4	7.5	6.5	4.06	6.31	3.81	7.13	3.75	6.63	6.87	6.31	5.93	5.68	6.5	4.12	3.12	6.81	6.94	5.25	5.69	3.31	6	5.75	5.69	3.75	6.63
2019-12-01	18:00:00												7	6.06	3.94	6.81	6.63	4.13	6.25	3.69	7.19	3.63	6.75	6.93	6.31	5.87	5.68	6.5	4	3.06	6.81	6.94	5.31	5.75	3.38	6	5.81	5.56	3.38	6.63
2019-12-01	19:00:00												6.88	6.13	3.75	7.06	6.5	3.44	6.25	3.75	7.19	3.5	6.75	6.93	6.18	5.87	5.68	6.62	4	3.18	6.81	6.94	5.19	5.75	3.31	6	5.81	5.69	3.25	6.63
2019-12-01	20:00:00												6.88	6	3.31	7.25	6.63	3.06	6.25	3.44	7	2.75	6.69	6.87	6.12	5.81	5.68	6.56	4	3.25	6.81	7	5.25	5.75	3.25	5.94	5.81	5.75	3.44	6.63
2019-12-01	21:00:00												6.81	5.94	2.88	7.63	6.31	2.81	6.31	3.25	7.19	2.31	6.69	6.87	6.06	5.75	5.62	6.62	3.93	3.25	6.81	7	5.13	5.69	3.44	5.94	5.88	5.69	3.5	6.69
2019-12-01	22:00:00												6.75	5.88	2.94	7.63	6.38	2.56	6.25	2.81	7.06	2.44	6.38	6.87	6.06	5.75	5.62	6.75	3.93	3.37	6.69	6.44	4.75	5.63	3.38	5.88	5.81	5.44	3.38	6.63
2019-12-01	23:00:00												6.81	5.88	3	7.31	6.25	2.75	6.31	3.06	7.13	2.56	6.69	6.87	6.12	5.75	5.62	6.87	3.93	3.5	6.56	6.5	4.56	5.75	3.56	5.81	5.75	5.44	3.38	6.5
2019-12-02	1900-01-01												6.75	5.81	3	7.88	6.25	2.69	6.31	3	7	2.63	6.63	6.87	6.06	5.81	5.62	6.87	3.93	3.75	5	5.56	4.56	5.75	3.5	5.81	5.63	5.38	3.44	6.56
2019-12-02	01:00:00												6.75	5.75	3	7.81	6.19	2.81	6.38	2.94	7.13	2.5	6.5	6.87	6.06	5.81	5.68	6.93	4	3.75	6.13	5.75	4.56	5.75	3.5	5.69	5.56	5.38	3.44	6.5
2019-12-02	02:00:00												6.69	5.75	2.81	7.81	6.19	2.63	6.31	2.75	7	2.38	6.75	6.87	6.12	5.87	5.68	6.93	4.06	4	5.63	5.63	4.63	5.69	3.56	5.63	5.5	5.25	3.5	6.5
2019-12-02	03:00:00												6.69	5.69	2.81	7.81	6.25	2.5	6.31	2.69	7	2.31	6.56	6.87	6.12	5.87	5.75	7	4.12	3.81	5.25	5.5	4.69	5.69	3.56	5.56	5.31	5.19	3.5	6.5
2019-12-02	04:00:00												6.56	5.63	2.25	7.63	6.13	2	6.25	2.31	6.88	1.75	6.38	6.87	6.12	5.87	5.75	6.93	4.12	3.87	5.94	5.56	4.63	5.63	3.25	5.5	5.31	5.13	3.25	6.5
2019-12-02	05:00:00												6.31	5.5	2.25	7.56	6	2	6.13	2.06	6.75	1.81	6.63	6.87	6.12	5.87	5.75	6.93	4.12	4.12	6	5.88	4.75	5.63	3.19	5.38	5.38	5.19	3.13	6.44
2019-12-02	06:00:00												6.25	5.44	2.63	6.88	5.69	2	5.94	2.19	6.75	1.63	6.63	6.87	6.06	5.87	5.75	6.87	4.06	4.06	6	6	4.63	5.69	3.06	5.31	5.38	5.25	2.94	6.5
2019-12-02	07:00:00												6.06	5.25	2.44	7.06	5.81	2	5.81	2	6.75	1.75	6.56	6.81	6.12	5.87	5.75	6.87	4	3.81	6	6.19	4.75	5.63	3.13	5.25	5.38	5.19	3.06	6.44
2019-12-02	08:00:00												6.13	5.31	2.38	6.38	5.75	2.13	5.69	2	6.56	1.75	6.44	6.87	6.12	5.81	5.75	6.62	4	3.75	6	6.19	4.5	5.5	2.88	5.19	5.31	5.19	2.63	6.5
2019-12-02	09:00:00												6.06	5.31	2.5	6.38	5.56	1.94	5.63	1.94	6.69	1.56	6.44	6.87	6.31	6	5.81	6.75	4	4	5.94	6.25	4.75	5.44	2.94	5.13	5.38	5.19	2.88	6.38
2019-12-02	10:00:00												6.06	5.25	2.19	6.69	5.44	1.56	5.63	1.81	6.69	1.63	6.25	6.87	6.62	6.06	5.87	6.68	4.25	3.68	5.94	6.25	4.69	5.44	2.75	5.13	5.31	5.19	2.88	6.31
2019-12-02	11:00:00												5.94	5.25	2.31	6.75	5.31	1.88	5.56	2.06	6.63	1.75	6.31	7	7.31	6.75	6.06	6.75	4.12	3.5	5.94	6.25	4.63	5.31	2.75	5.06	5.31	5.13	2.75	6.25
2019-12-02	12:00:00												6	5.19	2.38	6.5	5.44	1.94	5.5	2.06	6.56	1.75	6.25	7.12	7.68	7	6.18	6.87	4.18	3.43	5.94	6.19	4.44	5.44	2.81	5.13	5.25	5.06	2.69	6.19
2019-12-02	13:00:00												6.13	5.31	2.88	6.19	5.69	2.31	5.56	2.31	6.75	2.19	6.25	7.06	7.93	6.87	6.37	6.68	4.31	3	5.94	6.25	4.5	5.31	3	5.13	5.25	5.13	2.56	6.25
2019-12-02	14:00:00												6.25	5.38	3.13	6.31	5.69	2.56	5.56	2.63	6.75	2.31	6.19	7.12	8.43	6.87	6.56	6.75	4.31	2.56	6	6.25	4.38	5.19	3.06	5.13	5.25	5.06	2.63	6.19
2019-12-02	15:00:00												6.31	5.38	3.44	6.25	5.81	2.69	5.56	2.88	6.69	2.69	6.31	6.87	8.31	6.68	6.62	6.68	3.87	2.31	6	6.25	4.31	5.31	3	5.06	5.31	5.13	2.56	6.06
2019-12-02	16:00:00												6.25	5.38	3.63	5.94	5.63	3.06	5.56	2.88	6.75	2.88	6.13	7	7.75	6.43	6.5	6.68	3.31	1.5	6	5.88	4.19	5.19	2.63	5.06	5.25	4.94	2.38	6.06
2019-12-02	17:00:00												6.25	5.44	3.81	5.88	5.5	2.63	5.56	2.94	6.5	2.44	6.06	6.43	7.06	5	6.06	5.87	2.75	1.18	5.94	5.56	4.06	5	2.5	5	5.06	4.88	2.06	6
2019-12-02	18:00:00												6.25	5.31	3.25	6	5.88	2.81	5.5	2.38	6.63	2.31	6.31	6.18	5.93	4.18	5.62	5.31	2.37	0.81	5.94	5.63	4	5.19	2.25	4.94	5.19	4.88	1.69	5.88
2019-12-02	19:00:00												6.13	5.19	3	5.69	5.56	2.25	5.44	1.81	6.44	1.56	6.19	6.18	5.25	3.93	5.18	5.5	2.12	0.56	5.94	5.81	3.94	5.06	1.81	4.75	5.06	4.75	1.5	5.81
2019-12-02	20:00:00												6.19	4.81	2	6	5.44	1.81	5.31	-0.13	6.38	1.13	6	6.12	4.62	3.5	4.81	5.12	1.93	0.06	5.94	5.88	3.81	4.94	1.69	4.69	5	4.69	1.31	5.75
2019-12-02	21:00:00												6.13	4.88	1.44	5.75	5.25	1.31	5.19	-0.19	6.19	0.44	6	6	4.18	3.06	4.43	4.75	1.68	-0.18	5.81	5.88	3.81	4.94	1.63	4.56	5	4.63	1.19	5.75
2019-12-02	22:00:00												6.06	4.56	0.63	6.31	4.94	0.63	5.13	-1.06	6.06	-0.25	5.94	5.93	3.68	2.81	4.12	4.62	1.31	-0.37	5.69	5.88	3.81	4.88	1.38	4.44	4.94	4.75	1	5.63
2019-12-02	23:00:00												5.63	4.31	-0.06	6.44	5.13	-0.38	5.13	-1.5	6	-0.94	5.81	5.87	3.25	2.68	3.81	4.62	1.06	-0.37	5.69	5.81	3.5	4.75	0.19	4.38	4.94	4.88	0.25	5.56
2019-12-03	1900-01-01												5.56	4.13	-0.13	6	5	-0.81	4.81	-1.06	5.81	-1.5	5.75	5.62	2.87	2.43	3.56	4.25	0.87	-0.5	5.56	5.81	3.19	4.69	-0.31	4.25	4.88	4.88	-0.19	5.69
2019-12-03	01:00:00												5.44	4	-1.06	5.69	4.5	-1.13	4.88	-1.94	5.63	-1.44	5.56	5.75	2.75	2.5	3.37	4.68	0.81	-0.68	5.5	5.81	3.19	4.5	-0.25	4.06	4.75	4.44	0.06	5.56
2019-12-03	02:00:00												5.44	4.19	-1.31	6.75	4.5	-1.63	4.81	-2.06	5.56	-1.75	5.25	5.62	2.43	2.12	3.06	4.31	0.68	-1	5.31	5.75	2.94	4.5	-0.5	3.81	4.69	4.56	0.06	5.31
2019-12-03	03:00:00												5.38	3.38	-1.75	6.38	4.44	-1.38	4.75	-1.94	5.5	-1.88	5.19	5.56	2.37	2.06	2.87	4.18	0.5	-1.12	5.25	5.75	2.5	4.44	-1	3.63	4.56	4.63	-0.06	5.38
2019-12-03	04:00:00												5	3.81	-2.13	6.5	4.19	-1.75	4.56	-2.38	5.25	-1.94	5.06	5.68	2.62	2.31	2.81	4.56	0.37	-1.06	5.13	5.75	2.63	4.31	-1	3.44	4.44	4.31	-1.06	5.25
2019-12-03	05:00:00												4.81	3.5	-2.5	6	4.19	-1.56	4.44	-2.69	5.13	-2.25	5	5.81	2.87	2.68	2.87	4.81	0.31	-0.87	5	5.63	2.88	4.13	-0.69	3.13	4.38	4.13	-1.31	5.25
2019-12-03	06:00:00												4.56	3.44	-2.44	5.81	3.88	-1.81	4.31	-2.81	5.19	-2.25	4.94	5.06	3.06	2.87	2.93	4.93	0.43	-0.75	4.75	5.56	2.38	4.06	-1.06	2.94	4.19	4.06	-1.19	5.13
2019-12-03	07:00:00												4.56	2.88	-2.44	5.38	3.69	-2.5	4	-2.94	5	-2.88	4.81	5	3.18	2.75	2.93	4.37	0.56	-0.81	4.75	5.5	2.19	3.81	-0.63	2.75	4.13	4.13	-1.31	5.06
2019-12-03	08:00:00												4.69	3.19	-2.38	3.69	3.75	-2.44	3.81	-3.13	4.81	-2.69	4.75	4.93	3.18	2.81	2.93	4.5	0.56	-0.56	4.44	5.44	2.38	3.63	-0.81	2.63	3.88	4.31	-0.94	5.06
2019-12-03	09:00:00												4.69	3	-1.5	5.13	3.56	-0.56	3.63	-2.63	4.81	-1.19	4.63	4.87	3.43	3.12	3	4.75	0.75	-0.18	4.56	5.38	2.38	3.81	-0.38	2.5	3.81	3.81	-0.19	4.69
2019-12-03	10:00:00												4.81	3.31	-0.19	4.94	3.44	0.19	3.63	-1.44	5	-0.25	3.94	5	3.81	3.37	3.06	4.5	1.06	-0.06	4.44	5.44	2.81	3.81	0.19	2.5	3.75	3.75	1.06	4.81
2019-12-03	11:00:00												5.06	3.69	1.81	4.94	3.81	1.75	3.75	0.44	5.31	1.69	3.88	5.25	4.25	3.75	3.25	4.68	1.62	0.03	4.5	5.44	3.44	3.81	1.88	2.69	3.75	3.88	1.81	5
2019-12-03	12:00:00												5.25	4	3.63	5.5	3.69	3.31	3.81	2.31	5.19	2.44	4.38	5.43	4.81	4.18	3.43	5.06	2.12	0.68	4.56	5.44	3.75	3.88	2.69	3.13	3.81	3.88	2.56	5
2019-12-03	13:00:00												5.38	4.19	4.44	6	3.88	3.94	3.94	3.63	5.31	3.13	4.63	5.56	5.37	4.68	3.75	5.43	2.56	0.81	4.81	5.5	4.13	3.88	3.06	3.63	3.88	4.13	3.38	5.19
2019-12-03	14:00:00												5.5	4.44	5.44	6.25	4.13	4.38	4	4.25	5.31	3.63	4.63	5.68	5.68	4.93	3.93	5.37	2.81	1.06	4.94	5.56	3.94	3.94	3.31	4.06	3.88	4.19	3.69	5.19
2019-12-03	15:00:00												5.56	4.5	4.19	6.31	4.25	3.81	4.06	3.63	5.25	2.94	4.75	5.75	5.75	4.93	4	5.37	2.75	0.93	5	5.5	3.81	3.88	3.31	4.38	3.94	4.25	3.56	5.25
2019-12-03	16:00:00												5.38	4.56	3.81	6.44	4.31	3.25	4.06	2.75	5.25	1.63	4.88	5.81	5.56	4.87	4.06	5.56	2.56	0.87	5.06	5.56	3.56	3.88	2	4.5	4	4.25	2.38	5.25
2019-12-03	17:00:00												5.38	4.44	2.56	6.19	4.44	1.81	4	0.88	5.19	0.75	4.88	5.43	5.31	4.75	4	5.31	2.31	0.56	5	5.56	3.38	3.88	1.69	4.5	4.06	4.25	2.13	5.19
2019-12-03	18:00:00												5.25	4.19	1.44	5.81	4.38	0.94	3.94	-0.38	4.94	0	4.75	5.37	5	4.25	3.87	5.12	2.06	0.04	5	5.56	3.5	3.88	1.75	4.38	4.06	4.19	1.25	5.25
2019-12-03	19:00:00												5	3.69	0.5	5.13	4.31	0.19	3.81	-0.69	4.94	-0.69	4.69	5.56	4.87	4.31	3.81	5.31	1.93	0.03	4.88	5.5	3.13	3.69	-0.06	4.19	4	4.19	0.69	5.19
2019-12-03	20:00:00												5	3.69	-0.06	5.5	4.25	-0.44	3.81	-1.19	4.81	-0.81	4.75	5.56	4.81	4.31	3.75	5.25	1.93	0.03	4.81	5.5	2.94	3.56	-0.69	4	3.94	4.13	0.5	5.13
2019-12-03	21:00:00												4.75	3.63	-0.31	5.38	4.06	-0.88	3.69	-1.56	4.63	-0.5	4.63	5.5	4.75	4.25	3.75	5.25	1.93	0.03	4.75	5.38	2.94	3.69	-0.81	3.81	3.88	4.13	0.19	5.13
2019-12-03	22:00:00												4.69	3.06	-1.38	4.75	3.88	-0.69	3.44	-1.88	4.56	-0.88	4.56	5.5	4.81	4.31	3.68	5.56	2	0.56	4.69	5.38	2.88	3.5	-1.19	3.63	3.81	4	-0.19	5.06
2019-12-03	23:00:00												4.69	3.25	-1.5	5.25	3.38	-0.75	3.56	-2	4.5	-1.44	4.44	5.62	4.75	4.37	3.68	5.56	2	0.56	4.63	5.38	2.69	3.31	-1.13	3.44	3.75	3.94	-0.63	5
2019-12-04	1900-01-01												4.13	2.81	-1.88	5.5	3.38	-1.19	3.38	-2.38	4.31	-1.75	4.31	5.56	4.68	4.31	3.68	5.62	2.06	0.62	4.38	5.38	2.5	3.31	-1.69	3.31	3.69	3.69	-0.75	4.94
2019-12-04	01:00:00												4.56	2.63	-2.25	6.13	3.38	-1.69	2.94	-2.56	4.25	-1.69	4.25	5.62	4.68	4.31	3.68	5.56	2.12	0.56	4.44	5.25	2.44	3.19	-2.06	3.13	3.63	4	-1.63	4.81
2019-12-04	02:00:00												4.25	2.75	-2.31	6.19	3.06	-1.75	3.06	-2.63	4	-1.69	4.19	5.56	4.68	4.43	3.75	5.62	2.06	0.5	4.38	5.25	2.44	3.25	-1.88	2.94	3.44	3.88	-1.63	4.75
2019-12-04	03:00:00												4.31	2.13	-2.63	6.19	2.94	-1.69	2.63	-3.19	4	-2.06	4.06	5.5	4.68	4.37	3.68	5.68	2.12	0.62	4.19	5.25	2.25	3.13	-2.13	2.81	3.38	3.88	-2.13	4.75
2019-12-04	04:00:00												4.13	1.94	-2.75	4.94	2.81	-1.69	2.69	-3.5	3.81	-1.44	4.06	5.56	4.68	4.37	3.68	5.75	2.12	0.81	4.06	5.25	2.19	3	-2.44	2.63	3.31	3.88	-1.69	4.63
2019-12-04	05:00:00												4.25	2.31	-3.13	3.94	2.38	-1	2.94	-3.19	3.75	-1.19	3.88	5.56	4.68	4.31	3.68	5.56	2.18	0.68	4.19	5.19	2.38	2.88	-2	2.5	3.31	3.69	-1.25	4.63
2019-12-04	06:00:00												3.94	2.06	-2.31	4.44	2.81	-0.94	2.69	-3.38	3.81	-1.06	3.44	5.5	4.56	4.18	3.68	5.43	2.06	0.62	4.13	5.13	2	3.06	-1.56	2.44	3.25	3.69	-1	4.69
2019-12-04	07:00:00												4	2.06	-2.56	4.06	2.75	-1.06	2.69	-2.88	3.56	-1.13	3.38	5.5	4.56	4.31	3.68	5.56	2.06	0.81	4.13	5.13	2.25	2.81	-1.06	2.44	3.31	3.63	-0.75	4.69
2019-12-04	08:00:00												3.88	2.13	-1.31	3.38	2.69	-0.44	2.75	-2	3.38	-0.5	3.38	5.5	4.56	4.25	3.68	5.43	2	0.62	4.06	5.13	2.38	3	-0.75	2.44	3.25	3.56	-0.38	4.69
2019-12-04	09:00:00												4.19	2.06	-1.38	3.5	2.88	0.56	2.94	-0.25	3.38	0.06	3.25	5.43	4.62	4.43	3.62	5.43	2.18	0.87	4.06	5.19	2.44	2.81	-0.25	2.5	3.31	3.56	0.25	4.69
2019-12-04	10:00:00												4.38	2.31	2.38	3.81	2.56	1.75	3.19	1.38	3.56	1.25	3.19	5.56	4.93	4.62	3.75	5.81	2.62	0.13	4.19	5.13	2.75	2.94	0.38	2.63	3.38	3.56	0.75	4.81
2019-12-04	11:00:00												4.5	2.81	3.44	3.94	2.81	2.44	3.31	2.13	3.63	1.75	3.31	5.56	5.31	5	3.81	5.87	2.87	2.06	4.19	5.25	2.81	3	0.81	2.81	3.44	3.56	1.13	4.75
2019-12-04	12:00:00												4.63	3.19	4.31	4.38	2.94	3.13	3.38	3	3.69	2.19	3.56	5.68	5.62	5.18	4.06	5.62	2.93	2.62	4.31	5.19	3	3.06	0.94	3	3.56	3.63	1.13	4.94
2019-12-04	13:00:00												4.81	3.5	4.94	4.63	3.31	3.94	3.5	3.5	3.75	2.31	3.63	5.93	6.31	5.25	4.31	6	2.93	2.93	4.38	5.25	3.25	3.13	1.06	3.31	3.69	3.69	1.13	4.88
2019-12-04	14:00:00												4.81	3.75	4.38	5.13	3.44	2.88	3.5	3.25	3.75	2.31	3.69	6.18	7.5	5.37	4.87	6.43	3.12	4.31	4.56	5.19	3.13	3.25	1.25	3.56	3.75	3.88	1.31	4.94
2019-12-04	15:00:00												4.81	3.81	3.94	5	3.63	2.38	3.5	3.13	3.69	1.81	3.56	6.18	8.06	5.43	5.25	6.68	3.06	4.12	4.69	5.25	3.19	3.31	1.06	3.75	3.81	3.88	1.19	5
2019-12-04	16:00:00												4.63	3.69	2.88	4.44	3.5	1.63	3.38	1.94	3.75	1	3.44	6	7.68	5.31	5.25	6.43	2.68	1.87	4.75	5.25	3.19	3.31	0.81	3.94	3.81	3.88	0.88	5.06
2019-12-04	17:00:00												4.56	3.5	2	4.06	3.31	1	3.38	1.13	3.5	0.44	3.38	5.37	6.87	5	4.93	6.18	2.18	0.5	4.75	5.19	3	3.44	0.69	3.94	3.88	3.81	0.56	5.06
2019-12-04	18:00:00												4.44	3.44	1.63	3.75	3.44	0.5	3.31	1.06	3.31	0.13	3.38	5.31	6	4.62	4.5	6.12	1.75	0.62	4.88	5.19	3	3.44	0.69	3.94	3.88	3.88	0.5	5.06
2019-12-04	19:00:00												4.31	3.31	1.38	3.31	3.19	0.25	3.25	0.88	3.5	0.06	3.31	5.5	5.68	4.5	4.31	6.18	1.81	1.18	4.88	5.13	3.06	3.44	0.69	3.94	3.94	3.88	0.5	5.06
2019-12-04	20:00:00												4.19	3.13	1.38	3.69	3.13	0.13	3.31	0.56	3.56	-0.19	3.19	5.62	5.56	4.5	4.18	6.18	1.93	0.13	4.88	5.19	3.06	3.44	0.69	3.88	3.94	4	0.31	5
2019-12-04	21:00:00												3.94	3.06	0.88	3.56	3	-0.06	3.19	0.5	3.19	-0.25	3.25	5.56	5.5	4.62	4.18	6.25	2.06	1.56	4.94	5.13	2.81	3.5	0.63	3.88	3.94	4.13	0.5	5.13
2019-12-04	22:00:00												4.19	2.81	0.63	3.06	3.13	-0.06	3.13	-0.06	3.44	-0.38	3.31	5.56	5.5	4.62	4.12	6.12	2.25	1.5	4.94	5.25	2.94	3.44	0.56	3.88	3.94	4	0.44	5.06
2019-12-04	23:00:00												4.13	2.75	0.63	3	2.88	-0.06	3.06	-0.19	3.5	-0.44	3.44	5.43	5.43	4.68	4.12	6.31	2.31	0.11	4.94	5.25	2.75	3.44	0.56	3.81	3.94	4.06	0.19	5.13
2019-12-05	1900-01-01												4.13	2.69	0.44	2.88	2.81	-0.06	3	-0.38	3.38	-0.25	3.38	5.62	5.43	4.62	4.12	6.06	2.37	1.37	4.88	5.25	2.94	3.44	0.63	3.81	3.88	4.06	-0.06	5.06
2019-12-05	01:00:00												4.13	2.56	0.38	3	2.69	-0.25	3	-0.5	3.31	-0.63	3.25	5.56	5.31	4.5	4.06	6.12	2.43	0.11	4.88	5.25	2.75	3.44	0.44	3.81	3.94	4.06	-0.13	5.06
2019-12-05	02:00:00												4	2.38	0.25	2.69	2.56	-0.44	2.88	-0.75	3.31	-0.81	3.5	5.5	5.31	4.62	4.06	6.18	2.5	1.25	4.88	5.13	3	3.44	0.38	3.75	3.94	4.13	0.19	5.06
2019-12-05	03:00:00												4.13	2.31	0.13	2.5	2.44	-0.63	2.88	-1.06	3.06	-0.75	3	5.37	5.25	4.56	4	6	2.56	1.18	4.88	5.19	3	3.5	0.44	3.75	3.94	4.13	0.19	5.06
2019-12-05	04:00:00												4.06	2.19	-0.19	2.38	2.19	-0.56	2.75	-1.19	3	-0.75	3.19	5.37	5.25	4.62	4	6.18	2.56	1.18	4.88	5.19	2.81	3.44	0.5	3.69	3.94	4.13	0.38	5.06
2019-12-05	05:00:00												3.94	2.19	-0.31	2.5	2.38	-0.75	2.63	-1.31	3.25	-1.06	3.38	5.31	5.12	4.43	3.93	6.25	2.62	1.25	4.88	5.25	3.13	3.44	0.69	3.69	3.94	4.06	0.19	5.06
2019-12-05	06:00:00												4.06	2	-0.5	2.56	2.25	-1	2.63	-1.44	3.19	-1.13	3.25	5.37	5.06	4.5	3.87	6.18	2.62	1.43	4.88	5.25	3	3.5	0.69	3.63	3.88	4.13	0	5.06
2019-12-05	07:00:00												3.81	1.88	-0.25	2.31	2.38	-0.81	2.5	-1.56	2.69	-0.94	3.25	5.37	5.12	4.56	3.81	6.12	2.62	1.43	4.94	5.25	2.75	3.44	0.56	3.63	3.88	4.06	-0.06	5
2019-12-05	08:00:00												3.81	1.81	0	2.19	2.5	-0.63	2.38	-1.63	3	-0.81	2.94	5.31	5.06	4.56	3.87	6.06	2.43	0.11	4.94	5.25	2.81	3.44	0.38	3.63	3.88	4.13	-0.06	5
2019-12-05	09:00:00												4	1.81	1.75	2.94	2.44	-0.13	2.56	0.06	3.25	-0.25	3	5.31	5.06	4.62	3.81	6.18	2.56	1.68	4.88	5.19	2.88	3.44	0.5	3.63	3.88	4.06	-0.25	5.06
2019-12-05	10:00:00												4.06	2	3.63	3.13	2.56	1.06	2.75	1.63	3.06	0.69	2.94	5.31	5.25	4.81	3.87	6.12	2.87	1.62	4.94	5.25	3	3.56	0.69	3.69	4	4	0.31	5
2019-12-05	11:00:00												4.25	2.56	4.81	3.63	2.75	2.25	2.94	3.44	3.38	1.75	2.88	5.37	5.5	4.87	3.87	6	3.31	2	4.94	5.19	3.06	3.56	0.81	3.75	3.94	4.06	0.5	5.06
2019-12-05	12:00:00												4.44	3.06	5.81	4.19	2.81	3.56	3.06	4.94	3.5	2.5	3.25	5.56	6	5.25	4	6.31	3.81	2.25	5.06	5.25	3.13	3.56	1.06	3.94	4.06	4.06	1.31	5.19
2019-12-05	13:00:00												4.5	3.5	6.13	5.06	3.25	5.38	3.25	5.5	3.69	3.44	3.44	5.5	6.43	5.62	4.18	6.37	4.18	1.93	5.19	5.31	3.5	3.69	1.5	4.25	4.19	4.19	1.75	5.25
2019-12-05	14:00:00												4.69	3.94	6.5	5.19	3.56	4.25	3.31	4.81	3.81	3.5	3.44	5.56	6.75	5.87	4.43	6.31	4.43	1.93	5.31	4.94	3.63	3.75	1.81	4.44	4.19	4.25	2.31	5.31
2019-12-05	15:00:00												4.81	4.13	4.94	4.75	3.63	4.19	3.31	3.88	3.75	3.25	3.38	5.81	6.87	5.81	4.56	6.5	4.25	1.81	5.38	4.81	3.69	3.81	2.38	4.63	4.31	4.25	2.94	5.25
2019-12-05	16:00:00												4.63	4.06	3.38	4.25	3.56	3.31	3.25	2.13	3.5	2.38	3.56	5.68	6.75	5.81	4.56	6.5	3.62	1.37	5.38	4.75	3.44	3.81	1.44	4.63	4.31	4.25	1.19	5.25
2019-12-05	17:00:00												4.13	3.94	2.38	3.69	3.38	2.06	3.13	1.06	3.5	1.38	3.38	5.87	6.5	5.56	4.5	6.43	3.06	0.87	5.31	4.81	3	3.81	0.75	4.63	4.25	4.25	1.06	5.19
2019-12-05	18:00:00												4.5	3.75	1.94	3.5	3.38	1.31	3.06	0.19	3.44	0.94	3.38	5.62	6.25	5.43	4.37	6.37	2.87	0.93	5.38	4.94	3.13	3.88	0.88	4.63	4.31	4.31	0.44	5.31
2019-12-05	19:00:00												4.25	3.56	1.38	3.31	3.13	1	3.06	0.44	3.19	0.44	3.19	5.81	6.06	5.37	4.37	6.37	2.87	0.93	5.38	4.94	3.25	3.81	0.69	4.56	4.25	4.38	0.56	5.31
2019-12-05	20:00:00												4.38	3.38	1.25	3	3.19	0.63	3	0.25	3.31	0.19	3.06	5.81	5.93	5.25	4.37	6.37	2.87	1.18	5.38	4.94	3.13	3.81	0.81	4.5	4.25	4.38	0.25	5.25
2019-12-05	21:00:00												4.06	3.25	1.06	2.94	3.06	0.44	3	0.31	3	0	2.94	5.81	5.87	5.31	4.31	6.5	2.93	1.43	5.38	5	3.19	3.88	0.75	4.44	4.19	4.31	-0.13	5.19
2019-12-05	22:00:00												4.31	3.13	0.88	3.13	3.06	0.31	2.94	-0.25	3.13	-0.19	3.31	5.81	5.75	5.18	4.31	6.43	3	1.62	5.38	5	3.19	3.75	0.63	4.38	4.25	4.31	0.19	5.19
2019-12-05	23:00:00												4.25	3.06	0.5	2.81	2.88	0	2.88	-0.44	3.19	-0.25	3.13	5.75	5.68	5.25	4.31	6.56	3.06	1.62	5.38	4.94	3.13	3.81	0.56	4.31	4.19	4.31	-0.19	5.19
2019-12-06	1900-01-01												4.13	2.88	0.25	2.63	2.56	-0.13	2.94	-0.88	3	-0.56	3.06	5.43	5.68	5.25	4.25	6.43	3.06	1.75	5.31	5	3.06	3.75	0.38	4.25	4.19	4.31	-0.25	5.19
2019-12-06	01:00:00												4.06	2.56	0	2.63	2.56	-0.19	2.75	-1.13	3	-0.63	3	5.62	5.62	5.12	4.25	6.5	3.12	1.62	5.31	5	2.88	3.81	0.38	4.25	4.19	4.38	-0.38	5.06
2019-12-06	02:00:00												3.94	2.56	-0.13	2.5	2.75	-0.63	2.63	-1.06	2.94	-0.75	2.88	5.68	5.56	5.12	4.25	6.56	3.12	1.56	5.31	4.94	2.88	3.75	0.5	4.19	4.13	4.38	-0.19	5.13
2019-12-06	03:00:00												3.88	2.44	-0.31	2.19	2.56	-0.69	2.56	-1.19	2.56	-0.94	2.94	5.68	5.43	5.06	4.18	6.31	3.06	1.43	5.25	5	3.13	3.69	0.38	4.19	4.13	4.38	0.06	5.13
2019-12-06	04:00:00												3.75	2.25	-0.25	2.44	2.13	-0.94	2.69	-1.31	2.69	-1.06	2.94	5.62	5.43	4.93	4.12	6.31	3	1.25	5.25	5	3	3.75	-0.19	4.19	4.06	4.38	-0.13	5.06
2019-12-06	05:00:00												3.63	2.25	-0.44	2.44	2.38	-1.13	2.56	-1.38	2.38	-1.19	2.69	5.68	5.37	4.87	4.12	6.37	3	0.56	5.13	5	2.94	3.63	0	4.13	4.06	4.31	-0.25	5
2019-12-06	06:00:00												3.69	1.88	-0.44	2.06	2.38	-0.94	2.44	-1.25	2.81	-1.06	2.63	5.68	5.31	4.81	4.06	6.25	2.87	0.18	5.13	5	2.88	3.69	-0.06	4.06	4.06	4.25	-0.56	5
2019-12-06	07:00:00												3.69	1.94	-0.13	2.5	2.25	-1	2.38	-1.25	2.63	-1.13	2.63	5.62	5.25	4.81	4	6.25	2.68	0.75	5.06	4.94	2.56	3.56	-0.19	4	4	4.19	-1.06	5
2019-12-06	08:00:00												3.69	1.81	0.19	2.56	2	-0.94	2.25	-0.56	2.63	-1	2.5	5.5	5.18	4.81	3.93	5.87	2.56	0.87	5.06	4.88	2.38	3.5	-0.25	3.94	3.94	4.25	-0.63	4.94
2019-12-06	09:00:00												3.56	1.94	1.5	3	2.06	-0.63	2.38	0.06	2.63	-0.56	2.88	4.87	5.18	4.81	3.87	6.18	2.43	0.04	5.06	4.63	2.56	3.5	0.06	3.94	3.94	4.13	-0.5	5
2019-12-06	10:00:00												3.81	2.06	4.06	3.38	2.38	1.13	2.56	1.94	2.94	0.81	2.63	5.5	5.37	4.87	3.93	6.18	2.62	1.5	5.06	4.38	2.56	3.56	2.06	3.94	3.94	4.25	0.19	5
2019-12-06	11:00:00												4.19	2.69	5.69	3.88	2.56	2.75	2.81	4.13	3.19	2	2.81	5.56	5.56	5.18	4.06	6.25	2.81	3.12	5	4.31	3	3.56	3.38	4	4	4.25	1.13	5.06
2019-12-06	12:00:00												4.44	3.06	7.5	4.63	2.75	4.06	3	6.5	3.25	3.06	3.06	5.93	6.06	5.5	4.18	6.18	2.81	4.68	5.13	4.31	3.81	3.56	3.94	4.31	4.13	4.25	2.94	5.13
2019-12-06	13:00:00												4.56	3.63	8.44	5.63	3.13	6.31	3.19	7.31	3.56	4.38	3.25	6.18	6.81	5.62	4.37	6.43	3	5.5	5.31	4.5	4.56	3.56	3.94	4.81	4.13	4.31	4.81	5.19
2019-12-06	14:00:00												4.63	3.94	8.31	6.06	3.44	6.56	3.31	7	3.63	5.19	3.5	6.43	8.06	5.62	4.87	6.5	3.06	6.37	5.38	4.63	4.69	3.56	4.13	5.19	4.19	4.38	4.38	5.19
2019-12-06	15:00:00												4.81	4.06	6.69	6.13	3.56	6.63	3.44	6.13	3.69	5.81	3.38	6.56	8.87	5.68	5.43	7.43	3.06	6.12	5.44	4.38	4.5	3.63	3.94	5.5	4.31	4.38	7	5.25
2019-12-06	16:00:00												4.69	4.25	6.56	5.81	3.69	5.69	3.5	5.13	3.75	4.75	3.38	6.25	9.06	5.75	5.62	7.18	3	5.18	5.56	4.19	4.44	3.63	3.5	5.63	4.25	4.38	4.31	5.19
2019-12-06	17:00:00												4.75	4.31	5.63	5.56	3.69	4.69	3.56	3.88	3.69	4.38	3.31	6.06	8.37	5.62	5.5	7.06	2.81	4.31	5.5	4.75	4.19	3.63	1.88	5.69	4.31	4.38	4.38	5.25
2019-12-06	18:00:00												4.75	4.25	5.31	5.56	3.69	4.38	3.5	3.88	3.69	4.06	3.44	6.12	7.75	5.5	5.37	7.18	2.68	4.75	5.56	4.81	4.06	3.63	1.44	5.63	4.38	4.31	3.56	5.25
2019-12-06	19:00:00												4.69	4.25	5.19	5.44	3.75	4.31	3.5	3.69	3.63	3.81	3.38	5.93	7.18	5.31	5.12	7.12	2.56	4.25	5.5	4.88	3.88	3.63	0.75	5.5	4.31	4.31	3.31	5.19
2019-12-06	20:00:00												4.63	4.25	5.13	5.25	3.75	4.31	3.56	3.75	3.69	3.81	3.56	6.12	6.87	5.18	5	7.18	2.62	4.87	5.44	4.94	3.69	3.56	1.13	5.31	4.25	4.38	2.88	5.19
2019-12-06	21:00:00												4.88	4.31	5.06	5.31	3.88	4.56	3.56	3.81	3.94	3.81	3.56	5.87	6.75	5.31	4.93	7.25	2.81	5.18	5.44	4.94	3.75	3.56	1.94	5.19	4.31	4.38	2.94	5.19
2019-12-06	22:00:00												4.81	4.31	5.06	5.19	3.94	4.56	3.63	3.88	4	4.06	3.63	6	6.68	5.37	4.93	7.37	2.93	5.37	5.44	5	4.19	3.56	3.25	5.19	4.38	4.44	5.31	5.25
2019-12-06	23:00:00												5	4.31	5	5.38	4	4.5	3.69	3.88	4.13	4.13	3.69	6.12	6.62	5.5	5	7.37	3.06	5.87	5.44	5.06	4.31	3.56	3.38	5.19	4.44	4.44	8.31	5.38
2019-12-07	1900-01-01												4.94	4.31	5	5.44	4.06	4.63	3.75	4.06	4.06	4.06	3.81	6	6.68	5.56	5.06	7.5	3.25	5.56	5.31	4.69	4.25	3.63	5.5	5.31	4.75	4.44	8	5.44
2019-12-07	01:00:00												5.13	4.38	5.56	5.56	4.13	5.13	3.75	4.31	4.25	4.19	3.88	6.12	6.62	5.62	5.12	7.5	3.31	5.87	5.44	4.81	4.38	3.88	6.81	5.44	4.69	4.56	8.69	5.5
2019-12-07	02:00:00												5.25	4.44	5.81	6.06	4.31	8.31	3.81	4.19	4.25	5.13	4	6.18	6.68	5.68	5.12	7.43	3.43	5.87	5.44	4.94	4.5	3.94	6.5	5.38	4.69	4.56	9.5	5.63
2019-12-07	03:00:00												5.19	4.63	10.06	6.5	4.88	10.06	3.94	7.56	4.19	9.75	4.44	6.25	6.68	5.68	5.18	7.5	3.5	6.12	5.44	5.06	4.69	4	7.69	5.44	4.81	4.63	9.94	5.63
2019-12-07	04:00:00												5.44	4.56	8.25	6.63	4.63	7.75	4.13	7.75	4.38	8.25	4.31	6.31	6.75	5.81	5.25	7.56	3.62	5.68	5.44	5.13	4.75	4.13	8.56	5.56	4.81	4.69	10	5.75
2019-12-07	05:00:00												5.38	4.69	7.19	6.5	4.69	7	4.19	6.75	4.5	7.19	4.44	6.37	6.81	5.87	5.31	7.62	3.68	6.18	5.5	5.19	4.75	4.25	8	5.63	4.94	4.75	9.88	5.81
2019-12-07	06:00:00												5.38	4.81	7.44	6.56	4.94	7.75	4.25	6.06	4.56	6.75	4.44	6.37	6.93	5.81	5.43	7.62	3.75	6.06	5.56	5.19	4.88	4.25	7.94	5.69	5.13	4.81	9.69	5.81
2019-12-07	07:00:00												5.31	5	8.63	6.5	5.31	8.5	4.38	7.81	4.63	7.81	4.81	6.43	6.93	5.87	5.5	7.81	3.87	6.5	5.63	5.19	4.94	4.38	8.13	5.75	5.06	4.88	9.5	5.88
2019-12-07	08:00:00												5.56	5	8.69	6.69	5.38	8.75	4.5	7	4.69	7.56	4.75	6.43	6.93	6.06	5.56	7.75	3.93	6.5	5.69	5.13	4.88	4.56	7.44	5.75	5.13	4.94	9.13	5.94
2019-12-07	09:00:00												5.5	5.31	9.63	6.94	5.81	9.25	4.69	8.81	4.88	8.31	5	6.5	7	6.25	5.75	8	4.06	6.93	5.63	5.25	5.69	4.5	7.63	5.81	5.19	5	9.19	6.06
2019-12-07	10:00:00												5.88	5.81	10.75	7.19	5.81	10.63	4.94	9.56	4.94	8.75	5.19	6.68	7.18	6.43	6.06	8.06	4.5	8.37	5.75	5.44	5.81	4.69	9	6	5.38	5.06	11.06	6.06
2019-12-07	11:00:00												6.38	5.81	10.56	7.56	6.56	10.75	5.25	9.88	5.25	10.38	5.38	6.93	7.68	7.06	6.62	8.5	5.25	10.18	5.88	5.5	5.88	4.94	9.44	6.25	5.5	5.19	10.19	6.44
2019-12-07	12:00:00												6.56	6.38	10.94	7.81	6.75	10.75	5.44	10.5	5.5	10.38	5.81	7.93	8.62	8	7.25	9.25	6.37	9.68	6.06	5.56	6.06	5.13	9.63	6.5	5.56	5.31	10.69	6.5
2019-12-07	13:00:00												6.63	6.06	10.44	8.06	7	10.5	5.56	9.81	5.56	10.69	6.06	8.5	9.68	8.81	8.12	9.62	7.18	10.12	6.19	5.63	6.13	5.25	9.63	6.81	5.81	5.5	10.44	6.5
2019-12-07	14:00:00												6.25	6.06	10.13	8.25	6.44	10.06	5.56	9.44	5.63	9.94	6	9.18	11.37	9.31	8.75	9.75	7.75	10.31	6.38	5.63	6.13	5.25	9.44	7.13	6	5.56	10.06	6.5
2019-12-07	15:00:00												6.19	6.13	9.75	8.38	6.5	10	5.69	8.75	6	9.63	5.88	8.93	12.06	9.62	9	9.93	7.87	9.87	6.44	5.69	6.19	5.5	8.69	7.38	6.06	5.63	9.13	6.69
2019-12-07	16:00:00												6.31	6.25	9.75	8.19	6.94	9.88	5.75	8.38	6	9.06	6.06	8.62	12	9.5	8.81	9.75	7.43	8.81	6.56	5.75	6	5.31	7.81	7.5	5.94	5.69	8.19	6.63
2019-12-07	17:00:00												6.38	6.25	9.94	8.25	6.81	9.5	5.75	9	6	9.13	6.13	8.31	11.37	9.18	8.5	9.37	6.81	8.37	6.63	5.75	5.69	5.25	5.5	7.5	5.88	5.69	6.94	6.56
2019-12-07	18:00:00												6.38	6.31	9.56	8	6.94	9.38	5.81	8.81	6.06	8.69	6.13	7.93	10.68	8.87	8	9.18	6.37	6.31	6.56	5.81	5.44	5.19	4.44	7.5	5.88	5.75	6.38	6.56
2019-12-07	19:00:00												6.44	6.31	8.88	8.06	6.88	8.75	5.81	8.69	6.13	8.38	6.13	7.56	10	8.31	7.56	9	5.75	6	6.5	5.81	5.38	5.19	4.25	7.31	5.88	5.75	6.44	6.5
2019-12-07	20:00:00												6.44	6.25	8.56	8.06	6.75	8	5.81	7.56	6.06	7.88	6.13	7.25	9.25	7.5	7.25	8.75	5.18	5.81	6.5	5.88	5.38	5.19	4.69	7.19	5.88	5.81	7.38	6.5
2019-12-07	21:00:00												6.44	6.25	8	7.88	6.75	7.06	5.81	6.88	6.06	7.25	6.19	7.12	8.68	7.25	6.93	8.62	4.75	5.31	6.44	5.88	5.5	5.19	5.19	7.13	5.88	5.81	9.13	6.5
2019-12-07	22:00:00												6.38	6.25	8.5	7.44	6.63	6.81	5.75	6.56	6	6	6.13	7.25	8.31	6.93	6.68	8.62	4.5	5.25	6.38	5.94	5.56	5.19	5.81	7.06	5.88	5.81	8.63	6.5
2019-12-07	23:00:00												6.5	6.19	7.81	7.31	6.5	6.63	5.75	6.06	6.06	6.5	6.06	7.06	7.87	6.62	6.43	8.43	4.18	4.31	6.38	5.94	5.56	5.19	6.06	7	5.94	5.81	8.13	6.56
2019-12-08	1900-01-01												6.38	6.19	7.44	7.06	6.31	6.56	5.69	5.69	6.06	6.44	6	6.87	7.37	6.31	6.12	8.25	3.87	3.62	6.38	6	5.5	5.19	6.06	7	5.94	5.81	8.44	6.56
2019-12-08	01:00:00												6.44	6.06	6.56	6.88	6.06	5.19	5.63	3.81	6	6	6	6.68	6.93	6	5.81	8.12	3.5	3.12	6.38	6	5.38	5.13	4.63	7	5.94	5.81	6.81	6.5
2019-12-08	02:00:00												6.31	5.94	6	6.44	5.94	4.44	5.5	3.38	5.81	4.13	5.94	6.56	6.56	5.75	5.68	8	3.12	3.12	6.38	6.06	5.25	5.13	4.75	6.94	5.88	5.81	6.5	6.5
2019-12-08	03:00:00												6.13	5.75	5.69	6.06	5.5	4.5	5.44	3	5.75	4.19	5.94	6.5	6.18	5.43	5.37	7.87	2.81	2.18	6.38	6.06	5.13	5.06	3.81	6.88	5.88	5.75	6	6.5
2019-12-08	04:00:00												6.19	5.81	5.63	6.13	5.31	4.81	5.44	4.38	5.75	4.5	5.81	6.25	5.68	5.18	5.12	7.68	2.5	2.06	6.31	6.06	4.94	5.06	3.06	6.81	5.81	5.69	6.13	6.44
2019-12-08	05:00:00												6.19	5.69	5.31	6.19	5.38	4.06	5.38	3.69	5.69	3.69	5.81	6	5.43	4.93	5	7.62	2.25	2.31	6.25	6.06	5	5	3.63	6.69	5.75	5.69	5.81	6.38
2019-12-08	06:00:00												6.19	5.56	5.06	5.69	4.81	3.69	5.25	3.06	5.63	3.19	5.75	5.87	5.18	4.81	4.75	7.56	2.06	3.31	6.19	6.06	5.13	4.94	5.25	6.56	5.75	5.63	5.56	6.38
2019-12-08	07:00:00												6	5.5	5.25	5.63	5	6.44	5.19	3.13	5.5	6.06	5.75	5.81	5.12	4.62	4.56	7.5	2	2.56	6.19	6.06	5.13	4.94	5.75	6.44	5.69	5.63	6.13	6.31
2019-12-08	08:00:00												6.06	5.69	7	6.69	5.5	7.75	5.25	4.88	5.56	7.06	5.69	5.93	4.93	4.56	4.5	7.43	1.93	2.87	6.13	6.06	5.13	4.94	5.44	6.31	5.69	5.56	7.25	6.25
2019-12-08	09:00:00												6.31	5.81	8.31	6.38	5.5	11	5.31	5.63	5.63	10.31	5.75	6.25	5	4.75	4.5	7.43	1.93	3.5	6.06	6.06	5.19	4.94	6.31	6.25	5.69	5.5	7.94	6.25
2019-12-08	10:00:00												6.5	6.44	11.44	7.56	6.06	11.31	5.38	8.75	5.81	10.63	6.19	6.43	5.31	5.37	4.81	7.5	2.06	5.18	6.06	6.13	5.5	5	7.44	6.19	5.75	5.63	8.63	6.25
2019-12-08	11:00:00												7.13	7.19	12.81	7.88	7.63	12.38	5.69	12	6	11.81	6.5	6.81	6.06	5.93	5.25	7.62	2.56	6	6.06	6.13	5.94	5.19	8.88	6.31	5.81	5.63	9.13	6.38
2019-12-08	12:00:00												7.63	7.44	13.06	8.31	7.63	12.63	5.94	11.94	6.25	12.13	7.06	7.06	7.18	6.62	5.62	7.68	3.06	6.43	6.13	6.19	6.13	5.38	8.88	6.63	5.94	5.69	9.94	6.5
2019-12-08	13:00:00												7.88	7.56	13.31	8.5	7.69	12.94	6.13	12.25	6.5	12.56	7.06	7.43	8.31	6.75	6.18	7.93	3.68	7.87	6.38	6.25	6.5	5.5	9.5	7.06	6.06	5.81	10.44	6.63
2019-12-08	14:00:00												8.06	7.88	13.63	8.81	8.19	13.13	6.44	12.31	6.69	12.63	7.19	7.5	9.56	7.06	6.93	8.12	4.06	8.12	6.5	6.25	6.44	5.56	9.56	7.63	6.31	5.88	10.63	6.81
2019-12-08	15:00:00												8	7.56	13.13	9	8.38	12.63	6.56	11.94	6.81	11.75	7.13	7.43	9.62	7.18	7.12	8.56	4.5	7.43	6.69	6.31	6.5	5.5	9.69	7.94	6.38	5.94	10.44	6.81
2019-12-08	16:00:00												7.31	7.69	12.63	9.19	8.06	11.94	6.56	11.06	6.88	10.94	7.13	7	9.25	7.06	7.06	8.43	4.68	6.18	6.81	6.31	6.31	5.63	9.44	8.19	6.5	6	9.88	6.81
2019-12-08	17:00:00												7.13	7.25	11.88	9.25	8.13	11.44	6.63	10.56	6.75	10.56	7.13	7	8.68	6.87	6.81	8.25	4.43	6.12	6.88	6.38	6.81	5.63	8.44	8.25	6.38	6.06	9.94	6.88
2019-12-08	18:00:00												7.19	7.38	10.81	9.25	7.75	10.88	6.69	9.75	6.94	10.56	7.13	7.06	8.31	6.56	6.68	8.31	4.12	6.18	7	6.38	7	5.75	9.63	8.25	6.56	6.13	10.56	6.88
2019-12-08	19:00:00												7.81	7.81	8.81	8.75	7.81	8.75	6.94	8.13	7	8.63	7.13	7.12	8.06	6.62	6.56	8.12	4.18	5.75	7	6.38	6.5	5.81	10.13	8.19	6.63	6.13	8.75	6.94
2019-12-08	20:00:00												7.38	7.75	8.75	8.5	8	8.25	7.63	8	7.06	9.13	7.56	7.18	7.87	6.62	6.5	8.18	4.25	6.18	7.06	6.44	6.44	5.81	9.38	8.13	6.5	6.19	10.06	6.88
2019-12-08	21:00:00												7.88	7.88	10.75	8.88	8.13	11.13	7.44	8.19	7.06	10.56	7.56	7.31	7.87	6.87	6.56	8.25	4.37	6.75	7.06	6.44	6.63	6	9.5	8.06	6.63	6.19	10.19	6.88
2019-12-08	22:00:00												7.88	7.94	12.25	8.94	8.13	11.69	7.25	9.44	7.06	11.06	7.75	7.31	7.93	6.93	6.68	8.25	4.56	6.75	7.13	6.5	6.88	6.19	9.75	8.06	6.69	6.25	10.06	6.94
2019-12-08	23:00:00												7.69	8.06	10.75	8.94	8.25	11.13	7.38	9.56	7.13	11	7.75	7.31	7.93	7	6.68	8.18	4.68	6.93	7.06	6.56	6.75	6.19	9.31	8.06	6.75	6.31	9.88	7.06
2019-12-09	1900-01-01												7.25	7.63	10.56	8.81	8.13	10.19	7.25	8.88	7	9.5	7.44	7.37	7.93	7.06	6.75	8.25	4.75	6.87	7.13	6.63	7	6.19	9.06	8	6.75	6.31	10	7
2019-12-09	01:00:00												6.81	7.38	9.44	8.63	7.69	9.13	7	8	6.94	8.31	7.13	7.31	7.75	6.87	6.75	7.87	4.81	6	7.13	6.63	7.25	6.31	9.63	8	6.81	6.38	10.19	7
2019-12-09	02:00:00												6.69	7.13	9.5	8.56	7.31	9.25	6.88	7.88	6.88	8.38	7	7.18	7.37	6.5	6.62	7.81	4.81	6.25	7.06	7	7.06	6.19	8.31	7.94	6.75	6.44	8.19	7.13
2019-12-09	03:00:00												6.69	6.94	9.69	8.5	7.13	9.31	6.75	8.06	6.88	8.75	7	7.12	7.18	6.5	6.5	7.93	4.43	6.43	7	6.69	6.38	6	7.5	7.81	6.63	6.31	7.94	6.94
2019-12-09	04:00:00												6.75	6.81	8.19	6.88	7.13	6	6.69	7.44	6.81	5.69	6.38	7	7.12	6.37	6.43	7.81	4.31	6.31	6.94	6.56	6.19	5.94	7.44	7.5	6.5	6.31	7.69	6.81
2019-12-09	05:00:00												6.56	6.69	8	6.69	6.25	7.69	6.13	5.63	6.56	6.56	6.5	7	7	6.18	6.31	7.81	4.25	5.43	6.69	6.56	6.19	5.88	7.44	7.06	6.44	6.25	7.06	6.81
2019-12-09	06:00:00												6.63	6.63	8.63	7.19	6.38	8.38	6.19	7.06	6.5	7.25	6.56	7	7	6.31	6.31	7.56	4.31	5.62	6.75	6.31	5.75	5.81	6.5	6.88	6.38	6.19	7.5	6.69
2019-12-09	07:00:00												5.81	6.44	8.56	7.38	6.44	7.88	6.25	7.56	6.44	6.63	6.06	7	6.87	6.25	6.25	7.37	4.31	4.81	6.63	6.38	5.88	5.81	7.06	6.69	6.31	6.19	7.31	6.69
2019-12-09	08:00:00												6.44	6.13	7.81	6.38	6.31	7.5	5.81	6.88	6.44	6.69	6.44	6.87	6.75	6.12	6.25	7.5	4.37	5.62	6.56	6.5	5.94	5.75	7.19	6.63	6.25	6.19	7.75	6.69
2019-12-09	09:00:00												6.38	6.19	8.56	6.81	6.19	8.63	5.88	7.25	6.38	7.94	6.5	6.93	6.75	6.12	6.25	7.43	4.37	6.06	6.56	6.5	6.06	5.94	7.94	6.5	6.25	6.13	7.06	6.63
2019-12-09	10:00:00												6.5	6.38	9.31	7.25	6.25	9.13	6.06	8.25	6.44	8.63	6.69	6.87	6.81	5.93	6.18	7.18	4.43	4.87	6.56	6.44	6.13	5.81	7.88	6.44	6.25	6.13	8.25	6.69
2019-12-09	11:00:00												6.5	6.5	9.31	7.56	6.38	7.63	6.19	8.69	6.56	7.38	6.63	6.93	6.87	5.87	6.12	6.87	4.5	4.43	6.5	6.44	6.13	5.88	8.25	6.5	6.31	6.13	8.81	6.69
2019-12-09	12:00:00												6.75	6.56	9	7.69	6.38	8.56	6.25	8.31	6.56	8.75	6.94	7	6.93	5.93	6.12	6.93	4.5	4.31	6.63	6.63	6.06	5.81	7.44	6.63	6.31	6.13	7.13	6.69
2019-12-09	13:00:00												6.75	6.75	9.44	7.94	6.63	8.69	6.44	9	6.75	8.44	7.06	7.12	7.68	6.12	6.18	7.12	4.68	4.5	6.56	6.25	6.38	5.75	5.44	6.75	6.31	5.94	5.25	6.75
2019-12-09	14:00:00												7.06	7.06	7.44	7.63	6.75	6.94	6.44	7.19	6.75	6.81	6.94	7.12	7.68	6.18	6.25	6.81	4.75	4.37	6.63	6.38	5.88	5.75	5.88	6.88	6.25	6.06	5.94	6.63
2019-12-09	15:00:00												6.81	6.81	7.5	7.31	6.75	7.06	6.69	6.88	6.75	6.81	6.69	7.06	7.25	5.87	6.25	6.62	4.62	4.06	6.06	6.19	6	5.81	6.06	6.75	6.25	6.06	6.19	6.69
2019-12-09	16:00:00												6.69	6.69	7.88	7.06	7.56	7.56	6.69	7.19	6.69	7.13	6.69	6.87	6.93	5.87	6.18	6.75	4.56	4.06	5.81	5.75	5.75	5.75	4.69	6.63	6.19	5.56	4.5	6.44
2019-12-09	17:00:00												6.69	6.63	7.56	7	6.81	7.19	6.56	7.06	6.69	6.75	6.63	6.93	6.5	5.81	6.12	6.06	4.43	3.93	5.38	5.75	5.56	5.69	4.88	6.38	6	5.5	4.38	6.25
2019-12-09	18:00:00												6.56	6.44	7.13	7.06	6.69	6.69	6.5	6.75	6.63	6.31	6.63	6.81	6.43	5.81	6	6.5	4.12	3.31	5.69	5.75	5.44	5.69	4.88	6.38	5.56	5.25	4.69	5.94
2019-12-09	19:00:00												6.44	6.38	6.75	7.31	6.56	6.38	6.38	6.31	6.56	6.06	6.63	6.81	6.25	5.81	5.87	6.62	3.93	3.31	6.06	5.94	5.5	5.63	4.75	6.31	5.81	5.44	4.94	6.19
2019-12-09	20:00:00												6.31	6.25	6.56	7.38	6.44	6.13	6.31	6.13	6.56	5.81	6.5	6.56	6.06	5.62	5.81	6.43	3.81	2.5	5.94	5.88	5.19	5.63	4.69	6.19	5.94	5.25	4.56	6.19
2019-12-09	21:00:00												6.13	6.06	6.31	7.31	6.06	5.94	6.19	5.81	6.44	5.69	6.44	6.62	5.81	5.43	5.62	6.43	3.5	2.25	6.19	5.94	5.19	5.56	4.5	6.06	5.75	5.44	4.75	6.13
2019-12-09	22:00:00												6.13	6	6.06	7.25	6	5.56	6.13	5.63	6.44	5.13	6.44	6.5	5.62	5.31	5.43	6.43	3.31	2.68	6.19	6	5.13	5.5	4.25	5.94	5.69	5.44	4.38	6.19
2019-12-09	23:00:00												5.19	5.31	5.06	6.56	5.69	4.69	5.19	4.88	6.38	4.5	5.25	6.43	5.5	5.25	5.31	6.18	3.18	2.87	6.13	5.94	4.69	5.44	4.06	5.81	5.69	5.25	4.06	6.19
2019-12-10	1900-01-01												5.94	5.31	5.06	5.5	5.63	4.81	5.19	4.56	6.25	4.56	5.5	6.18	5.43	4.93	5.25	6.18	3.18	2.5	6.13	6	4.81	5.38	4	5.75	5.56	5.31	3.94	6
2019-12-10	01:00:00												6.13	5.44	5.44	5.69	5.63	5.13	5.31	4.69	6.25	4.94	5.94	6.37	5.31	4.75	5.18	6	3.12	2.43	6.06	6.13	4.75	5.31	4.06	5.69	5.56	5.31	3.88	5.94
2019-12-10	02:00:00												6.06	5.5	5.44	5.69	5.56	4.75	5.44	4.75	6.19	4.06	6.19	6.25	5.18	4.75	5.06	6.06	2.87	2.18	6	6.13	4.69	5.25	3.94	5.56	5.56	5.31	3.88	6.06
2019-12-10	03:00:00												6	5.44	4.88	5.75	5.56	4.69	5.38	4	6.06	4.63	6.06	6.06	4.93	4.43	4.81	5.87	2.5	2	6	6.13	4.75	5.13	4	5.5	5.44	5.25	3.88	6
2019-12-10	04:00:00												6	5.19	4.5	6.5	5.44	4.19	5.38	3.5	6.06	2.69	6	5.93	4.43	3.75	4.5	5.37	2.06	1.37	5.69	5.75	4.13	5.13	3.19	5.38	5.44	5.25	2.81	6
2019-12-10	05:00:00												5.88	5.13	3.25	6.75	5.19	3.38	5.44	3.56	5.94	3	5.94	5.75	4.06	3.56	4.18	5.37	1.5	1.18	5.75	5.88	4.06	5.06	2.56	5.19	5.19	5.31	2.5	6
2019-12-10	06:00:00												5.75	4.88	3.5	6.5	4.94	3.25	5.44	3.19	5.88	2.81	5.75	5.18	3.62	3.43	3.81	5.37	1.18	1.18	5.69	6	4.13	5	2.06	5	5.25	5.31	2.31	5.94
2019-12-10	07:00:00												5.75	4.94	3.31	5.88	5.13	2.94	5.31	2.38	5.88	2.44	5.94	5.43	3.5	3.37	3.75	5.62	1.06	1.06	5.56	5.94	3.81	5.06	1.88	4.88	5.13	5.31	2.63	5.94
2019-12-10	08:00:00												5.69	4.69	3.38	6.06	5.06	2.88	5.19	2.25	5.88	2.25	5.94	5.56	3.56	3.18	3.68	5.43	0.87	0.68	5.56	5.94	3.81	4.94	2.19	4.75	5.06	5.25	2.44	5.88
2019-12-10	09:00:00												5.75	4.75	3.81	5.63	4.94	3.81	5.13	2.19	5.81	2.88	5.88	5.43	3.37	3.06	3.62	5.43	0.87	1.62	5.44	6	4.06	4.94	2.88	4.63	5.06	5.19	3	5.81
2019-12-10	10:00:00												5.56	4.81	5.25	5.88	4.88	4.56	5.06	3.25	5.88	4.13	5.56	5.56	3.43	3.43	3.75	5.5	0.93	2.43	5.44	5.94	3.94	4.94	3.63	4.63	5.06	5.13	4.31	5.81
2019-12-10	11:00:00												5.81	5.06	5.94	6.13	4.81	5.5	5.06	4.5	5.88	4.69	5.38	5.75	3.68	3.93	3.87	5.68	1.06	3.31	5.5	5.94	4.31	4.88	5.81	4.75	5	5.19	4.69	5.81
2019-12-10	12:00:00												5.88	5.25	7.13	6.13	4.81	6.25	5.06	5.31	5.75	4.94	5.56	5.81	4.75	4.18	4.06	5.87	1.12	3.87	5.56	5.94	4.31	4.81	5.25	5	5	5.13	4.44	5.81
2019-12-10	13:00:00												5.88	5.5	7.69	6.38	4.94	6.63	5.13	5.94	5.69	5.25	5.69	6.12	6.18	4.31	4.37	5.93	1.25	4.06	5.69	5.81	4.44	4.81	5.19	5.31	5	5.19	4.19	5.81
2019-12-10	14:00:00												5.88	5.69	7.31	6.56	5.06	6.19	5.06	5.94	5.56	5.31	5.63	6.25	7.5	4.5	5	6.25	1.25	4.06	5.69	5.88	4.19	4.69	4.31	5.69	5	5.19	4.94	5.75
2019-12-10	15:00:00												5.94	5.81	6.63	6.81	5.13	5.94	5.13	5.25	5.69	4.88	5.81	6.25	8.12	4.5	5.37	6.5	1.18	3.87	5.75	5.81	4.38	4.69	4.06	5.88	4.94	5.19	5.31	5.75
2019-12-10	16:00:00												5.75	5.88	6.44	6.25	5.19	5.19	5.06	4.94	5.56	4.25	5.81	5.56	7.62	4.31	5.31	6.12	1.06	3.18	5.75	5.81	3.94	4.63	2.19	5.88	4.94	5.19	2.56	5.63
2019-12-10	17:00:00												5.69	5.81	5.56	6.13	5.06	4.31	5	3.06	5.5	3.5	5.75	5.68	6.75	4	5	5.68	0.81	1.93	5.69	5.75	3.75	4.56	1.38	5.75	4.88	5.13	1.56	5.5
2019-12-10	18:00:00												5.5	5.63	4.75	5.69	4.75	3.44	4.88	1.06	5.31	2.63	5.63	5.62	5.93	3.56	4.56	5.68	0.62	1.25	5.56	5.75	3.44	4.44	0.88	5.5	4.81	4.94	0.81	5.5
2019-12-10	19:00:00												5.5	5.63	3.81	5.19	4.69	2.5	4.69	1.44	5.25	2	5.56	4.93	5.25	3.5	4.18	5.75	0.56	0.04	5.5	5.69	3.44	4.31	-0.13	5.25	4.75	5	0.06	5.44
2019-12-10	20:00:00												5.25	5.38	3.06	5.06	4.44	1.81	4.56	1.25	5.06	1.13	5.44	5	4.68	3.31	3.93	5.75	0.43	0.25	5.38	5.69	3.25	4.19	-0.56	5	4.63	4.88	-0.56	5.31
2019-12-10	21:00:00												5.25	5.06	2.19	4.5	4.25	1.25	4.56	0.75	4.81	0.56	5.25	4.87	4.18	3.12	3.62	5.75	0.25	-0.31	5.31	5.63	3.13	4.06	-1.25	4.69	4.5	4.81	-1.13	5.25
2019-12-10	22:00:00												4.88	4.69	1.75	4.44	4.13	0.69	4.38	0.13	4.69	0.06	4.94	4.62	3.87	2.87	3.37	5.68	0.12	-0.68	5.19	5.56	2.88	3.88	-1.44	4.44	4.38	4.69	-1.19	5.19
2019-12-10	23:00:00												4.69	4.44	1.38	4	3.5	0.31	4.25	-0.13	4.44	0	4.88	4.43	3.5	2.68	3.06	5.43	0.05	-0.68	5.06	5.56	2.88	3.88	-1.63	4.25	4.31	4.69	-1.38	5.06
2019-12-11	1900-01-01												4.63	4.13	1.06	3.69	3.44	-0.06	4.19	-0.38	4	-0.44	4.44	4.43	3.06	2.37	2.75	5.37	-0.12	-1.12	4.75	5.56	2.69	3.69	-1.81	4	4.25	4.5	-1.63	4.94
2019-12-11	01:00:00												4.56	3.88	1.06	3.38	3.38	0.19	4.19	-0.19	3.75	0	4.5	4.25	2.81	2.18	2.56	5.25	-0.01	-1.12	4.75	5.5	2.75	3.69	-1.94	3.81	4.13	4.5	-1.63	4.81
2019-12-11	02:00:00												4.38	3.75	1	3.69	3.06	0.44	4	-0.44	3.88	0.13	4.25	4.06	2.62	2.06	2.37	5.12	-0.03	-1.31	4.5	5.5	2.44	3.5	-2.19	3.56	4	4.38	-1.75	4.75
2019-12-11	03:00:00												4.25	3.56	1.25	3.38	3	0.38	4	0.56	3.69	0.06	3.81	4.06	2.43	2	2.25	5.18	-0.03	-1.25	4.38	5.5	2.56	3.44	-2	3.38	3.94	4.31	-1.31	4.63
2019-12-11	04:00:00												4.13	3.38	1.31	3.19	2.88	0.25	3.94	0.31	3.5	0.06	4	4.31	2.43	2.06	2.18	5.25	-0.03	-1.18	4.44	5.38	2.44	3.38	-2.19	3.19	3.81	4.25	-1.94	4.63
2019-12-11	05:00:00												4.5	3.19	1.13	3.13	2.88	0.38	3.88	0	3.69	0.31	3.94	4	2.56	2.06	2.25	5	-0.06	-0.75	4.31	5.31	2.19	3.31	-2.44	3	3.69	4.13	-2.06	4.5
2019-12-11	06:00:00												4.31	3.06	1.44	3.31	2.94	0.31	3.75	0.44	3.63	0.06	4.13	4.31	2.75	2.12	2.31	5.12	0.5	-0.43	4.31	5.25	2.25	3.25	-2.13	2.88	3.63	4.06	-1.69	4.56
2019-12-11	07:00:00												4.5	3.06	1.56	3.25	2.94	0.69	3.75	0.56	3.5	0.63	3.81	4.18	3	2.37	2.37	5.18	1.25	-0.18	4.19	5.25	1.94	3.13	-2.25	2.75	3.56	4	-1	4.44
2019-12-11	08:00:00												4.5	3.06	1.81	3.25	2.88	0.94	3.69	0.81	3.69	0.75	3.88	4.31	3.12	2.5	2.43	5.31	1.85	0	4.13	5.25	1.63	3.06	-2.19	2.69	3.5	3.88	-0.63	4.5
2019-12-11	09:00:00												4.44	3.06	1.94	2.94	2.94	0.88	3.75	1.06	3.69	0.88	3.88	3.93	3.25	2.75	2.56	5.37	1.25	0.18	4.06	5.31	2.25	2.94	-1.69	2.63	3.5	3.88	0.31	4.56
2019-12-11	10:00:00												4.63	3.13	2.31	3.44	3.13	1.31	3.75	1.63	3.94	1.38	3.88	4.68	3.75	3.06	2.75	5.5	5.05	1.06	4.06	5.25	2.31	3	-0.5	2.69	3.56	3.88	1.13	4.63
2019-12-11	11:00:00												4.5	3.31	2.88	3.56	3.25	2	3.75	2.13	4	1.88	4	4.31	4.31	3.37	3	5.68	1	1.75	4.19	5.31	2.63	3.06	0.63	2.81	3.63	3.88	1.75	4.75
2019-12-11	12:00:00												4.69	3.38	2.88	3.69	3.5	2.31	3.88	2.38	3.75	2.25	4	4.56	4.81	3.87	3.25	5.81	1.56	2.18	4.25	5.31	2.94	3	1.75	3	3.69	3.75	2.44	4.81
2019-12-11	13:00:00												4.69	3.5	3.38	3.88	3.56	2.81	4	3.19	4	2.69	4.19	4.93	5.12	4.06	3.5	5.93	1.81	2.25	4.38	5.38	3.06	3.06	1.88	3.31	3.75	3.88	3.13	4.88
2019-12-11	14:00:00												4.81	3.69	4.19	4.5	3.69	2.94	4.06	4.06	4.25	2.88	4.25	5.06	5.25	4.12	3.62	5.81	2	2.37	4.44	5.44	3.25	3.19	2.25	3.5	3.88	3.88	3.44	4.94
2019-12-11	15:00:00												5	3.75	4.06	3.81	3.88	2.81	4.06	3.56	4.38	2.63	4.19	4.87	5.25	4.18	3.75	5.37	2.06	2.06	4.56	5.44	3.19	3.31	2.5	3.75	4	3.94	3.31	5.06
2019-12-11	16:00:00												5.13	3.81	3.31	3.19	3.56	2.25	3.06	2.56	4.19	2.25	3.31	5	4.75	4.06	3.75	5	1.81	1.25	4.63	5.44	3.31	3.38	2.25	3.88	4	4	3.13	5.06
2019-12-11	17:00:00												3.13	3.06	2.75	3	3.31	2.19	3.19	2.06	3.81	2.06	2.94	5	4.81	4.06	3.81	4.93	1.56	1.56	4.69	5.44	3.44	3.38	2.31	4	3.94	4.06	5	5
2019-12-11	18:00:00												3.31	3.06	2.44	3	3.31	2	3.25	1.75	3.69	2	3.25	4.87	4.68	4.06	3.81	4.81	1.68	1.75	4.75	5.38	3.63	3.5	3.75	4.06	3.81	3.06	3.19	4.88
2019-12-11	19:00:00												3.94	3.25	2.63	3.06	3.44	2.19	3.44	2.06	3.88	2.25	3.63	4.75	4.68	4	3.81	5.06	1.81	1.56	4.06	4.19	3.13	3.5	2.13	4	3.69	2.88	2.38	3.56
2019-12-11	20:00:00												4.31	3.31	3.13	3.19	3.38	2.56	3.56	2.19	3.94	2.63	3.81	4.93	4.68	3.93	3.81	5.31	1.93	1.81	3.88	3.81	3.13	3.5	2.19	4.06	3.56	2.81	2.13	4.13
2019-12-11	21:00:00												4.5	3.44	3.25	3.31	3.44	2.56	3.69	2.25	4	2.56	3.88	4.87	4.43	3.87	3.87	4.93	1.93	1.62	4	3.94	3.19	3.5	2.25	4.06	3.63	3.13	2.19	4.5
2019-12-11	22:00:00												4.5	3.44	3.25	3.63	3.5	2.5	3.75	2.31	4.06	2.31	3.94	4.81	4.31	3.68	3.81	4.81	1.87	1.25	4.06	4.38	3.19	3.5	2.31	4.06	3.63	3	2.19	4.56
2019-12-11	23:00:00												4.63	3.5	3.38	3.88	3.56	2.63	3.75	2.31	4	2.44	4.06	4.81	4.12	3.68	3.75	4.87	1.81	0.13	4	4.06	3.13	3.56	2.31	4	3.63	3.06	2.25	4.63
2019-12-12	1900-01-01	4.38	4.44	3.75	4.5		3.56		5.25		3.88	4.44	4.56	3.5	3.31	4	3.56	2.56	3.81	2.19	3.94	2.44	4.13	4.62	4	3.56	3.68	4.75	1.81	1.37	4	4.44	3.19	3.5	2.13	4	3.69	3.19	2.25	4.63
2019-12-12	01:00:00	4.63	2.38	4.06	3.81		2.25		4.94		2.94	3.88	4.56	3.5	3.31	4	3.63	2.75	3.88	2.38	4	2.56	4.13	4.56	3.75	3.37	3.56	5.06	1.75	0.56	4	4.63	3.19	3.56	2.13	3.94	3.69	3.38	2.38	4.75
2019-12-12	02:00:00	4.44	2	3.81	3.56		1.69		4.63		2.06	3	4.44	3.5	3.31	3.94	3.5	2.44	3.94	2.69	4.06	2	4.06	4.56	3.87	3.43	3.56	4.81	1.68	1.06	4	4.81	3.31	3.56	2.25	3.94	3.69	3.44	2.63	4.75
2019-12-12	03:00:00	4.13	1.81	3.69	3.56		1.56		4.44		1.75	2.69	4.56	3.5	3.25	3.94	3.5	2.5	3.94	2.69	4.06	2.38	4.19	4.5	3.87	3.31	3.56	4.68	1.43	0.62	4	4.88	3.38	3.56	2.25	3.88	3.69	3.5	2.69	4.75
2019-12-12	04:00:00	4	1.38	3.31	3		1.25		4.5		1.38	1.81	4.63	3.5	3.38	3.13	3.56	2.5	4	2.81	4	2.44	4.19	4.68	3.81	3.43	3.56	4.68	1.12	0.68	4.06	4.94	3.25	3.56	2	3.81	3.69	3.5	2.81	4.81
2019-12-12	05:00:00	3.88	1.5	3.31	3.19		1.31		4.13		1	2.69	4	3.38	3.31	3.38	3.38	2.63	3.38	2.56	4	2.5	3.56	4.43	3.87	3.18	3.56	4.43	1.12	1.18	4.06	4.94	3.25	3.56	2.25	3.75	3.5	2.81	2.56	4.69
2019-12-12	06:00:00	3.88	2.25	3.38	3.31		2.06		3.94		1	2.94	4.19	3.31	4.44	3.69	3.5	3.31	3.56	3.31	4.13	3.13	3.81	4.43	3.87	3.12	3.56	4.5	1.12	0.68	3.06	4.13	2.75	3.56	1.75	3.63	3.25	2.5	1.88	4.5
2019-12-12	07:00:00	3.88	2.13	3.44	3.44		2.44		3.88		1.38	3.19	4.25	3.31	4.38	4.19	3.44	3.94	3.63	3.31	4.13	3.56	3.94	4.37	3.75	2.93	3.5	4.31	1.12	0.75	3.44	3.75	2.75	3.63	1.75	3.56	3.31	2.63	1.63	4.44
2019-12-12	08:00:00	3.94	2.38	3.56	3.44		2.56		3.94		1.69	3.25	4.44	3.25	4.13	4.44	3.44	3.75	3.63	3.44	4	3.31	3.81	4.12	3.5	2.68	3.43	4.68	1.06	0.68	3.56	3.81	2.81	3.56	1.94	3.5	3.31	2.88	1.88	4.5
2019-12-12	09:00:00	3.94	2.5	3.44	3.5		2.5		3.94		2.06	3.38	4.25	3.25	4.25	4.69	3.44	3.75	3.69	3.5	4.13	3.31	3.88	4.12	3.56	2.75	3.37	4.37	1.12	0.87	3.63	3.88	2.94	3.5	2	3.5	3.31	2.88	2.19	4.44
2019-12-12	10:00:00	4	2.75	3.44	3.63		2.81		3.94		2.19	3.44	4.44	3.38	4.94	4.81	3.5	4	3.75	4.25	4.13	3.63	3.94	4.37	3.81	3	3.43	4.68	1.37	1	3.63	4.19	2.94	3.5	2	3.44	3.38	3	2.56	4.5
2019-12-12	11:00:00	4.06	3.06	3.5	3.69		2.88		3.81		2.13	3.44	4.63	3.5	5.38	5	3.69	4.44	3.88	4.69	4.31	4.25	4.06	4.75	4.18	3.25	3.56	4.81	1.81	1.31	3.69	4.38	3.06	3.5	2.69	3.44	3.44	3.19	2.56	4.63
2019-12-12	12:00:00	4	3.19	3.5	3.75		3		3.75		2.31	3.44	4.69	3.63	5.69	5.25	3.75	5	3.94	5.06	4.38	5.06	4.25	4.75	4.68	3.68	3.75	4.81	2.37	1.5	3.75	4.5	3.06	3.56	2.94	3.5	3.44	3.19	3	4.63
2019-12-12	13:00:00	4.06	3.19	3.56	3.81		3.06		3.81		2.38	3.5	5	3.75	5.69	5.31	3.88	5.13	4	5.06	4.5	4.88	4.38	5.18	5.37	4	4.12	5	2.75	2.12	3.94	4.56	3.31	3.56	3.19	3.69	3.44	3.31	3.25	4.75
2019-12-12	14:00:00	4	3.38	3.63	3.81		3.44		3.88		2.38	3.5	4.69	3.88	6.44	5.5	4.06	5.38	4	5	4.56	5	4.44	5.18	6.25	3.87	4.75	5.25	2.37	2.75	4.13	4.69	3.44	3.56	3.44	3.88	3.5	3.31	3.56	4.5
2019-12-12	15:00:00	4	3.44	3.69	3.88		3.38		4		2.44	3.63	4.81	4	5.06	5.44	4.19	5	4	4.25	4.56	4.25	4.44	5.18	6.75	3.81	5.12	5.68	2	3.12	4.19	4.69	3.25	3.63	2.69	4.06	3.5	3.44	5.75	4.75
2019-12-12	16:00:00	4.06	3.5	3.69	3.88		3.44		3.88		2.44	3.63	4.81	4.06	4.38	5.06	4.19	4.5	4	2.19	4.63	3.56	4.5	5.06	6.62	3.87	5.12	5.43	1.81	2.56	4.25	4.75	3.06	3.69	0.88	4.06	3.5	3.44	3.06	4.75
2019-12-12	17:00:00	4.13	3.5	3.69	3.88		3.5		3.88		2.38	3.63	4.69	4.13	3.88	4.56	4.13	3.56	3.88	1.31	4.38	3	4.38	4.87	6.06	3.62	4.93	5.37	1.5	2.31	4.31	4.81	2.94	3.69	-0.06	4	3.44	3.44	1.31	4.69
2019-12-12	18:00:00	4.13	3.5	3.63	3.88		3.44		3.94		1.69	3.63	4.56	4.06	3.25	4.19	3.94	3	3.88	2.13	4	2.69	4.25	4.56	5.37	3.43	4.68	5.12	1	1.62	4.25	4.81	2.56	3.56	-0.75	3.81	3.44	3.44	0.56	4.63
2019-12-12	19:00:00	3.94	3	3.56	3.88		3		3.81		1.69	3.5	4.56	3.94	3.13	4	3.88	2.25	3.88	1.25	4	1.69	4.25	4.25	4.81	3.18	4.43	5.18	0.56	0.13	4.19	4.75	2.38	3.56	-0.44	3.63	3.38	3.44	0.06	4.5
2019-12-12	20:00:00	3.75	3.13	3.44	3.75		2.81		3.63		1.38	3.56	4.56	3.81	3.06	3.94	3.56	2.06	3.81	1.31	4.06	1.38	3.94	4.12	4.43	3	4.18	5.25	0.5	0.04	4.06	4.75	2.31	3.5	-0.69	3.44	3.31	3.38	-0.19	4.5
2019-12-12	21:00:00	3.69	2.81	3.38	3.69		2.75		3.38		1.25	3.38	4.56	3.63	2.88	3.75	3.56	2.19	3.75	2.19	3.75	1.63	3.88	4.5	4.31	3.06	4.12	5.18	0.5	1.25	4	4.75	2.25	3.38	-1.44	3.19	3.25	3.31	-0.38	4.38
2019-12-12	22:00:00	3.56	2.69	3.38	3.69		2.5		3.19		1	3.38	4.44	3.56	3.56	3.69	3.38	2.19	3.81	2.94	3.63	1.88	3.75	4.18	4.25	3	4	5	0.62	1.56	3.81	4.75	2.19	3.25	-1.38	3	3.19	3.31	-0.88	4.31
2019-12-12	23:00:00	3.56	1.75	3.06	3.44		1.5		3.06		0.5	3.31	4.38	3.56	3.81	3.75	3.19	2.38	3.81	3.06	3.81	2.19	3.75	4.37	3.43	2.81	3.87	3.5	0.5	-0.12	3.69	4.75	2	3.25	-1.19	2.81	3.13	3.19	-0.81	4.25
2019-12-13	1900-01-01	3.44	1.63	3.13	3.38	2	1.56	4.81	2.69	2.88	0.63	3.19	4.44	3.5	3.06	4	3.13	2.56	3.88	3.13	3.69	2.31	3.75	4.31	3.68	2.75	3.68	4.43	0.43	-0.12	3.69	4.75	2.19	3.25	-0.19	2.69	3.13	3.19	-0.69	4.25
2019-12-13	01:00:00	3.38	1.81	3.06	3.38	1.94	1.81	4.81	3.06	2.81	0.81	3.13	4.44	3.44	3.31	3.5	3.19	2.5	4	3.38	3.81	2.38	3.75	4.31	3.68	2.62	3.56	4.06	0.37	-0.12	3.63	4.69	2.38	3.13	0.06	2.63	3.06	3.19	0	4.25
2019-12-13	02:00:00	3.56	2.19	3.19	3.44	1.94	2.13	4.75	3	2.81	1	3.13	4.69	3.44	3.88	3.69	3.25	2.75	4	3.25	3.88	2.56	3.94	3.87	3.43	2.56	3.43	4	0.37	-0.12	3.56	4.75	2.44	3.13	0.19	2.56	3.06	3.13	0.31	4.25
2019-12-13	03:00:00	3.63	2.38	3.19	3.38	1.94	2.19	4.75	2.75	2.88	1.19	3.13	4.5	3.5	4.19	3.94	3.38	2.63	4.13	3.69	4	2.63	3.94	4.12	3.5	2.68	3.43	4.18	0.43	-0.06	3.56	4.75	2.63	3	0.19	2.56	3	3.19	0.69	4.25
2019-12-13	04:00:00	3.44	2.31	3.06	3.31	1.88	1.75	4.75	3	2.81	0.81	3.19	4.69	3.5	4.56	4	3.38	3.69	4.13	4.06	4.13	3.31	3.94	4.31	3.68	2.81	3.43	4.18	0.43	0.06	3.56	4.69	2.56	3.06	0.38	2.56	3	3.13	0.13	4.25
2019-12-13	05:00:00	3.44	1.63	3.13	3.38	1.88	1.56	4.75	2.88	2.81	0.69	3.06	4.63	3.56	4.38	4.19	3.44	3.19	4.06	3.88	4.06	3.06	4	4.25	4.25	3	3.5	4.06	0.62	0.93	3.5	4.69	2.25	3.06	0.5	2.56	3	3	0.5	4.25
2019-12-13	06:00:00	3.5	1.94	3.13	3.38	1.88	1.88	4.69	3.13	2.81	0.94	3.13	3.88	3.38	5.69	3.88	3.88	4.31	3.88	5.75	4.19	4.75	3.69	4.37	4.06	3.12	3.5	4	0.63	0.12	3.5	4.75	2.31	2.94	0.38	2.56	3	3	0.94	4.25
2019-12-13	07:00:00	3	1.94	2.88	2.88	1.13	1.19	4.69	3.06	2.75	0.5	3.19	4.69	3.56	6.94	4.63	3.94	6.81	3.81	6.31	4.31	6.31	4.13	4.06	3.81	2.93	3.43	3.75	0.12	0.81	2.81	4.13	1.75	3.06	0.94	2.5	2.88	2.81	0.63	4.25
2019-12-13	08:00:00	3.19	1	2.31	1.44	0.13	0.63	0.13	3	1.19	0.38	0.13	4	3.94	6.56	4.31	4.06	6.5	3.94	6.13	4.25	5.5	3.81	4.18	4.56	3.18	3.5	4.12	0.01	3.75	3.13	3.63	1.88	3.06	1.13	2.5	2.81	2.5	0.81	4.25
2019-12-13	09:00:00	2.81	0.81	0.81	1.13	-0.06	0.56	0.19	2.75	1.06	0.5	1.44	4.38	4.06	7.44	4.81	4.31	6.38	4.13	6.44	4.31	5.81	4.13	4.62	5.12	4.18	3.87	4.81	0.06	3.68	1.81	2.44	2.13	2.94	1.75	2.56	2.44	1.88	1.63	3.69
2019-12-13	10:00:00	2.75	0.75	1.56	1.31	-0.06	0.63	-0.25	2.81	-0.06	0.56	1.94	4.88	4.19	4.13	4.94	4.5	6.81	4.44	4.81	4.5	6.56	4.38	4.62	5.5	4.5	4.06	4.75	0.06	2.81	2.44	3.13	2.94	2.94	2.81	2.69	2.63	2.25	2.69	3.88
2019-12-13	11:00:00	2.63	0.94	1.5	1.25	-0.06	0.69	-0.19	2.75	-0.06	0.63	1.69	4.38	4.56	6.31	4.25	4.38	3.44	4.25	5.25	4.19	3.44	4.13	4.93	5.56	4.5	4.25	4.93	0.06	2.43	3.06	3.38	3.19	2.94	3.81	3	2.81	2.31	3.38	4
2019-12-13	12:00:00	1.75	0.69	1.56	0.63	-0.06	0.5	0.5	2.63	-0.06	0.94	1.19	4.75	4.63	6.5	4.5	4.13	4.69	4.31	6.5	4.25	4.75	4.13	5	5.68	4.56	4.37	5	0.12	2.5	3.13	3.88	3.31	3	4	3.31	2.94	2.5	4.5	4.13
2019-12-13	13:00:00	2.56	1.81	2.13	1.44	1.38	1.69	0.63	2.38	0.69	1.81	-0.94	4.88	4.94	6.19	5.25	4.44	5	4.5	6.13	4.44	5.44	4.5	4.75	5.5	4.37	4.37	4.31	0.25	0.93	3.31	4.06	3.44	3.13	4.19	3.63	3	2.63	4.69	4.19
2019-12-13	14:00:00	2.75	2.06	2.44	1.69	1.69	1.94	2.06	1.88	1.31	2.19	-0.25	4.88	5	6.75	5.63	4.88	5.38	4.63	6.31	4.56	4.94	4.63	4.81	5.18	4.18	4.31	4.43	0.18	1.81	3.44	4.19	3.44	3.25	3.63	3.75	3.06	2.75	4.69	4.25
2019-12-13	15:00:00	2.69	2.31	2.5	1.81	1.44	2.25	2.25	2	1.69	2.63	0.44	4.94	4.88	6.75	5.31	4.81	5.94	4.75	6.38	4.63	5.44	4.69	4.75	5.18	4.18	4.31	4.18	0.37	0.13	3.75	3.94	3.44	3.31	3	3.94	3.19	2.81	4.5	4.19
2019-12-13	16:00:00	2.63	2.06	2.38	1.81	1.31	1.94	2.44	1.94	1.94	1	0.88	4.81	4.69	6.75	5.38	4.88	6.25	4.69	6.13	4.69	5.5	4.63	4.81	4.87	4.06	4.25	4.37	0.56	1.56	3.69	4	3.13	3.31	3.13	3.94	3.13	2.88	2.94	4.25
2019-12-13	17:00:00	2.5	1.5	2.31	1.75	1.06	1.56	2.63	2	1.94	0.56	1	4.75	4.5	6.75	5.44	4.75	6.31	4.63	6.19	4.63	5.56	4.56	4.56	4.56	3.75	4.12	4.56	0.62	1.75	3.69	4.13	3.06	3.38	3.44	3.94	3.19	3	3.69	4.25
2019-12-13	18:00:00	2.38	1.44	2.13	1.75	0.88	1.19	2.75	2.13	1.81	0.06	1.13	4.69	4.44	6.75	5.44	4.69	6.38	4.56	6.31	4.75	5.69	4.56	4.75	4.43	3.75	4.06	4.5	0.62	2.12	3.75	4.06	3.19	3.38	3.81	3.81	3.19	3	4.38	4.25
2019-12-13	19:00:00	2.19	1.13	2.13	1.69	0.75	1.25	2.81	2	1.69	0.19	1.13	4.56	4.44	6.88	5.5	4.56	6.44	4.56	6.31	4.69	5.75	4.56	4.68	4.37	3.62	4	4.62	0.62	1.75	3.75	4.25	3.13	3.44	3.81	3.81	3.25	3.06	4.69	4.38
2019-12-13	20:00:00	2.19	0.88	2	1.63	0.56	0.81	2.81	2	1.56	0.38	1.13	4.56	4.44	6.75	5.56	4.56	6.31	4.5	6.19	4.69	5.69	4.56	4.62	4.25	3.68	4	4.43	0.62	2.18	3.69	4.25	3.13	3.44	4.19	3.69	3.19	3.06	4.63	4.25
2019-12-13	21:00:00	2.13	0.75	1.94	1.56	0.44	1.13	2.88	1.94	1.44	1	1.13	4.56	4.44	6.44	5.56	4.5	6.06	4.5	5.88	4.75	5.69	4.56	4.75	4.18	3.62	3.93	4.75	0.68	2.56	3.69	4.31	3.06	3.44	4.31	3.63	3.19	3.13	5	4.31
2019-12-13	22:00:00	2	1.19	1.88	1.5	0.25	1.38	2.63	1.94	1.38	1.44	1.19	4.44	4.38	6.19	5.56	4.5	5.75	4.5	5.63	4.75	5.31	4.5	4.75	4.25	3.68	3.93	4.81	0.68	2.81	3.69	4.31	3	3.44	4.06	3.56	3.19	3.13	5.06	4.25
2019-12-13	23:00:00	2	3.56	1.81	1.5	0.19	1.75	2.5	2.06	1.25	3.63	1.13	4.63	4.38	5.94	5.63	4.44	5.88	4.56	5.31	4.63	4.88	4.5	4.75	4.25	3.68	3.93	4.93	0.75	2.75	3.69	4.38	2.75	3.44	3.63	3.5	3.19	3.13	4.38	4.25
2019-12-14	1900-01-01	2.13	5.44	1.94	1.44	0.38	4.06	2.13	1.75	1.38	3.69	1.25	4.75	4.38	6.25	5.38	4.44	6.19	4.56	5.63	4.75	4.88	4.5	4.68	4.37	3.75	4	4.75	0.81	2.06	3.69	4.38	2.75	3.44	3.38	3.44	3.19	3.13	4	4.44
2019-12-14	01:00:00	2.25	4.44	1.88	1.38	0.06	2.81	2.44	2.06	1.25	1.63	1.31	4.81	4.38	6.56	5.69	4.44	6	4.63	5.25	4.75	5.31	4.56	4.62	4.43	3.75	4	4.62	0.87	1.5	3.69	4.38	3.44	3.44	4.56	3.38	3.13	3.13	5.56	4.38
2019-12-14	02:00:00	2.19	5.19	2	1.5	0.19	4.63	2.06	1.81	1.19	2.56	1.25	4.75	4.38	5.75	5.44	4.44	5.44	4.63	5.25	4.75	5.19	4.5	4.43	4.37	3.68	3.93	4.31	0.93	1.56	3.63	4.44	3.06	3.44	4.38	3.25	3.19	3.13	4.69	4.38
2019-12-14	03:00:00	2.19	4	1.94	1.56	0.06	3.81	2.25	2.06	1.25	2.25	1.38	4.81	4.13	5.5	4.69	4.44	5.06	4.44	4.38	4.75	4.94	4.56	4.5	4.31	3.68	3.93	4.37	1	1.43	3.63	4.5	3.13	3.44	4.06	3.25	3.19	3.13	4.31	4.25
2019-12-14	04:00:00	2.25	3.38	2.06	1.56	0.06	3	2.5	2.06	1.25	1.94	1.38	5.06	4.25	6.06	4.88	4.38	5.75	4.44	4.81	4.75	4.56	4.38	4.5	4.31	3.75	3.93	4.43	1.06	2	3.63	4.56	3.25	3.44	4.13	3.31	3.19	3.19	4.69	4.38
2019-12-14	05:00:00	2.31	3.5	2	1.56	0.06	2.88	2.69	2.25	1.25	2.25	1.44	5	5.06	11.13	5.44	4.44	11.06	4.5	5.13	4.81	5.5	4.56	4.62	4.31	3.87	3.93	4.68	1.12	2.81	3.69	4.63	3.44	3.44	4.25	3.31	3.19	3.13	5.25	4.44
2019-12-14	06:00:00	2.19	3.06	1.94	1.5	0.06	2.63	2.75	2.19	1.25	2.25	1.44	5.81	5.63	11.13	6.19	5.25	10.69	4.88	10.25	5.31	10.06	5.44	4.68	4.43	4.25	4	4.93	1.25	3.75	3.69	4.69	3.88	3.69	6.13	3.38	3.31	3.25	7.38	4.38
2019-12-14	07:00:00	2.13	2.56	1.88	1.63	0	2.13	2.63	2.25	1.19	1.5	1.44	6.06	6	10.31	6.38	5.69	10.56	5.19	10.25	5.56	9.88	5.69	4.87	4.68	4.56	4.12	5.25	1.43	5.06	3.75	4.88	4.44	4.06	7.94	3.56	3.56	3.38	8.75	4.5
2019-12-14	08:00:00	2.19	2.69	1.94	1.63	0	2.5	2.75	2.31	1.13	2.38	1.44	5.94	5.5	9.5	6.31	5.81	9.69	5.38	9.13	5.56	10	5.69	4.93	5	5.81	4.31	5.56	1.68	6	3.94	4.88	4.69	4.25	8.63	3.81	3.94	3.44	9.44	4.75
2019-12-14	09:00:00	2.38	4.31	2.13	1.75	0.25	3.88	2.94	2.38	1.19	3.19	1.56	5.75	5.44	9.81	6.31	5.69	9.63	5.38	9.19	5.5	9.56	5.56	5.81	5.68	6.37	4.87	6.75	2.12	7.68	4.06	4.94	4.69	4.31	7.75	4	3.94	3.5	8.31	4.88
2019-12-14	10:00:00	2.5	5.56	2.31	2.06	0.38	4.94	2.88	2.5	1.38	4.56	1.63	6	5.5	10.5	6.44	5.69	9.75	5.5	9.38	5.44	9.31	5.56	6.18	6.12	6.81	5.31	6.81	2.5	8.75	4.19	5	4.81	4.38	7.94	4.19	4	3.69	7.69	5
2019-12-14	11:00:00	2.88	7.25	2.38	2.56	1.69	7.69	2.94	2.63	1.44	6.38	1.81	5.81	5.44	9.44	6.5	5.75	8.88	5.38	8.88	5.56	8.44	5.56	6.81	6.68	7	5.62	7.56	3.31	9.43	4.38	5.13	4.88	4.5	7.13	4.56	4.25	3.81	7.81	5.06
2019-12-14	12:00:00	2.88	7.81	2.63	3.38	1.44	8.75	3.63	2.88	1.63	7.63	2.06	5.5	5.5	10.38	6.56	5.63	10.25	5.31	9.81	5.56	9.5	5.69	6.93	7.06	6.62	6.06	7.87	4.25	9.12	4.56	5.25	5.19	4.44	7.13	4.88	4.38	3.94	8.5	5.13
2019-12-14	13:00:00	3.06	9.25	2.75	3.63	1.44	8.81	4	3.06	1.75	9.31	2.44	5.56	5.81	11.25	6.88	5.75	10.63	5.31	10.94	5.63	10.06	5.75	6.81	7.25	7	6.25	7.25	4.18	9.25	4.88	5.25	5.13	4.63	7.88	5.13	4.38	4	8.75	5.19
2019-12-14	14:00:00	3.56	9.63	2.94	3.69	2.06	9.31	4.25	3.31	1.94	10.56	2.69	5.56	5.94	12.31	7.19	5.94	10.88	5.31	10.81	5.75	9.75	5.88	6.62	7.75	7.31	6.56	7.62	4.31	8.68	4.94	5.19	4.75	4.63	8.13	5.25	4.31	4	9.63	5.19
2019-12-14	15:00:00	3.56	9.13	3.25	3.88	2.81	9.5	4.44	3.5	2.25	10.5	2.88	5.75	6.06	11.56	7.44	6	11.06	5.38	10.19	5.63	9.81	5.88	7.18	8.31	7.56	6.87	7.93	4.87	8.37	4.94	5.19	4.5	4.56	7.44	5.38	4.25	4.06	9.19	5.19
2019-12-14	16:00:00	3.44	7.88	3.06	3.75	1.88	8.06	4.44	3.44	2.5	6.38	2.94	5.69	6	10.88	7.44	5.94	10.63	5.38	9.56	5.75	9	5.88	6.81	8.5	7.37	7.06	7.68	5.06	6.75	5	5.19	4.44	4.56	7.88	5.44	4.25	4.06	9.19	5.19
2019-12-14	17:00:00	3.38	7	3.06	3.75	1.69	7.06	4.25	3.38	2.56	5.81	2.94	5.69	6.19	10.75	7.63	6	10.94	5.44	9.69	5.63	9.81	6.06	6.75	8.31	7.25	7.06	7.25	5	6.43	4.94	5.25	4.88	4.75	8.88	5.38	4.31	4.13	9.5	5.25
2019-12-14	18:00:00	3.38	6.25	3.06	3.69	1.56	5.69	4.19	3.38	2.56	5.88	3	6	6.5	11.25	7.69	6.25	11.13	5.63	10.25	5.88	10.13	6.31	6.62	7.93	7.18	6.93	7.18	4.81	6.31	5	5.31	5	4.75	8.06	5.44	4.44	4.25	8.75	5.31
2019-12-14	19:00:00	3.31	5.56	3.06	3.63	1.31	5.31	4.19	3.38	2.31	4.69	2.94	6.31	6.44	10.56	7.63	6.63	9.94	5.88	9.88	6.06	9.13	6	6.68	7.62	7.06	6.81	7.12	4.81	6.37	5	5.38	4.94	4.69	7.19	5.5	4.56	4.25	8.38	5.38
2019-12-14	20:00:00	3.31	5.13	2.94	3.56	1.19	4.75	3.94	3.25	2.13	4.25	2.88	6.19	6.5	10.75	7.81	6.25	9.56	5.88	9.69	5.88	9	6	6.56	7.25	6.93	6.75	7.18	4.68	5.93	5	5.38	5.13	4.75	7.19	5.5	4.63	4.25	8.13	5.44
2019-12-14	21:00:00	3.19	4.38	2.94	3.44	1	4.5	3.94	3.31	2.13	4.25	2.88	6.25	6.31	10.19	7.69	6.38	9	5.94	8.63	5.88	8.44	6	6.43	7.12	6.81	6.62	7.12	4.43	5.93	5	5.38	5.06	4.81	7.19	5.5	4.63	4.31	8.5	5.44
2019-12-14	22:00:00	3.13	4	2.88	3.38	0.88	4.06	3.69	3.19	1.94	3.94	2.81	6.38	6.38	9.5	7.69	6.44	11.5	5.94	8.19	5.88	10.25	6.19	6.43	7.12	6.81	6.5	7.12	4.31	6.43	4.94	5.44	4.94	4.75	6.44	5.5	4.56	4.31	9.5	5.5
2019-12-14	23:00:00	3.06	3.75	2.75	3.25	0.75	3.56	3.69	3.13	1.88	3.94	2.69	6.44	6.38	9.75	7.81	6.75	10	6	8.69	5.94	9.25	6.19	6.5	7.18	6.87	6.5	7.18	4.18	6.62	4.88	5.44	4.94	4.75	6.44	5.44	4.63	4.38	8.5	5.5
2019-12-15	1900-01-01	2.94	3.69	2.69	3.19	0.63	3.38	3.63	3.06	1.75	4.06	2.63	6.38	6.56	10	7.69	6.5	8.81	6.25	8.13	6	8.56	6.19	6.43	7.12	6.75	6.43	7.18	4.31	6.37	4.88	5.5	5.06	4.81	6	5.38	4.5	4.38	9	5.5
2019-12-15	01:00:00	2.88	3.38	2.63	3	0.44	3.31	3.75	3	1.56	3.69	2.5	6.38	6.5	9.06	7.69	6.56	8.88	6.31	7.94	6.06	8.56	6.25	6.5	7.06	6.81	6.43	7.18	4.18	6	4.88	5.56	5.25	4.88	8.06	5.31	4.63	4.38	9.25	5.5
2019-12-15	02:00:00	2.75	3.31	2.56	2.94	0.31	3.25	3.75	2.94	1.44	3	2.5	6.94	6.63	9.13	7.75	6.56	13.75	6.38	8.06	6.13	12.5	7.06	6.62	7.18	6.87	6.37	7.18	4.12	6.37	4.88	5.63	5.38	4.88	8.75	5.25	4.56	4.38	9.06	5.5
2019-12-15	03:00:00	2.69	3.06	2.56	3	0.38	3.69	3.69	2.88	1.38	2.56	2.44	7.19	7.06	13.88	8	7.13	13.69	6.38	11.69	6.56	12.56	6.94	6.43	7.18	6.81	6.43	7.25	4.25	6.81	4.94	5.69	5.31	4.94	8.5	5.25	4.69	4.38	10.13	5.56
2019-12-15	04:00:00	2.63	2.75	2.5	2.88	0.19	2.63	3.56	2.81	1.25	2.31	2.38	7.06	7.13	13.38	8.06	7.31	13.25	6.5	11.56	6.56	11.75	6.69	6.5	7.18	6.81	6.43	7.25	4.31	7	5	5.75	5.69	5	9.38	5.31	4.81	4.44	10.75	5.63
2019-12-15	05:00:00	2.5	2.63	2.38	2.75	0.13	2.44	3.56	2.69	1.19	2.69	2.31	7.13	7.19	13.69	8.13	7.63	13.56	6.5	11.69	6.44	11.69	6.63	6.5	7.12	6.81	6.43	7.31	4.37	6.62	5	5.75	5.63	5.06	9.13	5.38	4.69	4.5	9.94	5.69
2019-12-15	06:00:00	2.44	2.25	2.31	2.63	0.06	2.25	3.56	2.69	1.19	2.31	2.31	7.31	7.25	14.13	8.19	7.38	14	6.5	11.56	6.44	12.25	7	6.87	7.12	6.81	6.43	7.5	4.31	8	5	5.69	5.5	5.13	9.19	5.31	4.69	4.5	7.5	5.69
2019-12-15	07:00:00	2.63	2.75	2.44	2.75	0.13	2.81	3.63	2.81	1.31	2.94	2.38	7.13	7.25	14.44	8.38	7.63	14.19	6.56	12.63	6.69	12.94	7	6.62	7.12	6.87	6.43	7.75	4.25	7.93	5	5.75	5.63	5.13	9.13	5.25	4.63	4.5	10.81	5.63
2019-12-15	08:00:00	2.75	3.5	2.63	2.81	0.19	3.5	3.69	2.88	1.44	3.56	2.5	7.19	7.31	14.69	8.38	7.75	14.69	6.56	12.44	6.81	13.06	7.25	6.68	7.12	6.81	6.5	7.37	4.31	7.81	5	5.81	5.63	5.13	9.25	5.31	4.75	4.5	11.19	5.69
2019-12-15	09:00:00	2.88	4.19	2.81	2.94	0.44	4.31	3.75	3	1.81	4.5	2.63	7.5	7.44	15.38	8.69	7.75	15.19	6.69	13.75	7	14.06	7.94	6.62	7.31	6.93	6.56	7.43	4.43	7.25	5.06	5.88	5.81	5.19	10.38	5.25	4.88	4.56	9.63	5.75
2019-12-15	10:00:00	3.19	5.75	2.94	3.25	1.19	5.88	3.88	3.25	2.19	5.56	2.81	7.88	7.94	15.38	9.19	8.13	15.06	6.81	14.25	7.13	14.13	8.13	7	7.68	7.18	6.75	7.56	4.75	8.06	5.19	5.88	6.06	5.44	11	5.31	4.94	4.63	9.06	5.88
2019-12-15	11:00:00	3.44	6.94	3.13	3.75	1.94	6.69	4.06	3.56	2.75	6.56	3	8.13	8.25	16.19	9.13	8.31	15.38	7	14	7.38	14.63	8.38	6.93	8.12	7.56	7	7.87	5.5	8.75	5.44	6.06	6.25	5.69	11.19	5.5	5.06	4.69	12.25	5.94
2019-12-15	12:00:00	3.63	7.38	3.25	4.13	2.63	7.25	4.44	3.75	3.06	7.13	3.13	8.31	8.5	16.25	9.5	8.5	15.38	7.06	14.5	8	14.75	7.94	7.31	8.5	7.87	7.18	8.12	6.81	9.12	5.63	6.06	6.63	5.88	11.94	6.06	5.5	4.88	13	6.06
2019-12-15	13:00:00	3.88	7.75	3.38	4.5	2.94	7.31	4.81	4	3.38	7.25	3.25	8.63	8.69	15.56	9.88	8.63	15.06	7.19	14.56	7.75	14.44	8.5	7.5	8.81	8.12	7.5	8.18	7.25	9.68	5.75	6.13	6.63	6.06	12.38	6.56	5.69	4.94	13.25	6.31
2019-12-15	14:00:00	4.06	7.88	3.44	4.69	3.25	7.63	5	4.13	3.63	7.5	3.44	8.25	8.5	14.31	10	8.75	14.38	7.44	13.88	7.63	13.94	7.94	7.75	9.06	8.37	7.68	8.5	7.5	10.43	6	6.19	6.75	6.13	12.44	6.88	5.81	5.19	13.75	6.63
2019-12-15	15:00:00	4.19	8	3.5	4.69	3.5	7.69	5.06	4.25	3.81	7	3.5	8	8.44	13.75	10.19	8.69	14	7.44	12.63	7.94	12.94	7.88	7.5	9.06	8.43	7.81	8.56	7.43	10.93	6.06	6.19	6.81	6	12.31	7.25	5.81	5.19	13.5	6.63
2019-12-15	16:00:00	4.25	7.94	3.56	4.75	3.63	7.44	5.06	4.38	3.94	6.56	3.56	8.06	8.44	12	10.06	8.63	12.19	7.56	11.88	7.63	11.69	8.06	7.18	8.62	8.12	7.68	8.56	6.75	10.5	6.25	6.31	6.75	6.13	11.75	7.31	5.75	5.31	12.44	6.5
2019-12-15	17:00:00	4.25	7.75	3.63	4.81	3.63	7.19	5.06	4.44	4	6.13	3.63	7.81	8.38	10.44	9.88	8.75	10.69	7.63	10.56	7.63	10.31	8	6.81	8	7.68	7.43	8.43	6	8.25	6.31	6.31	6.81	6.25	12.31	7.5	5.94	5.38	12.69	6.63
2019-12-15	18:00:00	4.38	7.56	3.69	4.81	3.63	7.19	5.06	4.5	4	6.13	3.69	7.81	8.31	10	9.63	8.69	10.19	7.56	9.38	7.5	9.5	7.88	6.81	7.43	7.25	7.18	8.18	5.43	8.12	6.38	6.31	6.75	6.31	10.94	7.44	5.81	5.5	11.88	6.63
2019-12-15	19:00:00	4.44	7.25	3.75	4.88	3.56	7	5	4.5	4	6.25	3.75	7.75	8.31	9.94	9.56	8.63	9.81	7.56	9.38	7.63	9.31	7.81	6.56	7.06	7	6.93	8.18	4.93	7.62	6.38	6.31	6.63	6.13	9.75	7.44	6.19	5.56	9.13	6.56
2019-12-15	20:00:00	4.5	7.19	3.81	4.94	3.56	6.94	5.06	4.56	4.06	6.19	3.75	7.75	8.25	10	9.25	8.56	9.69	7.5	8.63	7.63	9.13	7.75	6.37	6.75	6.75	6.75	7.93	4.5	7.62	6.38	6.38	6.38	6.13	8.13	7.38	6	5.56	8.38	6.5
2019-12-15	21:00:00	4.56	7.25	3.88	4.94	3.63	7	5.13	4.63	4.13	6.19	3.81	7.69	8.19	9.69	9.25	8.44	9.38	7.5	8.5	7.63	9	7.75	6.43	6.5	6.56	6.56	7.75	4.25	7.87	6.31	6.38	6.06	6.06	8.13	7.19	5.94	5.56	7.5	6.44
2019-12-15	22:00:00	4.63	7.19	3.94	5	3.69	7.06	5.19	4.69	4.19	6.25	4.06	7.69	8.13	9.88	9.06	8.25	9.19	7.44	8.63	7.63	8.94	7.69	6.37	6.31	6.37	6.43	7.68	4.12	7.68	6.25	6.38	5.94	6	7.06	7.06	5.88	5.5	6.69	6.38
2019-12-15	23:00:00	4.75	5.94	4.38	5.56	4	6	5.19	4.69	4.44	5.63	4.13	7.63	8.06	9.56	8.94	8.13	8.94	7.44	8.31	7.5	8.5	7.63	6.31	6.18	6.31	6.37	7.62	4.06	6.81	6.19	6.38	5.81	6	5.69	6.88	5.75	5.5	6	6.31
2019-12-16	1900-01-01	4.81	5.69	4.31	5.25	4	5.88	5.13	4.75	4.38	5.56	4.06	7.63	8	9.56	8.88	8	8.81	7.38	8.38	7.5	8.38	7.56	6.31	6.18	6.25	6.25	7.62	3.93	6.87	6.13	6.38	5.63	5.94	5.31	6.75	5.69	5.5	6.44	6.25
2019-12-16	01:00:00	4.81	5.75	4.56	5.44	4.06	5.69	5.13	4.75	4.44	5.38	4.13	7.5	7.88	9.19	8.75	7.88	8.69	7.38	7.75	7.44	8.44	7.5	6.31	6.12	6.18	6.18	7.56	3.81	6.81	6	6.38	5.44	5.81	4.38	6.56	5.63	5.44	5.19	6.19
2019-12-16	02:00:00	4.88	5.81	4.44	5.31	3.94	5.81	5.19	4.75	4.38	5.31	4.06	7.44	7.75	8.81	8.63	7.75	8.44	7.31	7.38	7.31	8.13	7.44	6.31	6.06	6.06	6.12	7.56	3.81	6.81	5.94	6.44	5.31	5.75	3.94	6.38	5.56	5.38	4.88	6.19
2019-12-16	03:00:00	4.88	5.88	4.38	5.25	3.94	5.81	5.19	4.75	4.38	5.31	4.06	7.31	7.69	8.44	8.44	7.63	8	7.25	6.94	7.25	7.81	7.31	6.18	5.93	5.93	6	7.56	3.75	7.06	5.81	6.44	5.13	5.69	3.5	5.94	5.44	5.31	4.06	6.06
2019-12-16	04:00:00	4.88	5.94	4.38	5.25	3.88	5.88	5.19	4.75	4.38	5.31	4.06	7.19	7.56	8	8.13	7.38	7.31	7.19	6.38	7.13	7.06	7.25	6.06	5.75	5.81	5.87	7.5	3.56	6.06	5.69	6.44	4.88	5.56	2.75	5.75	5.38	5.25	3.63	6
2019-12-16	05:00:00	4.94	6	4.38	5.31	3.94	6	5.19	4.81	4.38	5.44	4.06	7.19	7.44	7.44	7.94	7.25	7	7.13	6.13	7.06	6.88	7.13	6	5.5	5.62	5.75	7.43	3.31	5.5	5.63	6.44	4.88	5.5	2.88	5.56	5.31	5.25	3.44	5.94
2019-12-16	06:00:00	4.94	6.19	4.44	5.31	3.94	6.13	5.19	4.81	4.44	5.44	4.13	7.06	7.25	7.44	7.75	7.13	6.69	7	5.94	6.88	6.5	7	5.81	5.37	5.5	5.62	7.37	3.12	5.56	5.56	6.44	4.5	5.44	2.44	5.38	5.25	5.19	3.19	5.88
2019-12-16	07:00:00	5	6.25	4.44	5.38	4.19	6.13	5.25	4.75	4.75	5.69	4.31	6.94	7.13	7.13	7.44	6.94	6.19	6.94	5.63	6.75	5.88	6.88	5.87	5.31	5.37	5.5	7.31	3.12	5.62	5.38	6.38	4.5	5.31	2.13	5.25	5.19	5.06	3.19	5.81
2019-12-16	08:00:00	5.31	6.31	4.69	5.56	4.25	6.25	5.5	4.88	5	5.75	4.5	6.94	7	6.69	7.25	6.81	5.94	6.88	5.19	6.69	5.56	6.81	5.93	5.25	5.37	5.43	7.31	3.18	5.31	5.38	6.38	4.31	5.25	1.94	5.13	5.13	5	3.31	5.75
2019-12-16	09:00:00	5.38	6.69	4.81	5.56	4.44	6.5	6	5.13	5.38	6.13	4.81	6.94	6.94	7.13	7.38	6.81	6.19	6.75	5.63	6.63	6.13	6.81	6	5.37	5.5	5.43	7.43	3.37	5.68	5.31	6.38	4.5	5.19	2.75	5	5.06	4.94	4.44	5.75
2019-12-16	10:00:00	5.44	6.94	4.94	6.5	5	6.81	6.31	5.56	6	6.44	5.56	7.06	6.94	8.69	7.5	6.81	7.31	6.75	6.69	6.75	7.19	6.81	6.06	5.81	5.87	5.68	7.56	3.93	7.25	5.25	6.38	4.69	5.19	4	5	5	4.88	5.63	5.75
2019-12-16	11:00:00	5.63	7.25	5.19	6.31	5.44	7	6.31	5.69	5.88	6.69	5.13	7.13	7.13	10.06	7.88	6.88	8.38	6.81	8.31	6.94	7.88	6.88	6.25	6.5	6.37	6	7.75	4.87	8	5.25	6.38	5	5.13	6.19	5.19	5	4.94	7.06	5.75
2019-12-16	12:00:00	5.63	7.19	5.19	6.06	5.25	7	6.56	6.06	6.31	6.75	5.75	7.19	7.19	10.13	8.25	7	9.19	6.88	9	7.25	8.81	7.06	6.43	6.87	6.68	6.25	7.81	5.37	7.93	5.31	6.44	5.31	5.06	7.63	5.5	5	4.88	7.75	5.75
2019-12-16	13:00:00	5.81	7.44	5.69	6.63	5.94	7.31	6.81	6.25	6.63	7.06	5.75	7.31	7.31	10.5	8.5	7.13	9.44	6.94	9.44	7.38	9.31	7.13	6.62	7.37	7	6.5	8	5.81	8.31	5.44	6.5	5.44	5.19	7.56	5.88	5.19	4.94	8.13	5.81
2019-12-16	14:00:00	5.88	7.5	5.56	6.44	5.94	7.31	6.81	6.13	6.38	7.19	5.38	7.44	7.5	11.75	9	7.31	10.38	7.06	10.31	7.5	9.75	7.31	6.68	7.62	7.56	6.68	8.12	6	8.12	5.56	6.5	5.56	5.19	7.63	6.13	5.19	5	9.25	6
2019-12-16	15:00:00	6.06	7.69	5.5	6.38	5.69	7.44	6.81	6.06	6.06	7.19	5.19	7.44	7.56	11.31	8.88	7.38	9.81	7.13	9.94	7.5	9.5	7.25	6.75	7.68	7.31	6.75	8	6	8.37	5.63	6.5	5.69	5.25	7.5	6.31	5.25	5.06	8.56	6
2019-12-16	16:00:00	6.06	7.75	5.5	6.38	5.69	7.5	6.69	6.06	6	7.31	5.13	7.38	7.5	10.88	8.94	7.44	9.63	7.19	9.31	7.38	8.94	7.19	6.43	7.5	7.18	6.68	7.87	5.68	8.12	5.69	6.5	5.56	5.25	6.13	6.44	5.25	5.06	7.06	6.06
2019-12-16	17:00:00	6.06	7.75	5.63	6.38	5.75	7.44	6.56	6.06	6	6.94	5.63	7.38	7.5	10.06	8.63	7.38	9.13	7.13	9.38	7.38	8.81	7.19	6.62	7.18	7	6.56	7.87	5.37	7.81	5.69	6.5	5.38	5.25	4.5	6.44	5.31	5.13	5.81	6
2019-12-16	18:00:00	6.13	7.63	5.81	6.38	6.13	7.25	6.56	6.25	6.44	6.81	5.69	7.25	7.44	9.25	8.38	7.31	8.94	7.06	7.69	7.31	8.44	7.13	6.56	7.06	6.93	6.56	7.93	5.31	9	5.69	6.5	5.13	5.25	3.81	6.31	5.31	5.13	5.25	6
2019-12-16	19:00:00	6.19	7.38	5.88	6.38	6.06	7.13	6.5	6.19	6.38	6.81	5.56	7.25	7.38	9.88	8.31	7.31	8.75	7.06	9.38	7.25	8.44	7.06	6.43	6.87	6.81	6.43	7.87	5.06	8.37	5.69	6.5	5.13	5.25	3.5	6.25	5.31	5.13	5.19	5.94
2019-12-16	20:00:00	6.19	7.38	6.13	6.63	6	7.19	6.56	6.25	6.31	6.75	5.75	7.31	7.38	9.75	8.25	7.25	8.13	7.06	9.13	7.25	8	7.06	6.43	6.68	6.68	6.31	7.81	4.87	7.68	5.63	6.5	4.94	5.19	3.13	6.06	5.25	5.13	4.81	5.94
2019-12-16	21:00:00	6.31	7.5	6.13	6.69	5.94	7.13	6.56	6.19	6.25	6.81	5.69	7.31	7.31	10	8.38	7.19	9.06	7.06	9.38	7.31	8.63	7.06	6.06	6.5	6.5	6.18	7.75	4.62	7.06	5.56	6.5	5	5.19	3.38	5.94	5.19	5.13	4.5	5.88
2019-12-16	22:00:00	6.31	7.44	5.88	6.63	5.75	7.19	6.44	6.19	6.19	6.75	5.56	7.31	7.31	9.88	8.44	7.19	9	7.06	9.06	7.25	8.63	7.06	6	6.25	6.37	6.06	7.68	4.37	6.87	5.5	6.44	4.94	5.13	2.94	5.81	5.19	5.06	4.5	5.88
2019-12-16	23:00:00	6.38	7.5	5.75	6.5	5.75	7.19	6.38	6.19	6.13	6.75	5.44	7.25	7.25	9.63	8.38	7.13	8.44	7.06	8.38	7.19	8.13	7	6.12	6.06	6.18	5.93	7.56	4.25	7.25	5.5	6.5	5.06	5.13	3.63	5.69	5.13	5.06	5.25	5.81
2019-12-17	1900-01-01	6.31	7.38	5.69	6.5	5.69	7.19	6.44	6.25	6.06	6.81	5.44	7.25	7.19	9.25	8.13	7.06	7.75	7.06	8.06	7.06	7.56	6.94	6.06	6	6.12	5.87	7.56	4.12	7.87	5.44	6.5	5	5	4	5.63	5.13	5.06	4.63	5.81
2019-12-17	01:00:00	6.31	7.44	6.06	6.44	5.88	7.31	6.5	6.19	6.19	6.88	5.75	7.19	7.19	9.38	8	7.06	7.63	7.06	8.19	7.06	7.31	6.94	6.06	5.87	6	5.75	7.56	4	7.43	5.38	6.5	5	5	3.88	5.56	5.06	5	4.31	5.81
2019-12-17	02:00:00	6.38	7.44	6.13	6.63	5.94	7.25	6.5	6.19	6.13	6.81	5.69	7.13	7.13	8.81	7.94	7	7.25	7	7.44	7	7.13	6.88	5.93	5.75	5.81	5.68	7.43	3.93	7.87	5.38	6.5	4.94	4.94	3.44	5.5	5.06	5	4.19	5.75
2019-12-17	03:00:00	6.5	7.5	6.06	6.69	5.94	7.19	6.38	6.19	6.13	6.88	5.69	7.13	7.06	8.44	7.94	6.88	7.5	7	7.38	7	7.25	6.88	5.93	5.62	5.81	5.56	7.37	3.87	7.68	5.38	6.44	4.88	4.94	3.5	5.44	5	4.94	4.13	5.75
2019-12-17	04:00:00	6.44	7.5	6	6.63	5.81	7.25	6.44	6.19	6.13	6.81	5.56	7.06	7	8.44	7.75	6.81	6.88	6.94	7	6.88	6.75	6.81	5.68	5.56	5.68	5.5	7.5	3.81	8.06	5.31	6.5	4.81	4.88	3	5.31	5	5	4.06	5.69
2019-12-17	05:00:00	6.44	7.5	5.94	6.56	5.75	7.25	6.44	6.19	6.06	6.81	5.5	7.06	6.94	8.13	7.56	6.75	6.69	6.88	6.81	6.88	6.63	6.75	5.93	5.56	5.68	5.43	7.43	3.87	9.5	5.31	6.44	4.75	4.81	3.31	5.25	4.94	4.94	3.88	5.69
2019-12-17	06:00:00	6.44	7.63	6	6.56	5.81	7.31	6.5	6.19	6.19	6.88	5.63	7	6.81	7.88	7.56	6.69	7	6.88	6.69	6.88	6.69	6.75	5.93	5.56	5.68	5.43	7.43	4.06	9.31	5.31	6.44	4.63	4.81	3.75	5.19	4.94	4.88	3.88	5.69
2019-12-17	07:00:00	6.5	7.75	6.19	6.56	5.88	7.38	6.5	6.19	6.38	6.94	5.69	7	6.75	7.38	7.44	6.63	6.31	6.75	6.31	6.81	6	6.69	5.75	5.62	5.68	5.5	7.5	4.37	9.62	5.25	6.44	4.75	4.75	3.44	5.19	4.88	4.88	4.06	5.69
2019-12-17	08:00:00	6.5	7.81	6.38	6.88	6	7.56	6.75	6.31	6.69	7.13	6.19	6.88	6.69	7.19	7.31	6.56	6.19	6.63	5.63	6.69	5.75	6.63	5.75	5.56	5.68	5.5	7.56	4.56	9.87	5.25	6.44	4.63	4.75	3.38	5.13	4.94	4.88	4.63	5.69
2019-12-17	09:00:00	6.69	7.88	6.44	6.94	6.13	7.63	6.75	6.31	6.63	7.06	6.06	6.81	6.56	7.06	7.19	6.44	6.5	6.56	5.44	6.81	6.44	8.63	5.93	5.68	5.81	5.56	7.68	4.81	9.5	5.25	6.56	4.88	4.75	3.88	5.13	4.94	4.81	5.63	5.69
2019-12-17	10:00:00	6.69	8	6.38	6.81	6.13	7.63	6.75	6.38	6.69	7.13	6	6.94	6.56	7.13	7.25	6.5	6.38	6.5	5.75	6.75	6.5	7.5	6.06	6.06	6.06	5.75	7.75	5.18	11.06	5.25	6.5	4.94	4.69	5.06	5.25	4.94	4.88	5.81	5.75
2019-12-17	11:00:00	6.75	8.06	6.81	7.19	6.5	7.69	7.13	6.38	7.06	7.25	6.38	7	6.63	7.81	7.56	6.63	7	6.56	6.38	6.88	7.06	7.38	6.18	6.43	6.37	5.93	7.87	5.75	10.81	5.31	6.5	5.06	4.75	5.69	5.44	5	4.88	6.25	5.81
2019-12-17	12:00:00	6.81	8.13	6.81	7.19	6.63	7.75	7.13	6.56	7.13	7.69	6.56	7.06	6.75	8.69	8	6.75	7.94	6.63	7.25	7	8.06	7.5	6.5	7.12	6.81	6.31	8.25	6.5	11.81	5.44	6.56	5.31	4.88	6.5	5.69	5.19	4.94	8.13	5.81
2019-12-17	13:00:00	7	8.06	6.81	7.25	6.69	7.88	7.13	6.63	7	7.5	6.31	7.25	6.88	9.69	8.31	7.06	9	6.69	7.88	7.19	8.94	7.56	6.81	7.81	7.37	6.75	8.5	7.43	13.12	5.56	6.63	5.69	5.06	7.75	5.94	5.5	5	10	6
2019-12-17	14:00:00	7	8.19	6.56	7.13	6.5	7.88	7.13	6.63	7.06	7.5	6.25	7.25	7.06	9.94	8.63	7.06	9.31	6.88	8.38	7.44	9.13	7.63	6.93	8.31	7.75	7.06	8.62	7.93	12.5	5.69	6.63	5.94	5.25	8.5	6.25	5.75	5	9.75	6.13
2019-12-17	15:00:00	7	8.06	6.94	7.31	6.63	7.94	7.19	6.63	7.19	7.5	6.44	7.31	7.06	10	8.63	7.19	9.19	6.94	8.38	7.44	8.88	7.63	7.18	8.56	8	7.31	8.62	8.06	13.5	5.81	6.63	6	5.31	8.19	6.44	5.63	5.13	8.94	6.19
2019-12-17	16:00:00	7.31	8.31	7	7.38	6.69	8	7.19	6.69	7.25	7.63	6.63	7.31	7.19	9.94	8.69	7.25	9.19	6.94	8.38	7.5	8.94	7.56	7.06	8.43	7.93	7.31	8.5	7.81	12.56	5.94	6.69	5.88	5.31	7.44	6.56	5.69	5.25	8.06	6.19
2019-12-17	17:00:00	7.31	8.25	7.13	7.44	6.75	8	7.06	6.81	7.19	7.5	6.56	7.5	7.25	10.19	8.63	7.31	9.06	7	8.88	7.5	8.81	7.56	6.87	8.06	7.75	7.12	8.62	7.25	10.87	6	6.69	5.69	5.31	5.5	6.63	5.63	5.31	7.44	6.19
2019-12-17	18:00:00	7.31	8.31	7.06	7.44	6.75	7.94	7.06	6.88	7.19	7.56	6.5	7.31	7.19	10	8.63	7.25	9	7	8.44	7.38	8.44	7.56	6.18	7.62	7.5	6.87	8.25	6.62	9.93	6	6.69	5.5	5.25	4.75	6.56	5.63	5.38	6.81	6.13
2019-12-17	19:00:00	7.25	8.19	6.88	7.31	6.69	8.06	7.06	6.81	7.13	7.69	6.44	7.25	7.13	9.25	8.63	7.19	9.13	6.94	7.06	7.31	9.19	7.5	6.37	7.12	7.12	6.62	8.12	6.06	9.12	5.94	6.69	5.38	5.25	4	6.44	5.56	5.31	6.13	6.13
2019-12-17	20:00:00	7.38	8.31	6.88	7.38	6.75	8.06	7.06	6.81	7.13	7.69	6.31	7.19	7.06	8.88	8.38	7.06	8.25	6.88	7.19	7.31	7.75	7.38	6.31	6.68	6.75	6.37	8.06	5.5	8.93	5.88	6.69	5.13	5.19	4	6.31	5.56	5.31	5.5	6.06
2019-12-17	21:00:00	7.31	8.25	6.88	7.44	6.75	8	7.06	6.88	7.13	7.94	6.5	7.13	7	8.13	8	6.94	7.38	6.81	6.44	7.13	7.44	7.38	5.93	6.31	6.5	6.12	8	5.06	9.12	5.81	6.69	5	5.19	3.44	6.19	5.5	5.31	4.94	6
2019-12-17	22:00:00	7.31	8.19	6.88	7.31	6.75	8	7.06	6.88	7.06	7.69	6.44	7.13	6.88	8	7.88	6.88	7.06	6.81	6.06	7.06	6.94	7.25	6.25	6.18	6.37	6.06	8.06	4.93	9.56	5.75	6.69	4.94	5.13	2.88	6.06	5.5	5.25	4.63	5.94
2019-12-17	23:00:00	7.31	8.19	6.88	7.38	6.75	8	7.06	6.88	7.06	7.63	6.44	7.19	6.88	7.88	7.69	6.81	6.94	6.81	6.13	7.13	6.69	7.25	6.25	6.25	6.43	6.06	8.12	5.12	11.37	5.63	6.69	4.75	5.06	2.63	5.88	5.44	5.25	4.5	5.94
2019-12-18	1900-01-01	7.31	8.19	6.94	7.38	6.69	7.94	7.06	6.88	7.06	7.5	6.5	7.19	6.81	7.81	7.94	6.75	7.38	6.81	6.25	7.13	7.06	7.19	6.37	6.37	6.56	6.12	8.25	5.25	10.93	5.56	6.63	4.69	5	2.5	5.75	5.38	5.19	4.19	5.81
2019-12-18	01:00:00	7.31	8.19	6.81	7.31	6.75	7.94	7	6.88	7	7.56	6.44	7.06	6.81	7.19	7.75	6.69	7.19	6.81	6.06	7	7	7.19	6.37	6.56	6.62	6.25	8.37	5.37	11.12	5.5	6.63	4.75	4.94	2.63	5.63	5.31	5.19	4.5	5.88
2019-12-18	02:00:00	7.38	8.19	7	7.44	6.75	8.06	7.13	6.88	7.13	7.56	6.56	7.06	6.81	7.63	7.81	6.75	7.25	6.81	6.25	7	7.13	7.19	6.43	6.68	6.75	6.31	8.43	5.43	11.25	5.44	6.63	4.75	4.94	3.38	5.5	5.25	5.13	4.69	5.81
2019-12-18	03:00:00	7.31	8.13	6.88	7.38	6.75	8	7.13	6.88	7.06	7.56	6.5	7.13	6.81	8.06	7.88	6.75	7.13	6.81	6.44	7.06	7.13	7.13	6.43	6.87	6.87	6.43	8.75	5.56	10.81	5.44	6.69	4.88	4.88	3.63	5.44	5.25	5.13	5.13	5.88
2019-12-18	04:00:00	7.31	8.25	6.88	7.38	6.69	8	7.13	6.88	7.13	7.56	6.56	7.13	6.81	8.06	8	6.75	7.06	6.81	6.5	7.13	6.75	7.13	6.5	7.12	7	6.56	8.43	5.62	11.37	5.44	6.63	4.88	4.88	3.75	5.44	5.25	5.13	5.38	5.81
2019-12-18	05:00:00	7.31	8.31	6.81	7.31	6.69	8.13	7.13	6.88	7.06	7.69	6.44	7.19	6.75	7.75	8.06	6.75	7.25	6.75	6.44	7.19	7.06	7.13	6.62	7.18	7.18	6.68	8.75	5.75	11.12	5.44	6.69	4.94	4.88	4.44	5.38	5.25	5.13	5.56	5.88
2019-12-18	06:00:00	7.38	8.5	6.88	7.31	6.81	8.19	7.25	6.88	7.13	7.69	6.38	7.13	6.75	7.63	7.63	6.75	7	6.75	6.25	7.13	6.88	7.13	6.68	7.43	7.31	6.93	8.87	5.87	10.75	5.38	6.69	4.94	4.88	4.63	5.44	5.25	5.06	5.75	5.88
2019-12-18	07:00:00	7.44	8.56	7	7.5	6.88	8.38	7.25	6.94	7.31	7.88	6.69	6.38	6.56	7.25	7.06	6.81	6.81	6.31	6.13	7.19	6.56	6.81	6.68	7.56	7.25	6.93	8.87	6.06	10.37	5.38	6.69	4.81	4.88	4.44	5.44	5.25	5.06	5.63	5.88
2019-12-18	08:00:00	7.56	8.56	7.06	7.63	6.94	8.38	7.31	7	7.38	7.88	6.69	6.75	6.5	7.38	7.13	6.69	6.81	6.44	6.06	7.06	6.63	6.88	6.68	7.56	7.31	7	8.81	6.12	9.87	5.44	6.69	4.88	4.88	4	5.44	5.31	5.06	5.81	5.88
2019-12-18	09:00:00	7.5	8.69	7.25	7.56	7	8.44	7.5	7	7.56	8	6.88	6.94	6.63	7.94	7.5	6.69	7.19	6.56	6.75	7.13	7.13	7	6.81	7.62	7.31	7	9	6.18	9.75	5.44	6.69	5.06	4.88	4.5	5.44	5.31	5.13	6.31	5.94
2019-12-18	10:00:00	7.63	8.75	7.25	7.56	7.31	8.5	7.69	7.06	7.75	8.13	6.94	7.06	6.69	8.31	7.63	6.81	7.63	6.75	7.44	7.19	7.38	7.13	6.93	8	7.75	7.37	9.12	6.56	10.37	5.5	6.75	5.38	4.94	6.06	5.56	5.38	5.19	7.06	5.94
2019-12-18	11:00:00	7.75	8.94	7.5	7.94	7.56	8.56	7.88	7.13	8	8.44	7.13	7.31	6.88	9.5	8	6.94	8.5	6.94	8.75	7.31	8.25	7.25	7.06	8.62	8.25	7.81	9.37	7.31	12.37	5.56	6.75	5.56	5	7.13	5.81	5.5	5.19	7.69	6
2019-12-18	12:00:00	7.81	9.06	7.56	7.94	7.69	8.69	8	7.38	8.13	8.44	7.38	7.63	7.06	10.19	8.31	7.06	9.56	7.13	9.5	7.44	8.88	7.44	7.68	9.56	8.62	8.06	9.43	7.56	13.18	5.69	6.81	6.13	5.19	8.94	6.06	5.56	5.25	9.13	6.13
2019-12-18	13:00:00	7.94	9.19	7.75	8.06	8	8.94	8.19	7.44	8.38	8.63	7.69	7.94	7.31	13	8.69	7.44	11.19	7.31	10.31	7.75	9.94	7.75	7.75	10.62	8.68	8.43	9.56	7.62	13.87	5.81	6.81	6.5	5.25	9.5	6.38	5.63	5.31	10.69	6.25
2019-12-18	14:00:00	8	9.25	7.69	8	8.06	8.88	8.19	7.5	8.38	8.69	7.38	7.81	7.56	13.31	9.81	7.75	11.69	7.5	11.5	7.88	10.81	7.88	8.43	11.62	8.81	9.06	9.81	7.75	14.25	6	6.88	6.81	5.31	9.81	6.94	5.81	5.38	11.88	6.31
2019-12-18	15:00:00	8.06	9.31	7.69	8	8	8.88	8.19	7.56	8.13	8.81	7.19	7.88	7.81	13.63	9.69	7.88	12.25	7.5	11.56	7.94	11.31	7.88	8.5	12.06	8.93	9.37	9.75	7.81	13.75	6.19	6.88	6.75	5.38	10.5	7.31	6.13	5.5	13	6.38
2019-12-18	16:00:00	8.06	9.44	7.63	8	7.88	9	8.13	7.69	8.44	8.75	7.44	7.81	7.88	12.81	9.44	7.88	11.63	7.56	11.25	7.75	10.69	7.88	8.43	11.75	8.93	9.25	9.93	7.62	11.93	6.25	6.94	6.56	5.44	8.5	7.44	6.13	5.56	10.38	6.44
2019-12-18	17:00:00	8.06	9.31	7.63	8	7.69	8.94	8	7.69	8.38	8.56	7.31	7.63	7.88	11.31	9.19	8	10.63	7.5	8.81	7.63	10	7.81	7.68	10.87	8.68	9	9.68	7.18	11.06	6.31	6.94	6.38	5.5	6.75	7.5	6	5.63	9.44	6.44
2019-12-18	18:00:00	8.13	9.25	7.44	8	7.63	8.88	7.94	7.69	8.19	8.5	7.19	7.69	7.94	10.94	9.13	7.88	8.88	7.44	8.88	7.56	8.06	7.75	7.43	10.12	8.37	8.56	9.37	6.68	10.5	6.31	6.94	6.13	5.44	5.69	7.44	6.06	5.63	8	6.38
2019-12-18	19:00:00	8.06	9.31	7.5	8	7.5	8.88	7.81	7.69	8	8.5	7.06	7.63	7.94	10.44	8.81	7.75	8.69	7.38	8.44	7.5	8.56	7.69	7.37	9.37	8	8.18	9.25	6.18	8.31	6.25	6.94	5.94	5.44	5.13	7.31	6	5.63	7.25	6.31
2019-12-18	20:00:00	8.06	9.31	7.5	7.94	7.38	8.88	7.75	7.69	7.94	8.31	7.06	7.56	7.88	9.38	8.63	7.63	8.5	7.31	7.94	7.44	7.88	7.63	7.12	8.75	7.62	7.81	9.12	5.68	7.31	6.25	7	5.75	5.38	4.19	7.19	6	5.63	6.44	6.31
2019-12-18	21:00:00	8	9.13	7.31	7.94	7.31	8.81	7.69	7.69	7.88	8.31	6.94	7.5	7.75	9.06	8.38	7.44	7.88	7.25	7.19	7.31	7.31	7.56	6.93	8.18	7.37	7.5	8.87	5.25	6.81	6.13	7	5.56	5.38	3.81	7	5.88	5.63	5.56	6.25
2019-12-18	22:00:00	8	8.94	7.19	7.88	7.19	8.69	7.69	7.63	7.75	8.38	6.94	7.31	7.63	8.44	8.25	7.38	7.25	7.13	6.25	7.25	6.94	7.5	6.87	7.62	7	7.18	8.75	4.87	6.18	6.06	7	5.44	5.31	3.56	6.81	5.88	5.56	4.94	6.19
2019-12-18	23:00:00	8	8.81	7.13	7.81	7.19	8.69	7.63	7.56	7.63	7.94	6.81	7.25	7.5	6	8.38	7.13	5.88	7	5.06	7.19	4.94	7.44	6.31	7.18	6.75	6.87	8.56	4.56	6.06	5.94	7	5.31	5.25	3.06	6.63	5.81	5.5	4.38	6.06
2019-12-19	1900-01-01	7.94	8.5	7.06	7.81	7.19	8.44	7.56	7.5	7.56	7.94	6.75	7.19	7.31	5.94	7.94	7	5.06	7	4.13	7.06	4.81	7.38	6.43	6.81	6.43	6.62	8.5	4.18	4.87	5.88	6.94	5.06	5.19	2.44	6.5	5.75	5.44	4.44	6.06
2019-12-19	01:00:00	7.81	8.5	7	7.75	7.06	8.31	7.5	7.5	7.5	7.75	6.75	6.94	7.13	5.69	7.31	6.69	4.69	6.81	4.19	7	4.63	7.25	6.18	6.5	6.18	6.37	8.43	3.87	5.06	5.81	6.94	4.94	5.13	2.5	6.31	5.69	5.44	3.69	6
2019-12-19	02:00:00	7.88	8.5	7	7.75	7	8.31	7.5	7.44	7.44	7.5	6.69	7	7.06	5.94	7.31	6.38	4.75	6.75	4.06	6.88	4.44	7.13	6.25	6.18	5.93	6.12	8.37	3.56	5	5.69	6.88	4.94	5.06	2.31	6.13	5.63	5.38	3.38	5.88
2019-12-19	03:00:00	7.81	8.44	7	7.69	7	8.38	7.5	7.38	7.38	7.44	6.69	6.94	6.75	5.56	7.31	6.31	5.13	6.63	3.81	6.75	5.06	7.06	6.12	6	5.75	5.81	8.18	3.31	4.43	5.63	6.88	4.75	4.94	1.75	5.94	5.5	5.31	3.5	5.88
2019-12-19	04:00:00	7.81	8.25	6.94	7.69	6.94	8.19	7.44	7.38	7.38	7.75	6.69	6.88	6.63	5.63	7	6.19	4.5	6.5	3.31	6.69	4.38	6.81	6.12	5.68	5.5	5.68	8.06	3.06	4.87	5.5	6.88	4.56	4.88	1.56	5.69	5.44	5.25	3.13	5.81
2019-12-19	05:00:00	7.75	8.25	6.94	7.69	6.94	8.25	7.44	7.38	7.31	7.63	6.63	6.81	6.44	5.25	7	6.13	4.13	6.38	3.19	6.56	3.94	6.81	5.93	5.5	5.37	5.43	8	2.93	5.25	5.38	6.81	4.44	4.81	1.38	5.5	5.38	5.19	2.75	5.75
2019-12-19	06:00:00	7.75	8.31	6.88	7.69	6.94	8.31	7.44	7.38	7.31	7.75	6.63	6.69	6.25	5	6.5	5.94	4.25	6.19	3.25	6.31	4.13	6.81	5.93	5.37	5.18	5.31	7.87	2.75	4.62	5.31	6.75	4.19	4.75	2	5.38	5.31	5.13	2.81	5.69
2019-12-19	07:00:00	7.75	8.31	6.88	7.63	6.75	8.31	7.25	7.38	7.31	7.69	6.56	6.5	6.06	4.94	6.38	5.88	4.25	6.13	3.75	6.25	4	6.56	5.81	5.25	5.12	5.12	7.81	2.75	4.68	5.25	6.69	4.25	4.69	2.69	5.25	5.19	4.94	3.5	5.69
2019-12-19	08:00:00	7.75	8.5	7	7.63	6.75	8.5	7.25	7.31	7.25	7.88	6.56	6.5	6	4.94	6.44	5.69	4.19	6.13	4.69	6.13	3.94	6.5	5.81	5.06	5.06	5.06	7.62	2.75	4.75	5.25	6.69	4.31	4.63	2.56	5.13	5.19	4.94	3.31	5.69
2019-12-19	09:00:00	7.81	8.75	7.19	7.81	6.94	8.5	7.44	7.31	7.44	7.88	6.69	6.69	6	5.56	6.69	5.88	4.81	6.19	5.44	6.13	4.75	6.19	5.68	5	5.06	5	7.68	2.87	5.18	5.19	6.75	4.38	4.63	3.5	5.13	5.13	4.94	3.75	5.69
2019-12-19	10:00:00	7.88	8.94	7.44	8.06	7.31	8.63	7.81	7.31	7.81	8.19	7.06	6.69	6.13	7.75	7	5.75	5.38	6.19	5.94	6.13	5.19	6.31	5.93	5.12	5.25	5.12	7.68	3.06	6.93	5.19	6.69	4.56	4.63	5.75	5.19	5.19	5	5.06	5.81
2019-12-19	11:00:00	8.19	9.13	7.63	8.25	7.56	8.75	8	7.44	8.25	8.31	7.31	6.81	6.44	10.06	7.44	5.81	7.25	6.31	8.5	6.5	6.44	6.31	6.06	5.56	5.68	5.31	7.81	3.5	8.37	5.25	6.75	5.13	4.56	6.63	5.44	5.19	5.06	7.31	5.81
2019-12-19	12:00:00	8.31	9.13	7.88	8.44	7.81	8.69	8.13	7.5	8.31	8.63	7.5	6.88	6.63	12	8	5.94	8.19	6.44	9.94	6.44	7.25	6.88	6.43	6.25	5.93	5.56	7.87	4	8.93	5.31	6.75	5.44	4.63	7.63	5.81	5.38	5.13	8.06	5.88
2019-12-19	13:00:00	8.44	9.25	7.94	8.44	7.94	8.88	8.25	7.63	8.44	8.69	7.63	7	6.81	11.88	8.44	6.06	10.38	6.63	10.19	6.75	8.75	6.81	6.81	7.31	6.12	5.81	7.81	4.31	9.37	5.44	6.81	5.94	4.75	8	6.31	5.5	5.19	9.88	6
2019-12-19	14:00:00	8.63	9.19	8.06	8.56	8	8.88	8.31	7.75	8.44	8.63	7.75	7.13	7.06	11.75	8.75	6.25	9.88	6.81	10.31	6.75	9.13	6.81	6.93	8.5	6.25	6.25	7.93	4.5	9.62	5.63	6.88	6.25	4.81	7.81	6.69	5.63	5.25	8.94	6.06
2019-12-19	15:00:00	8.44	9.25	7.94	8.44	7.94	8.88	8.38	7.94	8.56	8.63	7.69	7.31	7.25	11.31	8.81	6.38	10.13	6.81	9.38	6.88	9.06	6.88	7	9.18	6.37	6.56	8.43	4.68	8.75	5.75	6.88	6.31	4.88	7.31	6.94	5.69	5.31	8.81	6.13
2019-12-19	16:00:00	8.38	9.13	7.81	8.31	7.94	8.88	8.19	7.94	8.38	8.56	7.5	7.38	7.38	10.38	8.69	6.56	9.44	6.81	8.19	6.88	8.56	6.88	6.87	9.18	6.37	6.62	8.06	4.62	7.06	5.88	6.88	6.19	4.94	6.94	7.13	5.75	5.38	8.31	6.13
2019-12-19	17:00:00	8.38	9.25	7.69	8.31	7.81	8.81	8.13	7.94	8.31	8.56	7.38	7.25	7.38	9.44	8.5	6.63	8.88	6.81	8.13	6.94	8.13	6.88	6.81	8.75	6.31	6.5	7.87	4.43	6.62	6	6.94	6.06	5.06	6.94	7.13	5.75	5.44	7.81	6.19
2019-12-19	18:00:00	8.38	9.13	7.75	8.31	7.75	8.75	8.06	7.88	8.25	8.5	7.38	7.13	7.31	9.56	8.25	6.63	8.81	6.81	7.69	6.88	8.19	6.88	6.81	8.18	6.18	6.37	7.87	4.18	6.68	6	6.94	6.06	5	5.38	7.13	5.75	5.5	7.19	6.19
2019-12-19	19:00:00	8.38	9	7.69	8.25	7.69	8.44	8	7.88	8.19	8.19	7.31	7.13	7.25	8.44	8.13	6.56	7.94	6.75	6.56	6.75	7.56	6.81	6.56	7.81	6.06	6.25	7.81	4.06	6.43	6.06	6.94	5.88	5.06	4.19	7.06	5.75	5.5	6.56	6.19
2019-12-19	20:00:00	8.38	8.56	7.75	8.25	7.63	8.31	7.94	7.81	8.06	8	7.25	7.06	7.25	9.25	7.88	6.56	7.63	6.75	6.94	6.69	7.13	6.81	6.62	7.62	6.06	6.18	7.75	3.93	7.06	6	6.94	5.5	5	4.06	6.94	5.69	5.44	5.06	6.13
2019-12-19	21:00:00	8.31	8.44	7.63	8.19	7.63	8.13	7.81	7.75	8	7.94	7.19	7.13	7.13	7.56	8	6.5	7.75	6.69	7.06	6.75	7.38	6.75	6.5	7.43	6	6.06	7.68	3.75	7.5	5.94	6.88	5.5	5	3.69	6.81	5.63	5.44	5.19	6.06
2019-12-19	22:00:00	8.25	8.38	7.5	8.06	7.56	8.13	7.75	7.75	7.94	7.94	7.13	7	7	6.81	8	6.44	7.69	6.69	6.06	6.63	7.31	6.75	6.31	6.93	5.75	5.87	7.56	3.5	5.68	5.88	6.88	5.38	4.94	4.25	6.63	5.63	5.38	4.44	6
2019-12-19	23:00:00	8.25	8.31	7.5	8.06	7.5	8.06	7.75	7.69	7.94	7.94	7.13	6.88	6.88	6.19	7.69	6.31	5.44	6.56	4.44	6.69	4.75	6.63	6.18	6.43	5.62	5.62	7.62	3.25	6.43	5.81	6.81	5.19	4.94	3.06	6.5	5.5	5.38	4.63	5.94
2019-12-20	1900-01-01	8.19	8.38	7.56	8.06	7.5	8.19	7.75	7.69	7.94	7.88	7.19	6.81	6.63	6.56	6.75	6	5.13	6.5	5.13	6.63	4.94	6.63	6.25	6.18	5.5	5.5	7.43	3.12	6.5	5.75	6.81	5.31	4.88	4.63	6.31	5.44	5.31	4.81	5.94
2019-12-20	01:00:00	8.19	8.44	7.5	8.06	7.5	8.19	7.75	7.69	7.88	7.88	7.13	6.81	6.5	6.31	7.13	5.94	5.44	6.44	5	6.31	5.31	6.44	6.18	5.87	5.37	5.37	7.68	2.93	6.62	5.63	6.81	5.06	4.81	2.88	6.19	5.44	5.31	5.06	5.88
2019-12-20	02:00:00	8.13	8.5	7.44	8	7.5	8.25	7.75	7.69	7.88	7.88	7.06	6.5	6.44	6.75	6.88	5.88	5.63	6.31	5.06	6.31	5.5	6.31	5.87	5.62	5.12	5.25	7.5	2.75	6.25	5.56	6.81	4.81	4.81	3.88	5.94	5.31	5.25	4.31	5.75
2019-12-20	03:00:00	8.19	8.63	7.31	8	7.5	8.25	7.69	7.69	7.88	7.88	7.06	6.63	6.38	7.13	6.88	5.81	5.94	6.31	4.63	6.13	5.5	6.19	5.81	5.31	5.06	5	7.37	2.62	5.68	5.44	6.75	4.94	4.75	3.44	5.81	5.31	5.25	5	5.75
2019-12-20	04:00:00	8.13	8.56	7.38	8	7.5	8.19	7.75	7.63	7.88	7.94	7.06	6.69	6.25	7.69	7.19	5.75	6.25	6.31	7.06	6.19	6	6.25	5.68	5.12	4.81	4.87	7.37	2.43	7.31	5.44	6.75	4.63	4.69	2.13	5.69	5.25	5.13	4.44	5.69
2019-12-20	05:00:00	8.13	8.56	7.38	8	7.44	8.19	7.69	7.63	7.75	7.88	7.06	6.56	6.19	7.56	7.19	5.69	6.94	6.31	6.25	6.25	6.69	6.25	5.56	4.93	4.75	4.81	7.5	2.5	7.12	5.31	6.63	4.56	4.56	1.69	5.44	5.19	5.13	3.44	5.69
2019-12-20	06:00:00	8.13	8.63	7.38	8	7.5	8.31	7.69	7.63	7.75	8	7.06	6.63	6.13	6.5	7.5	5.63	6.5	6.25	6.63	6.19	6.44	6.19	5.62	5	4.68	4.75	7.43	2.62	8.18	5.19	6.5	4.13	4.5	1.19	5.25	5.06	5	3.31	5.63
2019-12-20	07:00:00	8.19	8.75	7.5	8.06	7.56	8.44	7.75	7.63	7.88	8.19	7.13	6.5	6	5.63	7.25	5.69	7.75	6.19	5.44	6.38	7	6.06	5.75	5.06	4.81	4.81	7.5	3	8.43	5.13	6.5	4.25	4.44	1.38	5.13	5	4.94	2.75	5.56
2019-12-20	08:00:00	8.19	8.88	7.5	8.06	7.63	8.69	7.81	7.69	8	8.38	7.19	6.5	6	6.31	7.44	5.69	6.5	6.13	6.19	6.13	5.56	6.13	5.81	5.37	5.06	4.93	7.31	3.56	8.06	5	6.44	4.31	4.44	2.19	4.94	4.94	4.88	3.19	5.56
2019-12-20	09:00:00	8.38	9.25	7.69	8.25	7.81	8.88	8	7.81	8.13	8.5	8.13	6.06	5.94	6.13	7.56	5.75	6.31	6.06	5.56	6.38	5.63	6.06	5.68	5.5	5.18	5.06	7.56	4.12	8.06	5	6.5	4.44	4.31	2.94	4.88	4.88	4.88	3.69	5.5
2019-12-20	10:00:00	8.5	9.5	8.19	8.69	8.19	9	8.31	8	8.56	8.81	8.25	6.31	5.94	7.06	7.38	5.75	6.69	6.06	6.13	6.38	6	6.13	5.68	5.75	5.43	5.18	7.5	4.5	8.81	5	6.5	4.75	4.31	4.19	4.88	4.81	4.81	4.88	5.5
2019-12-20	11:00:00	8.88	9.44	8.5	8.88	8.38	9.13	8.44	8.19	8.81	9.13	8.13	6.25	6	8.25	7.56	5.81	6.94	6.13	7.56	6.31	6.63	6.13	6	6	5.68	5.43	7.87	5	8.43	5.06	6.56	5	4.38	5.13	5	4.94	4.88	4.94	5.63
2019-12-20	12:00:00	8.81	9.56	8.56	8.88	8.63	9.38	8.63	8.44	9.06	9.13	8.25	6.5	6.06	6.63	8.06	5.88	7	6.19	6.69	6.44	6.88	6.19	6.06	6.43	6.06	5.75	8	5.5	8.56	5.13	6.63	5.25	4.5	6	5.19	5	5	6.63	5.63
2019-12-20	13:00:00	9.06	9.5	8.69	8.94	8.75	9.31	8.88	8.56	9.13	9.25	8.38	6.5	6	6.81	7.88	5.94	6.75	6.13	6.44	6.44	6.56	6.19	6.25	6.75	6.81	5.93	7.93	5.81	7.75	5.25	6.63	5.44	4.69	6.56	5.5	5.31	5	9.13	5.75
2019-12-20	14:00:00	8.94	9.81	8.56	8.88	8.63	9.44	8.81	8.63	9.06	9.19	8.31	6.56	6.13	6.94	7.5	6	6.75	6.19	6.19	6.56	6.25	6.31	6.31	7.37	6.93	6.12	7.62	6.06	7	5.38	6.69	5.56	4.81	7.38	5.75	5.38	5.06	8.06	5.88
2019-12-20	15:00:00	8.88	9.5	8.5	8.81	8.56	9.13	8.63	8.5	8.94	8.69	8.13	6.63	6.19	7.44	7.19	6.13	6.94	6.19	6.5	6.69	6.5	6.13	6.5	7.5	7.12	6.31	7.87	6.06	7.18	5.5	6.69	6.19	5.25	9.94	6.13	5.75	5.38	12.63	6.06
2019-12-20	16:00:00	8.81	9.13	8.25	8.69	8.44	8.94	8.5	8.44	8.69	8.5	7.94	6.5	6.13	8.69	7.06	6.25	8.31	6.13	6.63	6.63	8.06	6.44	6.56	7.56	7	6.43	7.81	6.12	6.43	5.63	6.75	6.63	5.44	9.31	6.38	6.06	5.44	11.38	6.19
2019-12-20	17:00:00	8.69	8.94	8.06	8.5	8.31	8.63	8.25	8.25	8.63	8.25	7.81	6.44	6.31	8.25	7.13	7.13	7.13	6.38	7.31	6.44	7.25	6.38	6.56	7.37	6.93	6.5	7.43	5.87	5.68	5.81	6.81	6.44	5.44	8.88	6.5	6.06	5.56	10.06	6.31
2019-12-20	18:00:00	8.56	8.56	8.25	8.38	8.19	8.44	8.31	8.13	8.44	8	7.63	6.44	6.19	7.5	6.81	7.13	6.69	6.44	6.69	6.38	6.69	6.19	6.56	7.25	6.75	6.5	7.43	5.62	5.56	6.06	6.88	6.13	5.38	8.25	6.69	6	5.69	8.69	6.31
2019-12-20	19:00:00	8.44	8.5	7.94	8.25	8	8.13	8	7.81	8.31	7.75	7.44	6.44	6.13	7.38	6.75	6.56	6.75	6.25	6.5	6.31	6.56	6.13	6.5	7.12	6.56	6.43	7.18	5.43	4.87	6.31	6.75	6.63	5.38	6.81	6.75	6	5.63	6.19	6.31
2019-12-20	20:00:00	8.13	8	7.75	8	7.81	7.25	7.88	7.63	8.06	7.38	7.31	6.56	6.13	7.56	6.75	6.44	6.75	6.19	6.13	6.31	6.38	6.25	6.5	6.87	6.5	6.37	7.25	5.31	5	6	6.5	6.19	5.38	6.19	7	6.19	5.75	6.13	6.25
2019-12-20	21:00:00	8.06	6.75	7.38	7.75	7.56	6.19	7.56	7.56	7.63	6.25	6.94	6.63	6.06	7.56	6.94	6.31	6.75	6.25	5.81	6.31	6.13	6.25	6.43	6.62	6.5	6.31	7.43	5.18	5.37	5.94	6.56	5.94	5.38	6	7	6.06	5.75	5.81	6.25
2019-12-20	22:00:00	7.88	6.19	7.06	7.75	7.25	5.94	7.25	7.5	7.44	6.06	6.69	6.56	6.06	7.19	7.19	6.31	7.13	6.25	5.44	6.38	6.19	6.19	6.37	6.62	6.31	6.25	7.43	5.12	5.18	5.94	6.5	5.81	5.38	5.75	6.88	5.94	5.69	5.81	6.25
2019-12-20	23:00:00	7.81	6.31	6.94	7.63	7	6.19	7.19	7.44	7.31	6.13	6.63	6.63	6.06	7.25	7.06	6.19	6.5	6.25	5.69	6.31	6	6.25	5.87	6.43	5.93	6.12	7.31	4.87	4.37	5.88	6.56	5.69	5.38	5.56	6.81	5.94	5.63	5.81	6.25
2019-12-21	1900-01-01	7.75	6.44	7.06	7.69	7.19	6.31	7.13	7.38	7.38	6.19	6.69	6.44	6	6.56	6.94	6.19	5.94	6.25	5.13	6.31	5.63	6.19	6.06	6	5.75	5.87	7.31	4.31	3.81	5.88	6.63	5.69	5.38	5.69	6.75	5.94	5.63	5.63	6.25
2019-12-21	01:00:00	7.69	6.38	7.06	7.63	7.19	6.25	7.19	7.38	7.5	5.94	6.81	6.44	6	6.56	6.88	6.13	5.69	6.25	5.75	6.19	5.38	6.13	6.06	5.75	5.75	5.75	7.31	3.93	4.06	5.88	6.69	5.56	5.38	5.56	6.69	5.88	5.63	5.63	6.25
2019-12-21	02:00:00	7.63	6.38	7.06	7.63	7	6.25	7.13	7.31	7.5	6	6.75	6.38	5.94	6.25	6.56	6	5.38	6.19	4.81	6.19	5.13	6	6.12	5.81	5.75	5.68	7.18	3.87	4.81	5.88	6.63	5.56	5.38	5.44	6.56	5.88	5.63	5.63	6.25
2019-12-21	03:00:00	7.63	6.44	7.06	7.56	7.06	6.25	7.06	7.31	7.5	6.06	6.75	6.38	5.81	6.25	6.5	5.88	5.56	6.19	5.19	6	5.38	6.06	6	6	5.81	5.75	7.12	3.93	4.81	5.88	6.69	5.5	5.38	5.44	6.5	5.88	5.63	5.56	6.25
2019-12-21	04:00:00	7.56	6.5	7	7.5	6.88	6.25	7.06	7.25	7	6	6.75	6.38	5.88	6.44	6.69	5.81	5.88	6.19	5.25	6	5.63	6	6	6.12	5.87	5.75	7	4.06	4.62	5.81	6.69	5.56	5.38	5.31	6.44	5.88	5.63	5.38	6.19
2019-12-21	05:00:00	7.06	6.38	6.5	6.88	6.69	6.06	6.81	6.63	6.63	5.88	6.25	6.44	5.88	6.56	6.56	5.81	5.88	6.19	5.5	6	5.69	6	6	6.18	5.81	5.81	6.81	4.18	4.06	5.44	6.06	5.25	5.38	5.44	6.38	5.75	5.5	5.13	6.19
2019-12-21	06:00:00	6.94	6.38	6.38	6.81	6.56	6.13	6.63	6.56	6.69	5.88	6.06	6.38	5.5	6.38	6.56	6.88	6	5.56	5.31	6.06	5.63	6.06	6	6.12	5.75	5.81	6.93	4.12	4	5.63	6.06	5.25	5.38	5.25	6.31	5.69	5.25	5.13	6.13
2019-12-21	07:00:00	7	6.69	6.44	6.94	6.5	6.31	6.56	6.5	6.69	6.06	6.06	6.38	5.44	6.38	6.63	6	5.69	5.56	5.25	5.94	5.44	5.94	5.68	5.93	5.68	5.62	6.25	4.06	3.31	5.69	6.19	5.31	5.38	5.38	6.25	5.69	5.19	5.13	6.06
2019-12-21	08:00:00	7	6.56	6.38	6.88	6.5	6.44	6.69	6.56	6.75	6.13	6.06	6.31	5.44	5.94	6.56	6	5.5	5.69	4.75	6	5.19	6	5.81	5.93	5.56	5.62	6.31	3.93	3.37	5.69	6.38	5.38	5.31	5.06	6.19	5.69	5.31	5.25	6.06
2019-12-21	09:00:00	7.19	6.94	6.44	7	6.56	6.63	6.88	6.69	7	6.44	6.13	6.44	5.44	6.81	6.5	5.94	6.19	5.69	4.69	6	5.81	6	5.81	5.93	5.75	5.62	6.5	3.87	3.81	5.69	6.44	5.44	5.38	5.5	6.13	5.69	5.38	5.63	6.13
2019-12-21	10:00:00	7.25	7	6.63	7.19	6.75	6.88	7.31	6.81	7.25	6.94	6.38	6.44	5.56	7	6.88	5.94	6.44	5.75	5.63	6.19	6.31	5.94	6	6.43	5.93	5.62	6.62	4	4.12	5.75	6.56	5.63	5.44	6	6.06	5.69	5.38	6.19	6.19
2019-12-21	11:00:00	7.56	7.94	6.81	7.38	7.31	7.5	7.94	7.13	7.56	8	6.56	6.56	5.75	8.06	7.06	6	7.31	5.88	6.5	6.31	7.38	6.13	6.31	7	6.25	5.75	6.68	4.31	4.75	5.81	6.63	5.75	5.5	6.13	6.06	5.75	5.44	6.44	6.25
2019-12-21	12:00:00	7.56	8.38	6.94	7.63	7.75	8.31	8	7.38	7.56	8.44	6.88	6.56	5.94	8.25	7.31	6.06	7.69	6	7.06	6.5	7.75	6.31	6.5	7.56	6.5	5.93	6.87	4.93	5.12	5.94	6.63	5.94	5.56	6.63	6.19	5.88	5.5	6.75	6.25
2019-12-21	13:00:00	7.56	8.88	7	7.63	7.56	8.56	8.06	7.5	7.63	9.75	6.88	6.69	6	9.06	7.38	6.38	7.94	6.25	7.31	6.56	7.56	6.38	6.68	8.25	6.62	6.06	7.06	5.37	5.37	6.06	6.69	5.94	5.63	6.56	6.38	5.94	5.5	6.81	6.31
2019-12-21	14:00:00	7.69	9.5	7.06	7.69	7.5	8.88	8.13	7.63	7.69	10.31	7	6.69	6.19	9.38	7.69	6.5	8.38	6.31	7.5	6.69	8	6.38	6.93	8.93	6.56	6.68	7.06	5.62	6.43	6.19	6.69	5.94	5.69	6.5	6.69	6	5.63	6.75	6.31
2019-12-21	15:00:00	7.88	9.5	7.06	7.69	7.44	8.88	8.13	7.63	7.88	10.13	7	6.75	6.38	8.5	7.69	6.75	7.81	6.56	7.5	6.69	7.44	6.44	6.93	8.93	6.43	7.06	7.62	5.06	6.37	6.25	6.69	5.88	5.69	6.31	6.81	6.06	5.69	6.63	6.44
2019-12-21	16:00:00	7.75	8.69	7.06	7.56	7.31	8.5	7.88	7.56	7.81	7.94	6.94	6.75	6.38	7.75	7.5	6.75	6.88	6.5	6.38	6.56	6.31	6.38	6.68	8.18	6.31	7.06	7.37	4.62	4.93	6.31	6.69	5.63	5.69	5	6.88	6	5.75	5.88	6.44
2019-12-21	17:00:00	7.69	8.13	7	7.44	7.06	8.06	7.56	7.38	7.63	7.06	6.81	6.63	6.31	6.81	7.25	6.69	6.19	6.38	4.81	6.44	5.75	6.25	6.5	7.56	6.06	6.81	7.18	4.18	4.5	6.31	6.69	5.25	5.69	3.81	6.88	6	5.75	4.56	6.44
2019-12-21	18:00:00	7.56	7.69	6.94	7.38	6.81	7.38	7.44	7.31	7.44	6.63	6.75	6.44	6.25	6.69	6.94	6.69	5.63	6.31	5.75	6.25	5.38	6.13	6.18	7.06	5.87	6.56	7.18	3.93	4.18	6.25	6.69	5.13	5.63	3.44	6.75	5.94	5.75	3.81	6.31
2019-12-21	19:00:00	7.44	7.31	6.81	7.19	6.56	7	7.25	7.19	7.19	6.25	6.63	6.56	6.19	6.19	6.88	6.44	5.56	6.25	5.19	6.31	5.25	6	6	6.68	5.75	6.37	7.06	3.75	4.56	6.19	6.69	5.06	5.56	3.13	6.56	5.88	5.75	3.56	6.31
2019-12-21	20:00:00	7.31	6.75	6.69	7.06	6.31	6.44	7.25	7.06	6.94	5.88	6.5	6.56	6.06	6.5	6.81	6.31	5.75	6.19	5.56	6.19	5.31	6	6.25	6.62	5.75	6.25	7.25	3.81	4.87	6.06	6.69	4.88	5.5	3.06	6.38	5.88	5.69	2.88	6.25
2019-12-21	21:00:00	7.13	6.31	6.56	6.94	6.06	5.94	7.25	7	6.81	5.88	6.44	6.5	6.06	7.38	6.56	6.25	6	6.19	6.5	6.19	5.69	6.06	6.31	6.87	5.87	6.18	7.12	4.06	4.87	6	6.63	4.69	5.44	2.63	6.13	5.69	5.63	3.38	6.13
2019-12-21	22:00:00	7.13	6.75	6.56	6.88	5.88	6.38	7.19	6.88	6.69	6	6.38	5.5	5.19	6	5.5	5.75	5.31	5.63	5.88	5.88	5.38	5.13	6.37	6.87	6.06	6.18	6.93	4.25	5.12	5.88	6.63	4.75	5.38	3.38	5.94	5.75	5.63	4	6.13
2019-12-21	23:00:00	7	6.69	6.5	6.81	5.81	6.25	7.13	6.88	6.69	5.94	6.38	5.63	5.44	6.13	5.44	5.63	5.25	5.5	5.75	5.88	5.31	5.25	6.25	6.81	6.06	6.18	7.06	4.37	5.18	5	5.5	4.44	5.31	3.81	5.81	5	4.88	5	6
2019-12-22	1900-01-01	7.06	6.94	6.56	6.75	5.75	6.38	7.06	6.88	6.63	6	6.38	6.19	5.56	6.13	5.5	5.56	5.25	5.5	5.69	5.94	5.44	5.56	6.31	6.43	5.93	6.18	7	4.37	4.62	5.19	5.63	4.56	5.31	4.81	5.81	5.25	4.81	4.63	5.88
2019-12-22	01:00:00	7	6.81	6.5	6.75	5.81	6.44	7.13	6.88	6.63	6.25	6.31	6.25	5.63	6.44	5.63	5.69	5.44	5.69	5.69	5.94	5.44	5.69	6.37	6.62	6	6.12	6.75	4.37	4.56	5.25	5.75	4.75	5.31	4.63	5.81	5.38	5	4.75	5.88
2019-12-22	02:00:00	7.06	7.06	6.5	6.75	5.75	6.69	7.06	6.88	6.63	6.25	6.31	6.38	5.69	7.44	5.88	5.75	7.38	5.75	6	5.94	6.56	5.75	5.93	6.37	5.87	6.12	7	4.43	5	5.25	5.69	4.56	5.25	4.56	5.81	5.25	4.88	4.56	5.88
2019-12-22	03:00:00	7	7.44	6.5	6.69	5.81	7.19	6.94	6.88	6.63	6.5	6.31	6.38	5.69	6.69	6.38	5.81	7.56	5.75	5.44	5.88	6.81	5.81	6	6.06	5.68	6	6.5	4.25	3.75	5.19	5.88	4.69	5.25	4.19	5.75	5.25	4.94	4.44	5.88
2019-12-22	04:00:00	7	8	6.5	6.75	5.88	7.5	6.38	6.81	6.63	6.63	6.19	6.31	5.69	7.44	6.38	5.69	6.38	5.81	5.56	5.88	6.38	5.81	5.93	6	5.62	5.93	6.81	4.12	3.81	5.25	6.06	4.75	5.19	4.19	5.69	5.31	5	4.5	5.88
2019-12-22	05:00:00	7	7.31	6.25	6.38	5.63	6.75	6.31	6.75	6.56	6	6	6.31	5.69	6.63	6.25	5.63	8.06	5.81	5.56	5.88	6.88	5.75	6.25	6.12	5.75	5.87	6.75	4.12	4.5	5.25	6.13	4.63	5.19	4.5	5.63	5.25	5.06	4.31	5.94
2019-12-22	06:00:00	6.94	6.81	6.19	6.56	5.5	6.69	6.25	6.69	6.5	5.81	6	6.38	5.63	6.81	6.44	5.75	9.5	5.81	5.06	5.88	7.88	5.81	6.25	6.25	5.81	5.87	6.87	4.25	4.81	5.25	6.25	4.75	5.19	3.88	5.63	5.25	5.06	4.5	5.88
2019-12-22	07:00:00	6.88	6.69	6.19	6.5	5.56	6.38	6.5	6.56	6.38	5.56	6	6.25	5.75	9.06	6.81	5.88	9.31	5.88	6.31	5.94	8.13	5.88	6.31	6.43	5.93	5.87	6.93	4.37	4.81	5.25	6.31	4.69	5.19	3.44	5.5	5.25	5.06	3.94	5.88
2019-12-22	08:00:00	6.81	6.5	6.13	6.44	5.5	6.13	6.63	6.5	6.25	5.44	6	6.38	5.75	9.81	6.94	5.88	9	5.88	7.5	5.94	8	5.88	6.5	6.62	6.25	6	6.93	4.5	5.31	5.19	6.38	4.81	5.13	4.56	5.44	5.25	5.06	4.44	5.88
2019-12-22	09:00:00	6.69	6.44	6.06	6.38	5.38	6.25	6.63	6.44	6.25	5.94	6.06	6.25	5.69	8.13	6.25	6.5	8.81	5.69	7.19	5.94	7.69	5.88	6.56	6.87	6.31	6.06	6.93	4.62	5.43	5.19	6.38	4.88	5.13	5.06	5.31	5.19	5	4.88	5.88
2019-12-22	10:00:00	6.81	7.13	6.19	6.5	5.5	6.88	6.69	6.56	6.38	6.63	6.19	6.44	6.06	9.44	6.75	6.88	9.19	5.94	8.56	6.13	8.38	6.13	6.68	7.25	6.5	6.18	7	4.81	5.56	5.19	6.38	5.13	5.13	5.25	5.31	5.19	5	5.88	5.94
2019-12-22	11:00:00	6.94	8.31	6.25	6.63	5.69	8	6.94	6.56	6.5	8.38	6.31	6.75	6.44	7.81	6.81	7.13	7.94	6.19	7.38	6.19	7.5	6.63	6.87	7.5	6.68	6.37	7.06	5.12	5.56	5.38	6.44	5.5	5.19	6.63	5.31	5.31	5	6.88	6
2019-12-22	12:00:00	6.94	9.31	6.38	6.88	5.94	9.63	7.25	6.63	6.56	9.63	6.5	7.25	7.13	8.69	7.38	7.88	8.44	6.44	8.06	6.44	8.19	7.19	6.87	7.56	6.62	6.43	7.18	5.31	5.43	6.06	6.31	6.25	5.31	6.31	5.81	5.63	5.19	6.5	6.06
2019-12-22	13:00:00	6.94	10.44	6.56	7.25	6.06	10.31	7.5	6.94	6.63	10.38	6.63	7.13	7.38	9.25	7.75	8.13	8.63	6.69	8.38	6.56	8.38	7.31	6.81	7.31	6.56	6.56	7.18	5.31	5.5	6	6.5	6.25	5.44	6.56	6.06	5.69	5.31	6.75	6
2019-12-22	14:00:00	7.06	11.25	6.5	7.19	6.13	10.31	7.56	7	6.75	10.69	6.69	7	7.31	9.31	7.75	7.69	8.88	6.81	8.5	6.63	8.38	7.06	6.75	7.37	6.5	6.5	7	5.25	4.93	6.13	6.44	6.31	5.44	6.56	6.25	5.81	5.31	6.69	6.06
2019-12-22	15:00:00	7.25	11.19	6.56	7.25	6.13	10.69	7.63	7.06	7	12.88	6.75	6.81	7	8.5	7.5	7.69	7.25	6.75	8.13	6.75	7.06	6.81	6.81	7.75	6.62	6.5	7	5.37	5.06	6.06	6.38	5.81	5.5	6.31	6.25	5.75	5.44	7.06	6
2019-12-22	16:00:00	7.25	11.94	6.5	7.25	6.25	10.44	7.44	7.06	7	11.13	6.69	6.69	6.81	7.25	6.81	6.63	6.25	6.63	6.56	6.56	6	6.5	6.56	6.87	6.31	6.5	6.87	5.25	4.75	6.13	6.19	5.88	5.5	6.06	6.25	5.81	5.44	6.44	6.06
2019-12-22	17:00:00	7.19	11.56	6.38	7.13	6	11.06	7.25	6.94	6.81	9.31	6.63	6.5	6.5	8.06	6.38	6.94	7.13	6.38	6.94	6.5	6.88	6.25	6.5	6.56	6.12	6.43	6.75	4.62	4.12	6.13	6.13	5.5	5.5	5.75	6.19	5.69	5.44	6.5	6
2019-12-22	18:00:00	7.19	11.06	6.31	7	5.75	10.19	7	6.69	6.63	8.38	6.5	6.38	6.31	8.25	6.5	6.5	7.69	6.25	7.06	6.44	7	6.31	6.5	6.37	6.06	6.31	6.75	4.56	4.12	6	5.75	5.5	5.5	5.88	6.13	5.63	5.44	6.44	6.06
2019-12-22	19:00:00	7.25	11.19	6.13	6.88	5.63	8.56	6.81	6.56	6.44	8.5	6.38	6.38	6.25	8.06	6.63	6.44	7.69	6.13	7.13	6.38	6.88	6.13	6.5	6.31	5.87	6.18	6.62	4.5	4.62	5.94	5.75	5.06	5.44	5	5.94	5.5	5.38	6.25	6.06
2019-12-22	20:00:00	6.94	8.88	5.94	6.75	5.13	7.81	6.38	6.44	6.19	7	6.25	6.38	6.19	7.75	6.94	6.38	7.38	6.13	7.31	6.38	6.81	6.19	6.37	6.25	5.68	6.12	6.62	4.31	4.06	5.88	5.88	5.06	5.44	5.44	5.81	5.44	5.38	6.19	6.06
2019-12-22	21:00:00	6.75	7.5	5.81	6.56	4.81	6.88	6.31	6.31	5.94	6.81	6.13	6.38	6.13	7.81	6.94	6.25	7.38	6.13	6.5	6.31	6.5	6.13	6.18	6.06	5.5	6.06	6.25	4.31	3.68	5.81	6.06	5.06	5.44	5.19	5.63	5.38	5.31	6.13	5.94
2019-12-22	22:00:00	6.63	7.25	5.69	6.38	4.56	6.81	6.06	6.06	5.69	6.63	6	6.56	6.13	7.31	7.06	6.19	7.06	6.13	6.25	6.31	5.88	6.06	6.12	5.87	5.18	5.93	6.31	4.25	3.31	5.75	6.13	4.94	5.38	5.19	5.5	5.38	5.31	6.06	6
2019-12-22	23:00:00	6.5	7.25	5.56	6.19	4.38	6.94	6.19	6	5.5	6.88	5.88	6.38	5.38	5	5.56	5.38	5.5	5.75	5.19	6.06	5.38	5.25	6.12	5.75	5.18	5.75	5.93	4.18	3.25	5.69	6.19	5	5.38	5.19	5.38	5.31	5.31	6.19	6
2019-12-23	1900-01-01	6.38	7.25	5.63	6.13	4.25	6.25	5.94	5.88	5.38	7.19	5.81	6.13	5.56	6.56	5.81	5.63	6.06	5.63	5.69	6.06	5.75	5.56	6.18	5.75	5.18	5.68	6.12	4.06	3.31	5.63	5.5	4.94	5.31	5.38	5.25	5.19	5.31	5.81	5.94
2019-12-23	01:00:00	6.31	8	5.56	5.94	4.06	6.75	5.94	5.81	5.25	6.63	5.69	6.19	5.69	6.44	5.88	5.69	5.94	5.69	5.56	6.06	5.44	5.63	6.12	5.68	5.18	5.68	6.18	4	3.43	5.56	5.38	4.38	5.25	4.56	5.13	5.13	5.13	5.06	5.88
2019-12-23	02:00:00	6.38	8.31	5.38	5.94	3.94	8.19	6	5.63	5.13	6.56	5.56	6.06	5.63	6.94	6.44	5.69	6.44	5.75	6.19	6.06	5.94	5.75	6.12	5.62	5.12	5.62	6.37	3.93	3.43	5.44	5.56	4.44	5.25	4.56	5	5	5	4.94	5.81
2019-12-23	03:00:00	6.19	7.44	5.19	5.81	3.75	7.5	6.25	5.5	5	6.81	5.5	6	5.63	7	6.56	5.63	6.56	5.75	6	5.94	6	5.75	6	5.56	5.06	5.62	6.37	3.81	3.5	5.44	5.31	4.56	5.25	4.81	4.94	5.06	5	5.38	5.81
2019-12-23	04:00:00	6.06	6.38	5.13	5.63	3.56	5.88	6.19	5.5	4.94	5.81	5.38	6	5.56	6.88	6.69	5.69	6.63	5.81	5.88	6	6	5.69	6.06	5.62	5.18	5.56	6.37	3.81	3.68	5.38	5.63	4.63	5.19	5.13	4.88	5	4.94	5.69	5.75
2019-12-23	05:00:00	6.06	7.88	5	5.5	3.44	6.19	5.94	5.5	4.81	5.94	5.25	6	5.38	6.63	5.44	4.88	6.25	5.63	6.06	5.94	5.81	5.44	6.06	5.68	5.25	5.56	6.43	3.87	3.87	5.31	5.19	4.13	5.19	4.5	4.75	4.94	4.88	5.31	5.81
2019-12-23	06:00:00	6	6.88	4.94	5.31	3.31	6.69	5.75	5.5	4.63	5	5.19	5.94	5.25	6.88	5.44	5.25	6.63	5.38	6.38	5.94	5.81	5.63	6	5.62	5.18	5.56	6.56	3.87	4.12	5.13	5	4.19	5.13	4.31	4.75	4.44	4.69	4.56	5.69
2019-12-23	07:00:00	6.06	7.88	4.88	5.19	3.13	5.88	5.63	5.38	4.5	5.31	5.06	6	5.25	7.19	5.75	4.94	6.56	5.38	6.31	5.94	6.06	5.69	5.93	5.68	5.25	5.56	6.37	3.81	3.87	5.13	5	4.38	5.13	4.25	4.75	4.63	4.56	4.13	5.69
2019-12-23	08:00:00	6	6.44	4.81	5.13	3	5.5	5.44	5.38	4.44	5.88	5	6	5.19	7.13	5.5	5.19	6.88	5.31	6.44	5.94	6.44	5.56	6.06	5.68	5.18	5.56	6.18	3.81	4	5.19	5.25	4.56	5.06	4.44	4.75	4.69	4.56	4.94	5.63
2019-12-23	09:00:00	5.88	6.38	4.94	5.13	3	6	5.31	5.38	4.38	5.88	5	6.13	5.25	7.31	5.88	5.63	7.13	5.38	7.31	6	6.69	5.69	6.06	5.81	5.31	5.56	6.37	3.87	3.87	5.19	5.06	4.56	5.13	4.63	4.81	4.63	4.5	5	5.63
2019-12-23	10:00:00	5.88	11.19	5.25	5.38	3.88	6.63	5.25	5.38	4.5	6.94	5.06	6.19	5.44	7.94	6.13	5.88	7.44	5.63	7.38	6	7	5.75	6.25	6.31	5.62	5.75	6.5	4.18	3.87	5.19	5.25	4.81	5.06	4.94	5	4.69	4.56	5.31	5.63
2019-12-23	11:00:00	6.31	13.06	5.56	5.81	4.31	12.06	5.69	5.63	4.75	12	5.44	6.25	5.69	8	6.38	6.19	7.63	5.75	7.25	6.13	7.19	5.88	6.5	6.93	5.87	5.93	6.81	4.56	4.06	5.31	5.44	5.06	5.13	5.44	5.38	4.88	4.75	5.94	5.63
2019-12-23	12:00:00	6.44	13.56	6.19	6.38	5.44	13.5	6.19	6	5	13.25	5.88	6.31	5.81	7.69	6.5	6.56	7.19	5.88	7.31	6.19	6.94	6.19	6.5	7.56	6.25	6.06	6.81	5	4.5	5.44	5.63	5.38	5.19	5.5	5.56	5.06	4.94	5.56	5.75
2019-12-23	13:00:00	7.31	13.69	6.31	6.38	5.56	13.56	6.44	6.56	5.25	13.81	6	6.38	6	8.06	6.75	6.69	7.56	6	7.69	6.25	7.31	6.13	6.75	8.56	6.56	6.31	6.93	5.56	4.87	5.56	5.69	5.88	5.19	5.13	5.69	5.31	5.13	5	5.75
2019-12-23	14:00:00	7.25	13.88	6.63	6.5	5.88	13.69	6.56	6.38	5.44	14.25	6.06	6.69	6.19	8.44	6.81	6.56	7.81	6.13	7.63	6.38	7.75	6.31	6.81	8.31	6.62	6.5	6.87	5.93	5	5.69	5.75	5.88	5.25	5.13	5.75	5.38	5.19	5	5.75
2019-12-23	15:00:00	7.31	13.44	6.31	6.63	5.81	13.25	6.69	6.69	5.81	13.56	6.06	6.69	6.38	8.56	7.06	6.63	8.06	6.25	8.19	6.5	7.81	6.31	6.68	7.68	6.43	6.5	6.87	5.75	5.06	5.69	5.75	5.44	5.31	5.31	5.81	5.31	5.19	5.5	5.75
2019-12-23	16:00:00	7.31	12.38	6.13	6.56	5.94	12.25	6.69	6.56	5.94	11.56	6	6.44	6.25	7.88	7.06	6.5	7.44	6.31	7.56	6.44	6.94	6.25	6.62	7.25	6.31	6.37	6.87	5.43	4.87	5.69	5.88	5.38	5.31	5.5	5.81	5.31	5.19	5.75	5.88
2019-12-23	17:00:00	7.19	11.25	5.75	6.5	5.56	10.81	6.63	6.38	5.88	9.44	5.94	6.38	6.19	7.56	7	6.31	7.06	6.19	7.31	6.44	6.69	6.19	6.5	7	6.12	6.31	6.93	5.06	4.68	5.69	5.81	5.25	5.38	5.44	5.75	5.38	5.19	5.63	5.88
2019-12-23	18:00:00	7.25	10.56	5.69	6.44	5.19	9.94	6.5	6.13	5.75	8.19	5.88	6.31	6.06	7.25	7	6.44	6.94	6.06	6.94	6.38	6.38	6.06	6.5	6.81	6.06	6.18	6.87	4.81	4.12	5.69	5.63	5.31	5.38	5.25	5.69	5.31	5.19	5.31	5.94
2019-12-23	19:00:00	6.94	10.81	5.69	6.31	5.06	9.56	6.44	6	5.63	8.13	5.81	6.25	6	7.25	7	6.19	6.88	6	6.94	6.31	6.25	5.94	6.5	6.62	5.93	6.12	6.81	4.68	4.37	5.69	5.75	5.13	5.38	5.19	5.63	5.25	5.19	5.75	5.88
2019-12-23	20:00:00	7.06	9.63	5.56	6.19	4.69	9.06	6.25	6	5.44	7.44	5.75	6.31	5.88	6.94	7	6.13	6.5	6	5.88	6.25	5.81	5.88	6.31	6.37	5.87	6.06	6.81	4.5	4.06	5.69	5.88	5.06	5.31	5.31	5.56	5.31	5.19	5.81	5.81
2019-12-23	21:00:00	7	8.69	5.44	6	4.44	7.5	6.13	6	5.31	7.81	5.63	6.38	5.88	7.06	7	6.13	6.63	5.94	6.5	6.31	6	6.06	6.31	6.12	5.62	6	6.68	4.12	3.68	5.63	5.94	5.06	5.31	5.06	5.5	5.25	5.19	5.81	5.81
2019-12-23	22:00:00	6.88	8.31	5.25	5.88	4.19	7	6.25	5.81	5.19	6.94	5.56	6.5	5.88	6.88	7	6.06	6.63	6	6.56	6.25	5.88	6	6.31	6	5.62	5.87	6.68	3.87	4.25	5.63	6	4.94	5.31	5.06	5.44	5.25	5.06	5.38	5.75
2019-12-23	23:00:00	6.75	9.31	5.19	5.75	3.88	6.5	5.94	5.63	5	6.31	5.44	6.44	5.81	6.63	7	5.94	6.81	6	5.94	6.25	5.88	5.88	6.18	5.87	5.5	5.81	6.68	3.75	4.18	5.63	6.06	5	5.25	5.06	5.38	5.19	5.13	5.63	5.81
2019-12-24	1900-01-01	6.75	9.88	5.06	5.56	3.75	6.63	5.63	5.56	4.81	5.88	5.31	6.25	5.75	7.56	7.06	6	6.88	6	6.13	6.19	6.13	5.94	6	5.62	5.25	5.68	6.5	3.43	3.93	5.63	5.94	5.06	5.31	4.88	5.31	5.19	5.13	5.44	5.88
2019-12-24	01:00:00	6.81	10.88	5.06	5.44	4.13	8.69	5.38	5.38	4.63	6.19	5.25	6.44	5.75	7.25	6.94	5.88	6	6	6.25	6.19	5.56	5.81	6	5.5	5.18	5.56	6.56	3.25	3.62	5.56	5.94	4.88	5.25	4.81	5.25	5.19	5.13	5.69	5.81
2019-12-24	02:00:00	6.81	9.63	5.19	5.38	4	8.5	5.25	5.44	4.69	8.19	5.19	6.25	5.69	6.94	7.06	5.81	6.63	6	5.31	6.19	5.5	5.75	6	5.43	5.12	5.5	6.56	3.12	3.62	5.5	5.94	4.88	5.19	4.56	5.19	5.19	5.13	5.5	5.81
2019-12-24	03:00:00	6.5	10.63	5.19	5.31	4	9.75	5.19	5.38	4.5	7.19	5.06	6.31	5.63	6.81	6.63	5.75	5.81	5.94	4	6.06	5.06	5.88	5.81	5.43	5.06	5.5	6.56	3.18	3.68	5.5	6.06	4.75	5.19	3.88	5.06	5.13	5.13	5.5	5.75
2019-12-24	04:00:00	6.81	10.44	5.25	5.38	4	10.13	5.25	5.25	4.38	7.69	5	6.19	5.56	6	6.25	5.56	5	5.94	4.75	6	4.69	5.88	6	5.43	5.06	5.43	6.56	3.18	3.68	5.44	6.06	4.63	5.13	3	4.94	5.06	5.13	4.56	5.75
2019-12-24	05:00:00	6.75	8.63	5.19	5.19	3.75	8.94	5.13	5.25	4.25	6.94	4.94	6.13	5.5	5.63	5.88	5.56	4.69	5.88	4.38	5.81	4.44	5.75	5.93	5.5	5.12	5.43	6.43	3.25	3.62	5.31	6.06	4.5	5.13	2.75	4.81	5.06	5.06	4.06	5.69
2019-12-24	06:00:00	6.44	7.63	5.06	5.13	3.5	7.06	5.31	5.13	4.19	7.19	4.88	6.06	5.44	5.5	5.75	5.5	4.56	5.88	5.06	5.88	4.38	5.69	5.87	5.56	5.12	5.37	6.06	3.37	3.62	5.25	6	4.88	5.06	3.13	4.69	5	5	4.19	5.63
2019-12-24	07:00:00	6.13	6.63	4.94	5.06	3.31	6.63	5.44	5.06	4.06	5.38	4.81	6	5.38	5.31	5.69	5.5	4.63	5.75	4.63	5.81	4.38	5.69	5.56	5.37	4.87	5.31	5.56	3.31	2.68	5.19	5.94	4.38	5	4.5	4.63	4.94	5	4.44	5.63
2019-12-24	08:00:00	6.13	6.56	4.94	5.06	3.31	6.31	5.44	5.06	4.13	5.19	4.81	6.13	5.38	5.75	5.69	5.44	4.75	5.19	4.88	5.63	4.44	5.5	5.75	5.25	4.87	5.25	6	3.18	2.31	5.19	6.06	4.81	5	4.69	4.63	4.94	4.94	5.31	5.63
2019-12-24	09:00:00	6.19	7.56	5.13	5.25	3.38	7.31	5.56	5.19	4.19	6.25	4.88	5.5	4.63	4.94	4.88	5.19	4.56	5.06	4.38	5.63	4.56	4.63	5.87	5.37	4.93	5.25	6	3.31	2.93	5.19	5.44	4	4.94	4.63	4.5	4.38	4.13	4.13	5.44
2019-12-24	10:00:00	6.38	8.31	5.25	5.38	3.75	8.38	5.75	5.31	4.44	7.13	5	5.88	4.81	5.56	5	5.31	4.88	5.25	5.06	5.5	4.88	5	5.81	5.68	5	5.25	6.12	3.5	3.25	5.06	5.06	4.38	4.94	3.88	4.56	4.5	4.25	3.69	5.44
2019-12-24	11:00:00	6.44	9.06	5.38	5.69	4.31	8.44	5.88	5.5	4.75	7.75	5.13	6.06	5.13	6.06	5.38	5.5	5.38	5.44	5.44	5.56	5.56	5.25	5.87	5.87	5.06	5.31	6	3.68	3.43	5	5.06	4.56	4.94	3.88	4.63	4.56	4.44	3.81	5.44
2019-12-24	12:00:00	6.69	9.38	5.44	5.81	4.69	8.81	6.06	5.63	5	8.31	5.19	6.13	5.38	6.44	5.69	5.81	5.75	5.81	5.81	5.69	5.75	5.63	5.75	5.93	5.25	5.31	6.06	3.81	3.62	5	5.25	4.56	4.94	3.94	4.75	4.69	4.5	4	5.5
2019-12-24	13:00:00	7.06	10.06	5.5	6.13	5.06	9.31	6.13	5.75	5.31	8.69	5.31	6.44	6	6.56	6.13	6.19	5.94	6.13	6	5.88	6	5.88	5.93	6.18	5.37	5.43	6.12	4.06	3.87	5.13	5.38	5	4.94	4.5	5	5	4.69	4.69	5.63
2019-12-24	14:00:00	6.94	9.94	5.63	6.19	5.44	9.56	6.38	6.31	5.56	9.81	5.44	6.5	6.06	7.25	6.56	6.31	6.69	6.25	6.5	6.06	7.06	6.13	6	6.43	5.56	5.5	6.31	4.25	4.56	5.38	5.88	6.25	5.06	5.69	5.56	5.5	4.94	5.81	5.69
2019-12-24	15:00:00	6.81	9.81	5.31	6.19	5.44	9.56	6.56	6.06	5.75	10.44	5.5	7.06	6.31	10.88	7.5	6.81	10.44	6.5	9.25	6.44	10.56	6.31	6.18	6.81	5.81	5.68	6.56	4.56	5.62	5.63	6.06	6.56	5.19	6.38	5.81	5.69	5.25	6.88	5.81
2019-12-24	16:00:00	6.69	8.31	5.44	6.06	5.19	8.38	6.44	6.06	5.88	9.19	5.44	7	6.56	11.25	7.31	6.81	10.56	6.5	9.94	6.38	10.06	6.31	5.93	6.37	5.68	5.62	6.43	4.5	5.5	5.63	6	6	5.31	6.88	5.88	5.5	5.19	7.44	5.88
2019-12-24	17:00:00	6.63	7.56	5.38	6.06	4.94	7.81	6.38	6	5.75	7.19	5.31	6.88	6.56	11.06	7.19	6.94	10.81	6.5	9.38	6.38	10	6.44	5.68	5.93	5.5	5.5	6.43	4.12	5.5	5.63	6	6	5.38	6.81	5.94	5.5	5.19	8.06	5.94
2019-12-24	18:00:00	6.5	7	5.31	5.88	4.69	6.63	6.25	5.88	5.63	6.69	5.31	6.75	6.5	10.56	7.19	6.75	10.06	6.44	9.69	6.25	9.19	6.31	5.75	5.56	5.18	5.37	6.37	3.81	5.12	5.69	6.06	5.94	5.44	7.19	5.94	5.63	5.25	8.31	5.94
2019-12-24	19:00:00	6.31	6.25	5.19	5.75	4.44	6.25	6.19	5.75	5.38	5.94	5.19	6.69	6.38	9.56	7.25	6.69	8.5	6.44	8.81	6.25	8.5	6.19	5.75	5.25	5.06	5.25	6.5	3.62	5.81	5.75	6.13	5.94	5.56	7.5	5.94	5.63	5.25	8.94	5.94
2019-12-24	20:00:00	6.19	5.75	5	5.63	4.19	5.75	6.13	5.69	5.19	5.63	5.06	6.75	6.38	9.88	7.19	6.75	9.94	6.44	8.88	6.31	9.38	6.31	5.81	5.18	5	5.18	6.56	3.56	5.93	5.75	6.19	5.88	5.56	7.63	5.88	5.63	5.25	8.75	6
2019-12-24	21:00:00	6	5.5	4.94	5.44	3.81	5.31	5.88	5.56	5	5.75	5	6.56	6.25	8.88	7.06	6.69	10.06	6.44	9.06	6.38	9.31	6.38	5.81	5.25	5.18	5.18	6.56	3.5	5.87	5.75	6.13	5.75	5.63	7.31	5.81	5.56	5.31	8.75	6
2019-12-24	22:00:00	5.81	5	4.81	5.38	3.63	4.75	5.81	5.44	4.75	5	4.88	6.56	6.31	8.5	7	6.56	9.5	6.38	7.88	6.25	8.25	6.25	5.81	5.37	5.18	5.25	6.56	3.43	5.87	5.75	6.13	5.5	5.63	7.13	5.81	5.56	5.31	8.19	6
2019-12-24	23:00:00	5.75	4.56	4.69	5.19	3.38	4.38	5.75	5.38	4.56	4.44	4.75	6.5	6.19	9.81	7.13	6.56	10	6.38	8	6.38	9.06	6.38	5.81	5.5	5.37	5.37	6.56	3.5	6.06	5.69	6.06	5.19	5.56	6.19	5.69	5.5	5.31	7.81	5.94
2019-12-25	1900-01-01	5.56	4.31	4.56	5.06	3.13	4.13	5.69	5.31	4.31	4.69	4.63	6.56	6.25	10.19	7.19	6.56	9.81	6.31	8.81	6.38	9.06	6.31	5.75	5.5	5.37	5.37	6.68	3.43	6.62	5.63	6.06	5.31	5.5	6.56	5.63	5.5	5.31	8.25	5.94
2019-12-25	01:00:00	5.44	4.25	4.44	4.88	2.94	4.19	5.56	5.13	4.19	6.25	4.44	6.25	6.06	7.06	6.69	6.44	6.81	6.19	6.88	6.25	6.69	6.19	5.81	5.56	5.37	5.37	6.75	3.31	6.56	5.63	6.13	5.38	5.56	7	5.56	5.5	5.31	8.13	6
2019-12-25	02:00:00	5.31	4.25	4.31	4.81	2.69	3.94	5.38	5.19	4	6.38	4.5	6.5	6.06	7.63	6.81	6.38	7.19	6.19	6.81	6.25	6.63	6.19	5.93	5.68	5.5	5.43	7	3.31	7	5.63	6	5.5	5.56	7.19	5.5	5.44	5.25	6.69	6
2019-12-25	03:00:00	5.31	4.88	4.25	4.63	2.44	4	5.19	5.06	3.81	7.25	4.5	6.44	6.13	8.44	6.94	6.44	8.63	6.25	7.06	6.31	8	6.25	5.93	5.87	5.62	5.5	6.93	3.5	6.75	5.56	6	5.06	5.5	5.63	5.44	5.38	5.25	7.25	6
2019-12-25	04:00:00	5.19	5.25	4.25	4.56	2.25	4.38	5.06	5	3.69	6.31	4.5	6.5	6.19	9.38	7.13	6.5	9.19	6.31	8.13	6.44	8.44	6.31	5.93	6	5.62	5.56	6.81	3.62	6.43	5.5	6	5.13	5.5	6.63	5.44	5.38	5.31	8.13	5.94
2019-12-25	05:00:00	5.19	5.44	4.13	4.5	2.13	4.69	5.06	5	3.69	7.69	4.63	6.5	6.25	9.69	7.19	6.5	9.56	6.31	8.56	6.44	8.75	6.44	6	6.06	5.62	5.62	6.81	3.68	6.12	5.5	6.06	5.25	5.5	7.25	5.38	5.44	5.31	8.13	5.94
2019-12-25	06:00:00	5.13	6.19	4.19	4.5	2.19	6.31	5	5	3.69	7	4.5	6.56	6.31	9.75	7.25	6.63	9.38	6.38	8.81	6.5	8.88	6.44	6	6	5.56	5.62	6.75	3.68	5.81	5.5	6.13	5.31	5.56	7.25	5.38	5.38	5.31	7.94	5.88
2019-12-25	07:00:00	5.13	6.25	4.13	4.38	2.06	5.06	4.81	4.88	3.63	6.81	4.5	6.5	6.31	9.06	7.31	6.63	8.56	6.38	8.38	6.5	7.81	6.38	5.93	6	5.56	5.56	6.75	3.68	5.37	5.5	6.13	5.31	5.56	7.38	5.38	5.38	5.31	8	5.88
2019-12-25	08:00:00	5.06	6.19	4.13	4.38	2	6.13	4.81	4.81	3.63	7.75	4.5	6.56	6.31	9.44	7	6.63	7.88	6.44	8.44	6.5	7.75	6.44	5.81	5.87	5.43	5.5	6.68	3.5	5.18	5.5	6.19	5.31	5.56	7.25	5.31	5.38	5.31	7.94	6
2019-12-25	09:00:00	5.06	6.81	4.19	4.38	1.94	5.88	4.88	4.81	3.5	8.13	4.5	6.63	6.38	9.31	7.19	6.69	8.81	6.44	8.38	6.56	8.19	6.44	6.06	5.87	5.5	5.56	6.81	3.5	5.31	5.56	6.19	5.31	5.56	6.88	5.38	5.44	5.31	7.81	5.94
2019-12-25	10:00:00	5.25	9.44	4.44	4.5	2.19	8	4.88	5.31	3.63	8.63	4.56	6.69	6.44	9.38	7.38	6.69	9.25	6.5	8.75	6.63	8.69	6.56	6.37	5.87	5.62	5.68	7.06	3.68	6.43	5.56	6.19	5.38	5.56	7.38	5.44	5.5	5.38	7.63	6.06
2019-12-25	11:00:00	5.25	10.69	4.5	4.94	2.38	10.63	5.13	5.31	3.69	10.94	4.94	7.06	6.5	7.69	7.44	6.81	8.75	6.75	8.81	6.69	8.56	6.69	6.81	6.43	6.31	6	7.43	4.31	6.75	5.69	6.25	5.5	5.63	7.69	5.56	5.63	5.44	7.75	6.06
2019-12-25	12:00:00	5.38	11.44	4.81	5.94	2.94	11.81	6.06	5.44	3.81	11.63	5.13	6.69	6.88	8.44	7.38	6.75	7.75	6.69	8.13	6.69	7.38	6.69	7.43	7.43	7	6.43	7.62	5.12	7.56	5.88	6.25	5.75	5.75	6.94	5.75	5.81	5.5	7.94	6.13
2019-12-25	13:00:00	5.56	12.31	5	6	3.25	11.94	6.44	5.69	4	12.31	5.5	6.94	6.94	9.56	7.56	6.94	9.5	6.69	9.13	6.81	8.88	6.75	8	8.5	7.43	6.81	7.68	5.87	8.5	6	6.44	6.44	5.81	6.63	6.25	6.88	5.69	6.88	6.25
2019-12-25	14:00:00	6.88	15.88	5.25	6.13	3.63	15.31	6.75	6.38	4.5	14.88	6	7.06	7.06	10.06	7.81	7.13	9.19	6.75	9.94	6.75	9.06	6.81	7.62	9.37	7.25	7.37	8	5.68	8.43	6.19	6.5	6.88	5.81	6.69	6.31	6	5.81	6.63	6.19
2019-12-25	15:00:00	6.88	14.94	6.19	6.88	4.69	15.81	6.94	8.5	4.81	16.31	6.13	7.06	7.06	9.75	7.81	7.25	9.06	6.75	9.75	6.81	8.94	6.88	8.18	10.5	7.5	7.81	8.62	5.75	8.12	6.13	6.38	5.94	5.75	6.38	6.31	5.88	5.75	7.5	6.19
2019-12-25	16:00:00	7.25	14.38	5.81	6.94	5.19	15.06	7.06	7.81	5.06	15.38	6.31	6.94	7.69	7.94	7.81	7.25	6.81	6.75	8.25	6.81	6.81	6.88	7.68	10.62	7.62	7.87	8.18	5.81	7.06	6.13	6.38	5.75	5.81	6.5	6.25	5.88	5.69	7.06	6.13
2019-12-25	17:00:00	6.81	13.5	6.25	6.94	5.38	14.06	7.06	7.44	5.31	13.81	6.5	6.88	7.31	7.63	7.31	7.25	6.94	6.69	7.25	6.75	6.63	6.75	7.12	9.75	7.31	7.56	7.62	5.18	5.5	6.13	6.38	5.69	5.75	5.38	6.19	5.81	5.69	6	6.19
2019-12-25	18:00:00	6.75	13.25	6.13	6.94	5.5	13.75	6.94	7.56	5.5	13.38	6.56	6.81	7.19	6.88	7.38	7.13	6.75	6.63	6.69	6.69	6	6.63	6.87	8.75	6.56	7.12	7.31	4.43	5.06	6.13	6	5.31	5.75	5.13	6	5.75	5.56	5.19	6.13
2019-12-25	19:00:00	7	13.19	6.13	6.88	5.56	13.75	6.88	7.5	5.38	13.06	6.5	6.88	7.06	6.94	7.56	7.06	6.5	6.63	6.44	6.69	6.13	6.56	6.68	7.87	6.18	6.75	7.18	3.81	4.62	6.06	6.06	5.19	5.75	4.75	5.94	5.75	5.56	5.19	6.13
2019-12-25	20:00:00	7.63	13.06	6.69	7.19	5.94	13.5	6.88	7.38	5.63	12.44	6.69	6.75	6.94	6.13	7.13	6.81	5.69	6.56	5.5	6.63	5.19	6.63	6.5	7.18	5.81	6.5	7.18	3.31	3.5	6	6.13	5.25	5.69	4.63	5.88	5.75	5.5	5	6.13
2019-12-25	21:00:00	6.88	12.31	6.25	7.13	5.44	13.13	6.94	7.13	5.44	12.25	6.44	6.56	6.75	5.56	7.25	6.81	4.19	6.38	3.75	6.56	4.19	6.56	6.12	6.75	5.81	6.25	7.12	2.93	4.06	6	6.25	5.31	5.69	4.81	5.81	5.69	5.56	5	6.13
2019-12-25	22:00:00	6.69	11.94	5.81	6.63	5.13	10.63	6.94	6.63	5.38	11.81	6.44	6.56	6.56	3.75	6.81	6.56	3.81	6.25	2	6.5	3.25	6.44	5.87	6.25	5.43	5.93	6.87	2.62	3.75	5.94	6.31	5.38	5.69	4.88	5.69	5.63	5.5	4.75	6.13
2019-12-25	23:00:00	6.19	9.38	5.5	6.25	4.63	8.56	6.63	6.31	5.06	9	6.13	6.06	6.25	3.06	6.25	6.31	3.06	6	1.88	6.38	2.88	6.31	5.43	5.75	5.18	5.62	6.75	2.31	3.68	5.69	5.88	5.19	5.69	4.69	5.63	5.56	5.5	4.56	6.13
2019-12-26	1900-01-01	6.06	7.81	5.38	6.19	4.38	7.88	6.44	6.13	4.88	7.69	5.94	5.81	6.06	3.19	5.88	6.06	2.94	5.88	1.38	6.25	2.88	6.25	5.56	5.18	4.87	5.31	6.62	2.12	3.31	5.75	5.94	5.25	5.69	4.5	5.56	5.56	5.5	4.44	6.06
2019-12-26	01:00:00	5.94	7.5	5.25	6.06	4.13	7.44	6.31	5.94	4.69	7.56	5.81	6.19	6.06	3.63	5.88	5.94	3.25	5.69	1.38	6.06	2.94	6	5.37	4.75	4.5	5	6.5	1.81	2.81	5.75	6	5.19	5.63	4.25	5.5	5.56	5.5	4.06	6
2019-12-26	02:00:00	5.75	6.69	5.06	5.94	3.81	6.69	5.94	5.69	4.5	7.06	5.63	6.13	6	3.31	5.94	5.63	3	5.81	2.81	6	2.13	6	5.12	4.43	4.37	4.81	6.37	1.5	1.62	5.75	6.06	5.06	5.63	3.38	5.44	5.44	5.5	3.44	6
2019-12-26	03:00:00	5.56	6	4.94	5.69	3.5	6	5.81	5.56	4.19	6.56	5.5	6.19	5.81	2.94	5.63	5.5	3.31	5.75	2.56	5.94	3.19	5.75	5.12	4.06	4.06	4.56	6.18	1.18	1.18	5.69	6.06	5	5.56	3	5.25	5.31	5.44	3.31	5.94
2019-12-26	04:00:00	5.38	5.56	4.75	5.56	3.25	5.5	5.63	5.38	4	5.88	5.38	6.06	5.69	3.56	5.56	5.5	2.5	5.63	1.75	5.81	2.69	5.81	5	3.75	3.87	4.37	6.12	0.93	0.62	5.63	6	4.88	5.5	2.81	5.13	5.31	5.38	2.5	5.94
2019-12-26	05:00:00	5.19	4.88	4.56	5.38	2.94	4.81	5.44	5.25	3.81	5.19	5.19	6	5.5	3	5.31	5.38	2	5.56	0	5.81	2.38	5.63	4.81	3.5	3.68	4.25	6.06	0.75	0.04	5.5	6	4.75	5.38	2.5	5	5.19	5.38	2.75	5.81
2019-12-26	06:00:00	5	4.5	4.44	5.19	2.63	4.19	5.44	5.06	3.56	4.88	5.06	5.94	5.25	2.38	5.06	5.44	1.75	5.31	-0.13	5.56	1.81	5.56	5.12	3.5	3.75	4.18	6.18	0.62	0.31	5.5	6	4.56	5.31	2.06	4.88	5.25	5.31	2.31	5.75
2019-12-26	07:00:00	4.88	4	4.25	4.94	2.31	3.88	5.5	4.81	3.38	4.31	4.88	5.81	5.19	1.63	5.06	4.94	1.56	5.13	-0.06	5.38	1.69	5.31	5.18	3.68	3.81	4.18	6.37	0.68	0.68	5.38	6	4.31	5.25	2.44	4.75	5.19	5.31	1.94	5.75
2019-12-26	08:00:00	4.75	3.81	4.13	4.81	2.06	3.63	5.5	4.75	3.25	4	4.75	5.56	5.13	1.75	4.94	4.88	1.13	5.19	0.94	5.56	1.19	5.13	5.12	4	3.87	4.25	6.12	0.68	1.18	5.31	5.94	4.44	5.31	3	4.69	5.13	5.31	2.25	5.69
2019-12-26	09:00:00	4.75	4.38	4.19	4.75	2	4	5.5	4.75	3.06	3.88	4.69	5.81	4.94	2.06	5.06	5.13	2.81	5.19	3.25	5.38	2.44	5.25	5.25	4.25	4.06	4.37	6.18	0.93	2.18	5.25	6	4.5	5.25	3.19	4.63	5.13	5.25	2.81	5.75
2019-12-26	10:00:00	4.94	6.38	4.38	5	1.94	5.56	5.31	4.69	3	4.06	4.63	5.69	5	3.94	5.13	5	3.44	5.19	3.75	5.19	3.38	5.25	5.31	4.68	4.25	4.43	6.37	1.37	2.62	5.25	6	4.5	5.25	3.5	4.56	5.13	5.25	3.31	5.69
2019-12-26	11:00:00	5	8.13	4.63	5.19	2	9.25	5.06	4.81	3	6.31	4.94	5.88	5.06	4.5	5.38	5.06	3.88	5.25	4.56	5.44	3.75	5.38	5.43	5.06	4.5	4.62	6.37	2	3.06	5.25	6	4.56	5.25	3.75	4.63	5.13	5.25	3.56	5.75
2019-12-26	12:00:00	5.19	9.06	4.94	6.44	2.56	9.19	5.44	4.88	3.06	7.88	5.25	5.94	5.19	5.44	5.69	5.25	4.56	5.31	5.19	5.5	4.56	5.5	5.5	5.81	4.93	4.87	6.62	2.62	3.25	5.31	6	4.5	5.25	4	4.75	5.13	5.25	3.5	5.81
2019-12-26	13:00:00	5.56	9	5.06	6.69	2.94	8.44	6	5.06	3.44	9.31	5.44	5.94	5.25	5.5	5.75	5.44	5	5.31	5.06	5.63	4.88	5.5	5.68	6.5	5.31	5.12	6.75	3.25	3.56	5.44	6	4.56	5.25	4.19	4.94	5.19	5.25	3.5	5.81
2019-12-26	14:00:00	5.5	9.38	5.13	6.69	3.69	8.63	6.31	5.19	3.81	8.63	5.63	6	5.38	5.88	5.69	5.5	4.75	5.38	5.31	5.63	4.69	5.56	5.68	7	5.75	5.37	6.75	3.75	3.37	5.5	6	4.44	5.31	4.25	5.06	5.19	5.31	4.44	5.88
2019-12-26	15:00:00	5.69	9.19	5.13	6.56	3.69	8.5	6.5	5.25	4.13	8.44	5.69	5.88	5.38	5.94	5.94	5.63	5	5.38	5.06	5.63	4.88	5.56	5.81	7.06	5.87	5.43	6.75	3.81	3.18	5.56	6	4.44	5.38	4.25	5.19	5.25	5.31	4.06	5.88
2019-12-26	16:00:00	5.63	8.44	5.06	6.44	3.75	8.06	6.56	5.25	4.31	6.56	5.75	6.06	5.44	5.63	5.69	5.69	5	5.38	4.81	5.81	4.75	5.69	5.81	7	5.87	5.5	6.87	3.75	3.31	5.69	6	4.5	5.31	3.63	5.31	5.25	5.38	4.19	5.88
2019-12-26	17:00:00	5.5	7.25	5	6.19	3.5	6.81	6.31	5.06	4.25	5.94	5.63	6	5.44	5.31	5.63	5.69	4.75	5.38	4.69	5.88	4.38	5.69	5.68	6.81	5.87	5.5	6.87	3.62	3.5	5.69	6.06	4.5	5.38	3.69	5.31	5.25	5.38	3.56	5.63
2019-12-26	18:00:00	5.5	6.75	4.88	6.06	3.31	6.06	6.13	5	4.06	5.81	5.5	5.94	5.44	5.38	5.88	5.75	4.63	5.38	4.56	5.88	4.31	5.75	5.81	6.56	5.62	5.43	6.87	3.5	3.87	5.69	5.63	4.44	5.38	3.63	5.25	5.25	5	3.5	5.75
2019-12-26	19:00:00	5.31	5.63	4.81	5.88	3.06	5.69	5.94	5.06	3.94	5.25	5.38	6	5.44	5.75	5.69	5.63	4.75	5.44	4.69	6	4.56	5.75	5.62	6.37	5.62	5.43	7	3.37	4.18	5.63	5.63	4.44	5.31	3.38	5.19	5.25	5.25	3.56	5.75
2019-12-26	20:00:00	5.19	4.81	4.69	5.75	2.88	4.94	6	4.81	3.69	4	5.25	6.06	5.44	5.63	5.88	5.75	4.94	5.5	4.69	5.94	4.69	5.75	5.87	6.25	5.62	5.37	7	3.37	4.56	5.56	5.75	4.31	5.31	3.88	5.13	5.19	5.06	3.88	5.81
2019-12-26	21:00:00	5.06	4.38	4.5	5.5	2.56	4.31	5.94	4.81	3.56	4.19	5.06	6.13	5.44	5.44	5.81	5.63	5.13	5.56	4.69	5.94	4.5	5.75	5.81	6.18	5.56	5.37	7.06	3.37	4.62	5.5	5.31	4.38	5.31	4.06	4.94	5	4.94	4.31	5.69
2019-12-26	22:00:00	4.88	4.19	4.38	5.31	2.38	3.94	5.88	4.69	3.38	3.56	4.94	6.06	5.44	5.38	5.81	5.69	4.63	5.56	4.63	6	4.63	5.75	5.87	6.12	5.62	5.37	7	3.37	4.62	5.44	5.31	4.44	5.25	4.63	4.94	5	4.94	4.94	5.63
2019-12-26	23:00:00	4.75	3.69	4.25	5.19	2.19	3.5	5.69	4.44	3.19	3.13	4.88	6.19	4.88	4.94	5.13	5.69	4.63	5.13	4.31	5.69	4.63	5.19	5.87	6.18	5.62	5.43	7.06	3.5	4.31	5.44	5.31	4.69	5.25	5.06	4.94	5.06	4.88	6	5.63
2019-12-27	1900-01-01	4.63	3.44	4.06	4.94	2	3.25	5.56	4.31	3.06	3.38	4.75	5.88	5	5.5	5.19	5.38	4.5	5.13	4.88	5.81	4.88	5.44	5.93	6.25	5.62	5.43	7.06	3.62	4.43	5.25	5.44	4.56	5.25	4.69	4.88	4.75	4.88	4.75	5.69
2019-12-27	01:00:00	4.5	3.19	4	4.81	1.75	2.94	5.44	4.25	2.88	2.69	4.56	6	5.06	6.06	5.44	5.38	4.94	5.19	5	5.81	7	5.56	5.93	6.25	5.68	5.5	7	3.68	4.37	5.13	5.19	4.63	5.25	4.81	5	4.75	4.75	5.44	5.63
2019-12-27	02:00:00	4.38	2.75	3.81	4.63	1.56	2.88	5.31	4	2.88	2.5	4.5	6.19	5.13	7.63	5.75	5.63	7.63	5.25	5.19	5.88	6.63	5.56	5.93	6.25	5.75	5.5	6.93	3.75	4.31	5.25	5.31	4.63	5.25	4.81	4.94	4.81	4.81	4.19	5.63
2019-12-27	03:00:00	4.31	2.5	3.75	4.56	1.44	2.69	5.31	3.94	2.63	3.06	4.38	6.25	5.19	6.69	5.81	5.63	6.81	5.25	5.13	5.88	6.63	5.63	6	6.25	5.75	5.5	6.87	3.81	4.25	5.25	5.44	4.56	5.25	5.06	4.94	4.94	4.88	4.69	5.69
2019-12-27	04:00:00	4.31	2.94	3.81	4.44	1.31	3	5.31	4	2.5	3	4.19	6.06	5.25	6.38	5.63	5.69	6.56	5.19	5	5.81	6	5.63	6	6.25	5.81	5.56	6.75	3.87	4.31	5.25	5.38	4.81	5.25	5.31	4.94	4.94	4.88	6.06	5.69
2019-12-27	05:00:00	4.38	3.19	3.88	4.44	1.31	3.25	5.25	4	2.56	2.88	4.31	5.69	5.25	6	5.56	5.69	5.56	5.19	5.06	5.75	5.5	5.63	6	6.31	5.81	5.56	6.62	3.93	4.37	5.31	5.5	4.88	5.31	5.5	5	4.88	4.88	6.13	5.75
2019-12-27	06:00:00	4.38	3.5	3.94	4.44	1.31	3.5	5.25	4	2.56	3.06	4.31	5.75	5.31	6.13	5.5	5.63	5.31	5.19	5.38	5.75	5.75	5.63	6	6.31	5.81	5.62	6.5	3.93	4.37	5.19	5.44	5	5.31	5.31	5.13	5	4.75	5.69	5.69
2019-12-27	07:00:00	4.38	3.69	3.94	4.38	1.38	3.69	5.19	4	2.56	3	4.25	6.13	5.38	6.69	5.69	5.69	6.13	5.25	5.88	5.75	6.25	5.63	6	6.31	5.81	5.62	6.62	4	4.37	5.25	5.38	5.06	5.31	5	5.13	4.94	4.81	5.06	5.63
2019-12-27	08:00:00	4.38	3.81	4	4.44	1.44	3.88	5.19	4	2.69	3.5	4.25	5.69	5.44	6.19	5.75	5.75	5.94	5.31	5.63	5.75	5.75	5.63	5.93	6.25	5.75	5.62	6.25	4.06	3.93	5.25	5.38	5.06	5.31	4.88	5.13	4.94	4.75	4.88	5.56
2019-12-27	09:00:00	4.5	4.5	4.13	4.56	1.56	4.5	5.25	4.13	2.75	4.06	4.25	6.06	5.5	6.63	5.88	5.81	6.06	5.38	5.88	5.75	6.13	5.75	5.93	6.18	5.75	5.62	6.43	4	4.12	5.31	5.31	5.19	5.31	4.56	5.13	5	4.75	4.56	5.5
2019-12-27	10:00:00	4.56	5.44	4.25	4.69	1.69	5.13	5.19	4.19	2.81	5.56	4.31	6.19	5.63	6.88	6.06	5.88	6.31	5.56	6.13	5.88	6.25	5.81	5.93	6.37	5.87	5.62	6.43	4	4.25	5.38	5.38	5.44	5.31	4.5	5.25	5.06	4.88	4.19	5.5
2019-12-27	11:00:00	4.56	6.69	4.25	4.81	1.94	6.69	5.38	4.19	3	7.13	4.5	6.31	5.81	7.31	6.31	6	6.56	5.75	6.5	6.06	6.63	6	6.06	6.62	6.12	5.68	6.37	4.18	4.43	5.44	5.5	5.44	5.31	5.06	5.25	5.13	4.94	4.88	5.56
2019-12-27	12:00:00	4.75	7.5	4.5	5.63	2.25	8.19	5.63	4.31	3.13	9.19	4.69	6.31	6	7.44	6.44	6.13	6.69	5.94	6.69	6.25	6.88	6.13	6.12	7	6.37	5.81	6.62	4.43	4.87	5.5	5.56	5.5	5.38	5.25	5.38	5.19	5.06	5.44	5.69
2019-12-27	13:00:00	4.75	7.88	4.81	6.06	2.56	8.06	5.75	4.56	3.25	10	5	6.88	6.31	7.13	7.06	6.31	6.63	6.19	6.56	6.31	6.69	7	6.25	7.75	6.81	6	6.75	5.06	4.87	5.56	5.63	5.56	5.5	5.63	5.44	5.25	5.13	5.81	5.75
2019-12-27	14:00:00	4.94	9.38	4.81	5.88	2.63	8.5	5.81	4.69	3.5	9.5	5.13	6.63	6.75	7.38	7.25	7.25	6.81	6.5	6.75	6.44	6.94	7.13	6.5	8.37	7.12	6.37	7.06	5.43	5.18	5.69	5.75	6	5.56	5.94	5.63	5.44	5.56	5.88	5.88
2019-12-27	15:00:00	5.13	8.94	4.75	5.88	2.88	8.5	5.94	4.75	3.81	8.94	5.19	6.63	6.75	7.69	7	7.06	7	6.38	6.88	6.44	6.75	6.56	6.56	8.68	7.25	6.62	7.18	5.75	5.37	5.75	5.88	5.88	5.63	5.88	5.69	5.44	5.5	5.38	5.94
2019-12-27	16:00:00	5.06	7.94	4.69	5.81	2.75	8.31	5.81	4.69	3.75	6.44	5.25	6.56	6.69	7.56	6.81	6.81	6.94	6.31	6.44	6.44	6.75	6.44	6.62	8.56	7.06	6.62	7.18	5.56	5.25	5.81	5.88	5.75	5.69	5.69	5.75	5.44	5.5	5.38	6
2019-12-27	17:00:00	5	7.06	4.69	5.69	2.44	6.69	5.63	4.63	3.69	5.5	5.19	6.63	6.63	7.44	6.94	6.75	7.06	6.31	6.63	6.5	6.88	6.38	6.43	8.12	6.81	6.5	7	5.06	4.62	5.88	5.94	5.75	5.69	5.75	5.81	5.5	5.5	5.69	6
2019-12-27	18:00:00	4.94	5.94	4.63	5.56	2.38	5.81	5.56	4.5	3.5	5.25	5.13	6.56	6.75	7.44	6.94	6.75	6.88	6.31	6.56	6.44	6.69	6.38	6	7.62	6.43	6.31	7	4.43	4	5.88	5.94	5.81	5.75	5.94	5.81	5.5	5.56	5.63	6
2019-12-27	19:00:00	4.81	5.19	4.5	5.38	2.13	5.25	5.56	4.38	3.31	4.69	5	6.63	6.63	7.44	7	6.69	7.06	6.31	6.69	6.5	6.56	6.38	6.06	7	6.06	6	6.81	3.81	3.37	5.88	5.94	5.81	5.75	5.94	5.81	5.5	5.56	5.69	6
2019-12-27	20:00:00	4.69	4.88	4.44	5.25	2	4.75	5.5	4.31	3.19	4.5	4.81	6.69	6.63	7.38	7.06	6.69	7.13	6.38	6.69	6.5	6.81	6.44	6	6.43	5.87	5.75	6.81	3.5	3.31	5.94	6	5.81	5.81	5.94	5.81	5.56	5.63	5.69	6
2019-12-27	21:00:00	4.63	4.5	4.25	5.13	1.81	4.44	5.56	4.19	3.06	3.81	4.69	6.69	6.56	7.31	7.19	6.69	7.06	6.38	6.81	6.56	6.94	6.44	6.06	6.18	5.81	5.68	6.75	3.31	4.18	5.94	6	5.81	5.81	5.88	5.88	5.56	5.63	5.81	6.06
2019-12-27	22:00:00	4.5	4	4.19	4.94	1.63	4.13	5.44	4.06	2.94	3.31	4.63	6.63	6.56	6.69	7.13	6.75	6.56	6.38	6.63	6.56	6.56	6.44	5.93	6.12	5.62	5.62	6.68	3.12	4	5.94	6	5.81	5.81	5.94	5.88	5.56	5.63	5.75	6.06
2019-12-27	23:00:00	4.25	3.69	4.06	4.81	1.44	3.69	5.38	3.94	2.75	3.25	4.44	6.63	6.5	6.19	7.25	6.69	6	6.38	6.06	6.56	5.94	6.44	5.87	5.93	5.43	5.5	6.62	2.75	4.12	5.94	6.06	5.75	5.81	5.69	5.88	5.56	5.63	5.69	6.06
2019-12-28	1900-01-01	4.31	3.31	4	4.63	1.31	3.44	5.25	3.81	2.69	2.94	4.44	6.56	6.5	5.88	6.81	6.63	5.56	6.31	5.88	6.56	5.56	6.44	5.43	5.5	5.06	5.25	6.56	2.43	4	5.94	6.06	5.69	5.81	5.56	5.81	5.56	5.63	5.63	6.13
2019-12-28	01:00:00	4.13	3.13	3.81	4.56	1.19	3.06	5.19	3.75	2.5	2.88	4.31	6.56	6.38	5.81	6.63	6.5	5.5	6.25	5.69	6.5	5.38	6.19	5.56	4.81	4.87	5.12	6.5	2.25	3.06	5.94	6.13	5.69	5.81	5.69	5.81	5.56	5.63	5.56	6.06
2019-12-28	02:00:00	4	2.88	3.69	4.38	0.94	2.81	5.13	3.56	2.31	2.44	4.19	6.5	6.19	5.38	6.56	6.44	5.13	6.19	5.44	6.56	5.06	6.25	5.31	4.62	4.62	4.93	6.25	2.06	2.5	5.88	6.06	5.63	5.81	5.31	5.75	5.56	5.63	5	6.13
2019-12-28	03:00:00	3.88	2.56	3.56	4.25	0.81	2.38	5.06	3.44	2.19	2.13	4.06	6.44	6.06	5.13	6.38	6.31	4.75	6.13	5.25	6.44	4.75	6.13	4.56	4.37	4.37	4.81	6.31	1.81	3.18	5.88	6	5.5	5.81	4.88	5.75	5.56	5.63	4.63	6.06
2019-12-28	04:00:00	3.81	2.56	3.5	4.06	0.63	2.44	5	3.19	2	2.5	3.81	6.38	6	4.81	6.19	6.31	4.44	6.06	4.94	6.44	4.44	6.25	5.18	4.43	4.37	4.68	6.31	1.81	4.12	5.88	6	5.38	5.75	4.25	5.69	5.5	5.63	4.06	6
2019-12-28	05:00:00	3.69	2.13	3.31	3.88	0.44	2	4.94	3.25	1.94	1.88	3.69	6.44	6	4.81	6.38	6.31	4.31	6.06	4.75	6.44	4.25	6.13	4.81	4.31	4.18	4.62	6.31	2	4.5	5.81	6	5.19	5.69	3.88	5.56	5.5	5.63	3.63	6
2019-12-28	06:00:00	3.56	1.88	3.25	3.81	0.31	1.88	4.88	3.06	1.81	1.44	3.63	6.5	6.06	5.06	6.63	6.25	4.31	6.06	4.81	6.44	4.5	6.25	5	4	4	4.43	6.25	1.81	4.31	5.75	6	4.94	5.63	3.06	5.44	5.38	5.56	3	5.94
2019-12-28	07:00:00	3.44	1.81	3.13	3.69	0.19	1.81	4.75	3	1.75	1.88	3.56	6.31	6.06	4.88	6.75	6.25	4.5	6.06	4.19	6.44	4.13	6	4.56	3.81	3.87	4.31	6.12	1.81	4.43	5.63	6	4.69	5.56	1.88	5.25	5.25	5.56	2.25	5.88
2019-12-28	08:00:00	3.44	1.88	3.13	3.69	0.13	1.88	4.69	3	1.63	1.75	3.44	6.19	5.94	4.5	6.38	6.19	4.38	5.94	4	6.31	4.25	6.13	4.87	3.87	4	4.18	6.06	2.18	4.5	5.5	5.94	4.5	5.44	2.13	5	5.19	5.5	2.25	5.75
2019-12-28	09:00:00	3.5	2	3.13	3.63	0	2.06	4.63	2.94	1.63	2.19	3.44	6.31	5.94	4.56	6.44	6.13	4.69	5.88	4.5	6.31	4.63	6	5.06	4.25	4.37	4.18	6.12	2.56	3.87	5.31	5.94	4.63	5.38	2.94	4.81	5.06	5.44	3.13	5.69
2019-12-28	10:00:00	3.56	3.69	3.63	3.63	0.06	3.06	4.5	3.06	1.69	3.75	3.75	6.44	6	5.19	6.38	6.06	5.5	5.94	4.88	6.19	5.38	6.13	5.25	4.62	4.75	4.43	6.12	3.12	3.75	5.25	5.94	4.69	5.31	3.25	4.63	5.13	5.31	3.5	5.5
2019-12-28	11:00:00	3.63	6.06	3.94	3.88	0.38	5.06	4.69	3.25	1.81	6.44	4	6.31	6.06	7.44	6.19	5.88	4.81	5.94	5.56	6.13	5	5.94	5.43	5.06	5.06	4.62	6	3.81	4	5.19	5.94	4.63	5.19	3.38	4.63	5.06	5.25	3.56	5.56
2019-12-28	12:00:00	3.81	6.63	4.13	4.75	0.75	7.25	5	3.44	2	7.69	4.31	6.25	6.19	5.19	6.06	6	5.25	5.94	5.31	6	5.19	6	5.75	6.06	5.06	4.68	6.18	3.81	4.56	5.19	5.94	4.75	5.25	3.5	4.69	5.06	5.25	3.63	5.56
2019-12-28	13:00:00	3.88	7.81	4.38	5.31	1.13	8	5.25	3.75	2.31	9.5	4.69	6.13	6.06	4	6.38	6	3.81	5.88	3.81	6.25	3.56	5.88	5.93	7.12	5.12	4.81	6.18	4	4.87	5.25	5.94	4.69	5.25	3.63	4.94	5	5.19	3.44	5.44
2019-12-28	14:00:00	4.19	8.81	4.56	5.25	1.56	8.75	5.44	3.88	2.63	9.19	4.75	6.19	6.13	4	6.5	6	3.81	5.88	3.94	6.31	3.5	5.94	6.06	7.93	5.18	5.31	6.37	4.37	5	5.31	5.88	4.5	5.06	3.31	5.06	4.94	5.19	3.06	5.44
2019-12-28	15:00:00	4.44	8.75	4.38	5.5	2.38	8.63	5.5	3.94	3	8.06	4.75	6.06	6.13	3.88	6.38	6	3.56	5.75	3.56	6.31	3.13	5.94	6.06	7.81	5.18	5.62	6.37	4.12	4.62	5.38	5.81	4.19	5.13	3.06	5.19	4.94	5.19	2.56	5.5
2019-12-28	16:00:00	4.38	8.13	4.38	5.44	2.63	8.13	5.44	4	3	5.88	4.69	6.13	6.06	3.81	6.25	6.06	3.5	5.75	3.5	6.38	3.31	5.88	5.75	7.12	4.87	5.56	6.31	3.81	4	5.44	5.81	4.13	5.19	2.88	5.19	4.94	5.25	2.75	5.56
2019-12-28	17:00:00	4.38	7.5	4.31	5.38	2.88	7.63	5.25	4	2.88	5.5	4.63	6.06	6.06	3.25	5.75	5.69	3.75	5.63	3.31	5.94	3.06	5.75	5.62	6.37	4.5	5.37	6	3.56	3.12	5.44	5.81	4.19	5.13	3.31	5.13	4.94	5.25	3.06	5.5
2019-12-28	18:00:00	4.31	5.94	4.19	5.25	2.06	5.94	5.19	3.94	2.75	4.63	4.5	5.75	5.69	3.94	5.63	5.69	3.56	5.5	3.44	5.94	3.25	5.69	5.5	5.68	4.18	5.12	5.75	3.31	2.68	5.44	5.75	4.19	4.94	2.94	5.06	4.94	5.25	2.5	5.44
2019-12-28	19:00:00	4.25	5.19	3.94	5.06	1.81	5	5.13	3.88	2.56	3.63	4.31	5.75	5.44	3.75	5.69	5.5	3.19	5.38	2.81	5.75	2.94	5.69	5.12	5.18	3.81	4.81	5.5	2.81	1.93	5.19	5.63	3.88	5	1.69	4.94	4.75	5.13	1.56	5.31
2019-12-28	20:00:00	4.13	4.44	3.88	4.94	1.56	4.31	5.19	3.88	2.44	3.5	4.25	5.38	5.19	3.44	5.56	5	2.81	5.25	2.69	5.56	2.69	5.5	5.12	4.81	3.75	4.56	5.31	2.31	1.5	5.25	5.56	3.69	4.69	0.94	4.69	4.63	5.13	0.81	5.25
2019-12-28	21:00:00	4	3.88	3.81	4.81	1.25	3.88	5.13	3.75	2.25	3.06	4.06	5.38	4.81	3.06	5.63	4.69	2.31	5.19	2.19	5.44	2.19	5.06	5.12	4.62	3.68	4.43	5.31	2.18	0.13	5.19	5.5	3.25	4.69	0.63	4.5	4.63	5.13	0.44	5.13
2019-12-28	22:00:00	3.94	3.56	3.63	4.56	1	3.38	4.88	3.63	2.19	2.88	4	5.5	5.06	1.56	4.69	4.75	2.06	5.06	2.06	5.38	1.88	5	4.93	4.37	3.37	4.25	5.12	1.93	1.06	5	5.5	3.25	4.63	0.63	4.25	4.5	5.06	0.25	5.06
2019-12-28	23:00:00	3.81	3.13	3.63	4.25	0.69	3.13	4.94	3.5	2	2.38	3.81	5.5	4.75	0.88	5.13	4.63	1.88	4.94	0.5	5.31	1.44	5.19	4.81	4.18	3.25	4.12	5.06	1.62	0.75	4.88	5.44	3.25	4.56	0.19	4	4.5	5	-0.06	5
2019-12-29	1900-01-01	3.69	2.88	3.5	4.06	0.5	2.81	4.88	3.25	1.88	2.19	3.81	5.38	4.63	0.06	5.25	4.38	0.5	4.88	-0.5	5.31	0.31	5.06	4.62	4	3.06	4	5.06	1.31	0.62	4.69	5.38	3.19	4.5	0.38	3.75	4.25	4.88	0	4.94
2019-12-29	01:00:00	3.56	2.5	3.38	3.94	0.44	2.44	4.75	3.19	1.75	2.06	3.56	5.25	4.31	-0.5	5.13	4.31	-0.38	4.81	-1	5.25	-0.63	4.88	4.68	3.68	3	3.81	4.81	1.06	0.04	4.63	5.38	3.25	4.5	0.44	3.56	4.13	4.81	-0.06	4.81
2019-12-29	02:00:00	3.5	2.13	3.25	3.81	0.25	2.13	4.69	3.13	1.63	1.63	3.5	5.19	4.38	-0.75	5.75	4.44	-1.13	4.56	-1.06	5.31	-1.06	4.69	4.68	3.5	2.81	3.62	4.75	0.93	0.06	4.5	5.31	3.38	4.31	0.56	3.38	4.19	4.75	0.13	4.81
2019-12-29	03:00:00	3.38	1.94	3.31	3.88	0.25	1.81	4.63	2.94	1.56	1.88	3.5	5	4.19	-1.13	5.81	4.19	-1.38	4.44	-1.63	5.25	-1.19	4.31	4.62	3.56	2.87	3.56	4.68	0.93	-0.06	4.44	5.25	3.13	4.13	0.13	3.19	4.06	4.63	-0.25	4.63
2019-12-29	04:00:00	3.56	2.44	3.5	3.88	0.44	2.31	4.63	3.13	1.69	2.5	3.63	4.94	4.06	-1.13	5.44	3.69	-1.5	4.5	-1.44	5.13	-1.69	4.06	4.68	3.68	3	3.5	4.75	0.93	-0.31	4.25	5.25	3.13	4.19	0.19	3	4	4.56	-0.13	4.63
2019-12-29	05:00:00	3.63	3.06	3.63	3.94	0.56	3	4.69	3.19	1.75	2.63	3.56	4.94	3.88	-1.19	5.69	3.88	-1.56	4.25	-1.81	4.94	-1.69	4.06	4.56	3.62	3	3.56	4.93	0.81	-0.18	4.19	5.25	3.06	4	0.19	2.88	3.88	4.44	-0.19	4.56
2019-12-29	06:00:00	3.69	3.5	3.69	4	0.63	3.5	4.69	3.25	1.88	2.75	3.63	4.81	3.94	-1.5	5.44	3.81	-1.81	4.19	-2.31	4.81	-1.63	4.13	4.43	3.68	3	3.5	4.62	0.56	-0.81	4.13	5.19	3	4	0.31	2.69	3.75	4.38	-0.44	4.5
2019-12-29	07:00:00	3.69	3.56	3.63	4	0.69	3.69	4.69	3.31	1.94	2.81	3.63	4.56	3.25	-1.81	5.31	3.75	-1.75	4.06	-2.5	4.88	-1.63	4.5	4.25	3.62	2.93	3.37	4.5	0.43	-0.93	4	5.13	2.88	3.88	0	2.56	3.75	4.38	-0.63	4.5
2019-12-29	08:00:00	3.69	3.81	3.69	4.06	0.75	3.69	4.69	3.31	2	2.81	3.63	4.5	3.31	-1.81	5.44	3.31	-1.63	4	-2.69	4.69	-1.31	4.44	4.18	3.5	2.93	3.31	4.43	0.31	-1.06	3.88	5.06	2.75	3.88	-0.38	2.5	3.63	4.31	-0.63	4.44
2019-12-29	09:00:00	3.75	4.13	3.63	4.06	0.75	4	4.75	3.38	2.13	3.75	3.63	4.56	3.5	-2.06	5.31	3.56	-1.19	3.81	-2.56	4.69	-1.38	4.06	4.25	3.43	2.68	3.18	4.25	0.18	-1.06	3.81	5	2.75	3.69	-0.38	2.38	3.56	4.31	-0.06	4.38
2019-12-29	10:00:00	3.75	4.56	3.75	4.25	1	3.88	4.69	3.38	2.19	3.44	3.75	4.5	3.44	-1.69	5	3.56	-0.81	3.75	-1.81	4.81	-0.81	3.88	4.31	3.56	2.87	3.12	4.5	0.25	-0.5	3.81	5.06	2.81	3.75	0.13	2.31	3.5	4.19	0.81	4.25
2019-12-29	11:00:00	3.81	6.13	3.94	4.81	1.31	5.06	4.88	3.44	2.25	5.56	4	4.44	3.38	0.44	5.19	3.44	0.25	3.75	-0.25	4.81	-0.44	4.31	4.5	4	3.18	3.25	4.81	0.31	0.56	3.81	5.06	3	3.81	0.31	2.38	3.56	4.19	0.94	4.38
2019-12-29	12:00:00	3.88	6.56	4.13	5.5	1.56	7	5.06	3.44	2.44	7	4.25	4.38	3.81	3.13	5.06	3.5	2.81	3.69	2.06	4.75	1.25	4.13	4.62	4.75	3.87	3.43	5.18	0.43	0.75	3.81	5.06	3.25	3.88	1.69	2.63	3.5	4.25	1.69	4.44
2019-12-29	13:00:00	4.06	7.06	4.19	5.38	2	7.63	5.25	3.81	2.56	8.56	4.44	4.5	3.94	2.56	5.06	3.56	2.44	3.69	2.63	4.75	1.88	4.25	4.81	5.06	4.18	3.75	5.31	0.56	1.37	3.88	5.06	3.31	3.88	1.25	2.88	3.63	4.19	2.5	4.38
2019-12-29	14:00:00	4.25	7.75	4.44	5.31	2.44	7.31	5.31	4	2.88	8.75	4.63	4.56	4.06	2.56	5.19	3.69	1.94	3.69	2.69	4.88	1.5	4.44	4.68	5.62	4.18	4.18	5.31	0.62	2.06	3.94	5	3.31	3.94	1.44	3.25	3.69	4.25	1.75	4.25
2019-12-29	15:00:00	4.31	7.31	4.25	5.25	2.25	7.06	5.38	4.19	3	7.19	4.56	4.5	4.25	1.75	5.19	3.81	1.81	3.69	2.38	4.75	1.19	4.31	4.62	6.12	4.18	4.62	5.68	0.62	2.43	4	5.06	3.25	3.88	1.38	3.56	3.69	4.19	3.13	4.38
2019-12-29	16:00:00	4.25	7.06	4.19	5.13	2.06	7.13	5.19	4.13	3	5.63	4.5	4.38	4.19	-0.13	4.94	3.69	-0.25	3.69	0.5	4.63	-0.44	4	4.75	5.87	4.12	4.68	5.62	0.56	1.75	4.06	5	3.13	3.88	1.13	3.75	3.69	4.25	0.38	4.44
2019-12-29	17:00:00	4.25	6.13	4.06	4.94	1.88	5.94	5	4.06	2.88	4.19	4.44	4.31	4.13	-0.69	4.75	3.75	-1.13	3.5	-0.44	4.56	-1.19	3.5	4.5	5.06	3.43	4.5	5.37	0.37	0.5	4.06	5	2.81	3.88	-0.13	3.81	3.69	4.25	0	4.5
2019-12-29	18:00:00	4.19	5	3.94	4.81	1.5	4.94	5.06	3.94	2.75	3.5	4.25	4.44	4.13	-0.69	4.56	3.75	-1.38	3.5	-0.75	4.5	-1.13	4.06	4.31	4.5	3.25	4.18	4.68	0.25	-0.68	4.06	4.94	2.69	3.75	-0.5	3.69	3.69	4.19	-0.06	4.44
2019-12-29	19:00:00	4.06	4.13	3.81	4.63	1.31	4.06	5.13	3.75	2.56	2.88	4.13	4.44	4.06	-0.44	5.06	3.56	-1.06	3.5	-0.88	4.56	-1.13	3.94	3.93	3.87	2.93	3.75	4.62	0.12	-0.81	4	5	2.56	3.69	-0.88	3.56	3.63	4.13	-0.38	4.38
2019-12-29	20:00:00	3.88	3.38	3.63	4.44	1.06	3.5	5.06	3.75	2.5	2.63	4	4.5	4	-0.38	4.69	3.69	-0.63	3.5	-0.69	4.38	-0.63	4.19	3.75	3.37	2.62	3.43	4.81	0.04	-0.68	3.94	4.94	2.31	3.63	-0.88	3.31	3.56	4.13	-0.5	4.31
2019-12-29	21:00:00	3.75	3	3.56	4.31	0.81	3.06	4.94	3.63	2.19	2	3.81	4.56	3.94	-0.63	5.25	3.63	-0.56	3.5	-0.81	4.5	-0.63	4.25	3.62	2.93	2.56	3.06	4.87	-0.06	-1.06	3.81	4.88	2.5	3.56	-1.44	3.19	3.5	4.06	-0.63	4.25
2019-12-29	22:00:00	3.63	2.56	3.63	4.25	0.75	2.75	4.75	3.44	2.06	1.88	3.75	4.56	3.88	-0.44	4.94	3.56	-0.81	3.44	-1.13	4.44	-0.69	4.13	3.43	2.56	2.31	2.81	4.81	-0.01	-1	3.75	4.81	2.31	3.5	-1.38	2.94	3.38	3.94	-0.69	4.19
2019-12-29	23:00:00	3.69	2.75	3.75	4.25	0.75	3.56	4.81	3.38	2.06	2.75	3.81	4.38	3.81	-0.69	4.13	3.5	-0.63	3.38	-1.44	4.63	-0.75	3.88	3.56	2.18	2.12	2.56	4.81	-0.03	-1.5	3.56	4.81	2.13	3.38	-1.56	2.75	3.31	3.94	-1	4.13
2019-12-30	1900-01-01	3.81	3.19	3.88	4.31	0.81	3.56	4.88	3.5	2.19	2.94	3.88	4.5	3.69	-0.88	4.06	3.19	-1	3.38	-1.38	4.38	-0.81	3.94	3.56	1.87	1.81	2.43	4.75	-0.5	-1.5	3.5	4.81	2.06	3.31	-1.63	2.56	3.25	3.94	-1.13	4.06
2019-12-30	01:00:00	3.88	3.56	3.94	4.38	1	3.69	4.88	3.63	2.25	3.19	3.88	4.38	3.63	-1.19	4.69	3	-1.06	3.38	-1.69	4.56	-1.19	3.88	3.25	1.62	1.62	2.25	4.68	-0.06	-1.56	3.44	4.69	2.06	3.19	-1.75	2.25	3.19	3.81	-1.5	4
2019-12-30	02:00:00	3.75	4.06	3.94	4.31	1.13	3.94	4.94	3.69	2.38	3.19	3.88	4.38	3.56	-1.06	4.38	3.44	-1.19	3.38	-1.81	4.38	-1.06	4	3.18	1.62	1.68	2.12	4.62	-0.06	-1.68	3.13	4.63	1.94	3.13	-1.88	2.06	3.06	3.75	-1.5	3.94
2019-12-30	03:00:00	3.94	4	3.94	4.31	1.75	4	4.94	3.69	2.44	3.19	3.88	4.31	3.56	-1.06	3.5	3	-1.25	3.31	-1.81	4.31	-1.31	3.94	3.12	1.5	1.5	2	4.56	-0.08	-1.87	3.19	4.75	2.06	3	-1.06	2	3	3.69	-1.44	3.81
2019-12-30	04:00:00	3.94	4	3.94	4.44	1.63	3.88	4.94	3.69	2.56	3.13	3.94	4.06	3.5	-1.31	3.94	3.13	-1.44	3.38	-1.94	4.25	-1.5	3.88	3	1.62	1.43	1.87	4.37	-0.09	-1.75	3.06	4.63	2.13	3	-0.63	1.88	2.94	3.63	-1.25	3.81
2019-12-30	05:00:00	3.88	4.06	3.94	4.38	1.94	4	4.94	3.75	2.63	3.13	3.94	4.19	3.25	-1.5	4.81	3.19	-1.56	3.25	-2.13	4.06	-1.56	3.75	3.25	1.87	1.62	1.81	4.56	-0.09	-2.06	3.06	4.63	2.13	3.06	-0.63	1.81	2.94	3.56	-1.06	3.75
2019-12-30	06:00:00	4	4.06	4	4.38	2.06	3.94	4.94	3.75	2.69	3.06	3.88	4.13	2.69	-1.38	4.25	2.88	-1.44	3.13	-1.81	4.06	-1.5	3.81	3.43	2.12	1.87	1.87	4.68	-0.06	-0.93	3.06	4.63	2.13	3	-0.56	1.81	2.88	3.56	-0.94	3.81
2019-12-30	07:00:00	4	4.13	4	4.44	2.06	4.13	5	3.81	2.75	3.19	3.88	3.81	3.06	-1.88	3.25	2.69	-1.25	3.06	-2.44	3.94	-1.44	3.63	3.37	2.31	2	2	4.75	-0.03	-0.43	3.06	4.69	1.88	2.94	-0.56	1.75	2.88	3.56	-0.81	3.88
2019-12-30	08:00:00	4	4.38	4.06	4.44	2.06	4.38	5	3.81	2.81	3.25	3.94	3.81	2.94	-2.13	3.69	2.69	-1.88	2.88	-2.94	3.88	-1.88	3.56	3.43	2.5	2.12	2.06	4.62	-0.01	-0.31	3.06	4.63	1.94	2.94	-0.5	1.75	2.88	3.5	-0.81	3.81
2019-12-30	09:00:00	4.06	4.56	4.13	4.56	2.13	4.63	5	3.81	2.94	3.56	4	3.81	2.38	-1.88	3.25	2.69	-0.38	2.75	-2.5	3.94	-0.81	3.13	3.62	2.81	2.31	2.18	4.81	-0.01	0	3.06	4.56	2.06	2.94	-0.38	1.81	2.88	3.44	-0.69	3.81
2019-12-30	10:00:00	4.19	4.81	4.19	4.75	2.38	4.81	5.06	3.88	3.13	4.31	4.06	3.88	2.81	0.81	3.13	2.81	1.88	2.81	-0.69	3.44	0.75	3.38	3.75	3.12	2.56	2.31	4.87	0.04	0.04	3	4.56	2.06	2.94	-0.25	1.81	2.81	3.44	-0.38	3.81
2019-12-30	11:00:00	4.19	5	4.19	5.06	2.69	6.19	5.13	3.88	3.06	4.31	4.13	4.19	3.06	3.38	3.63	2.88	3.44	3	2.88	3.81	2.06	3.25	3.81	3.56	2.87	2.43	4.81	0.64	0.04	3.06	4.56	1.94	2.94	-0.13	1.94	2.88	3.5	0	3.88
2019-12-30	12:00:00	4.25	5.69	4.44	5.56	2.81	6.56	5.31	3.94	3.13	6.31	4.38	4.44	3.44	5.94	3.94	2.88	4.38	3.06	4.88	3.94	2.69	3.38	3.93	3.93	3.12	2.62	5	0.64	0.37	3.19	4.63	2.06	3	0.13	2.25	2.94	3.56	0.19	3.94
2019-12-30	13:00:00	4.38	6.13	4.63	5.56	3.13	6.81	5.38	4.31	3.25	7.25	4.63	4.56	3.81	6.88	4.31	3.19	5.75	3.19	5.69	4	3.44	3.56	4	4.43	3.5	2.81	5.12	4.34	0.68	3.25	4.63	2.25	3	0.75	2.5	3.06	3.56	0.94	4
2019-12-30	14:00:00	4.56	7	4.81	5.56	3.25	7	5.44	4.69	3.38	8.44	4.69	4.69	4.13	7.19	4.75	3.5	5	3.31	5.88	4.06	3.94	3.75	4.06	4.75	3.81	3	4.93	1.18	0.5	3.38	4.63	2.5	3.06	0.75	2.94	3.06	3.69	1.81	4.06
2019-12-30	15:00:00	4.88	7.13	4.56	5.5	3.31	6.88	5.56	4.63	3.56	8.63	4.69	4.88	4.31	6.69	4.94	3.69	4.44	3.38	5.75	4.06	3.44	3.75	4.18	4.87	3.81	3.18	5.12	1.5	0.5	3.5	4.63	2.5	3.13	0.88	3.13	3.19	3.69	0.75	4.13
2019-12-30	16:00:00	4.63	6.69	4.5	5.38	2.81	6.25	5.44	4.56	3.63	5.63	4.5	4.63	4.44	4.94	4.56	3.56	3.44	3.44	4.25	4	2.88	3.75	4.12	4.87	3.93	3.25	5.18	1.56	0.37	3.5	4.63	2.31	3.19	0.19	3.31	3.25	3.75	0	4.06
2019-12-30	17:00:00	4.5	5.88	4.44	5.19	2.5	5.31	5.13	4.38	3.5	3.81	4.44	4.69	4.5	3.88	4.19	3.5	2.75	3.38	3	3.75	2.13	3.75	4.12	4.62	3.68	3.25	5.12	1.43	0	3.5	4.56	2.06	3.19	-0.63	3.38	3.31	3.69	-0.19	4
2019-12-30	18:00:00	4.44	4.19	4.25	5	2.25	4.13	5.19	4.25	3.31	3.31	4.25	4.56	4.5	3.31	3.81	3.5	2.06	3.31	2.69	3.88	1.81	3.44	4.12	4.43	3.68	3.25	5.25	1.31	-0.18	3.63	4.63	1.81	3.13	-1	3.31	3.31	3.69	-0.06	3.94
2019-12-30	19:00:00	4.31	3.5	4.06	4.81	2	3.44	5.13	4	3.13	3.06	4.13	4.38	4.31	2.69	3.44	3.38	1.5	3.25	0.88	3.69	1.13	3.5	4.06	4.31	3.5	3.18	5.12	1.18	0.06	3.56	4.56	1.94	3.06	-1.06	3.25	3.31	3.69	-0.25	4
2019-12-30	20:00:00	4.13	2.94	3.88	4.69	1.75	2.94	5.06	3.94	2.88	2.5	4	4.38	4.25	2.13	3.69	3.25	1.06	3.25	0.5	3.69	0.63	3.5	4	4.18	3.5	3.12	5.12	1.18	-0.18	3.5	4.63	1.94	3	-1.06	3.13	3.31	3.69	-0.13	3.94
2019-12-30	21:00:00	4.06	2.56	3.75	4.44	1.5	2.5	5.06	3.75	2.69	2.06	3.88	4.31	4	1.56	3.31	3.06	0.69	3.25	0.56	3.75	0.25	3.63	3.93	4.12	3.5	3.06	4.81	1.18	0.18	3.5	4.63	2	3.06	-0.5	3.06	3.25	3.63	-0.31	3.88
2019-12-30	22:00:00	3.88	2.19	3.56	4.31	1.25	2.25	4.81	3.75	2.5	1.88	3.81	4.13	3.81	1.38	3	2.94	0.31	3.19	0.31	3.38	-0.13	3.38	4	4.06	3.25	3	4.93	1.18	0.04	3.5	4.56	1.69	3	-0.5	3	3.19	3.63	-0.38	3.81
2019-12-30	23:00:00	3.75	1.94	3.44	4.19	1	1.94	4.88	3.63	2.31	1.69	3.69	4.06	3.63	0.81	2.63	3	-0.13	3.13	-0.13	3.38	-0.31	3.13	3.93	3.93	3.12	3	4.87	1.25	0	3.5	4.56	1.69	2.94	-0.81	2.88	3.19	3.56	-0.13	3.88
2019-12-31	1900-01-01	3.63	1.69	3.38	3.94	0.88	1.75	4.88	3.56	2.13	1.31	3.56	4	3.38	0.75	2.31	2.88	-0.31	3.06	-0.13	3.06	-0.31	3	4.06	3.87	3.31	2.93	5.18	1.31	0.25	3.5	4.63	1.94	2.88	-0.69	2.81	3.19	3.63	-0.25	3.81
2019-12-31	01:00:00	3.5	1.56	3.25	3.81	0.69	1.5	4.75	3.25	2	1.19	3.44	4	3.38	1.06	2.31	2.56	-0.06	3.13	0.19	3	-0.19	3.06	4	3.87	3.31	2.93	5.18	1.31	0.18	3.5	4.63	1.81	2.94	-0.56	2.81	3.13	3.56	-0.13	3.88
2019-12-31	02:00:00	3.38	1.25	3.19	3.69	0.56	1.31	4.69	3.06	1.88	1.06	3.31	3.94	3.13	0.88	2.19	2.56	-0.19	3.06	0.19	3.13	-0.31	2.94	4.06	3.93	3.43	2.93	5.18	1.37	0.31	3.44	4.63	2.06	2.88	-0.13	2.75	3.13	3.56	0.13	3.88
2019-12-31	03:00:00	3.25	1.13	3	3.56	0.38	1.13	4.63	2.94	1.69	1.06	3.19	3.94	3.06	0.88	2.38	2.44	-0.19	2.94	0	3	-0.44	2.88	4.12	4.06	3.43	3	5.31	1.43	0.18	3.44	4.56	2.06	2.81	-0.25	2.75	3.13	3.56	0.13	3.75
2019-12-31	04:00:00	3	1.06	2.94	3.5	0.19	1	4.5	2.75	1.63	0.94	3.13	3.94	2.94	0.63	2.19	2.25	-0.19	2.94	-0.31	3	-0.5	2.75	4.06	4.06	3.37	3	5.37	1.43	0.31	3.44	4.56	2.13	2.75	-0.25	2.69	3.13	3.56	-0.06	3.81
2019-12-31	05:00:00	2.94	1.06	2.88	3.25	0.06	0.88	4.44	2.63	1.5	0.63	3	3.75	2.94	0.44	2.13	2.25	-0.44	2.75	-0.56	2.94	-0.81	3.06	4.12	4.12	3.5	3.06	5.31	1.43	0.31	3.44	4.56	2.13	2.75	-0.13	2.75	3.06	3.5	0.06	3.81
2019-12-31	06:00:00	2.88	1.06	2.81	3.25	-0.06	0.88	4.38	2.69	1.38	0.81	2.88	3.75	2.69	0.25	2.06	2.06	-0.63	2.81	-0.81	2.81	-0.81	2.81	4.12	4.12	3.56	3.06	5.25	1.5	0.5	3.38	4.63	2.13	2.69	0.13	2.69	3.06	3.44	-0.06	3.88
2019-12-31	07:00:00	2.81	1.19	2.81	3.06	-0.25	1.19	4.38	2.5	1.38	0.81	2.81	3.75	2.63	0.06	1.81	2.06	-0.63	2.69	-0.81	2.75	-0.88	2.88	4.06	4.12	3.56	3.12	5.12	1.5	0.04	3.44	4.56	1.75	2.75	0.13	2.69	3	3.5	-0.31	3.81
2019-12-31	08:00:00	2.81	1.38	2.75	2.94	-0.31	1.31	4.25	2.63	1.25	0.69	2.75	3.56	2.38	0	1.75	1.94	-0.63	2.63	-0.5	2.5	-0.75	2.63	4.06	4.12	3.56	3.12	5.25	1.5	0.68	3.44	4.56	2.13	2.75	0.19	2.69	3.06	3.5	-0.75	3.81
2019-12-31	09:00:00	2.94	2.63	2.81	3.13	-0.31	1.94	4.19	2.5	1.25	1.25	2.75	3.44	2.31	0.44	1.88	1.88	-0.13	2.63	-0.44	2.44	-0.5	2.44	4.06	4.18	3.62	3.12	5.18	1.56	1	3.44	4.56	2	2.81	-0.06	2.69	3.06	3.5	-0.69	3.88
2019-12-31	10:00:00	3.06	4.69	3.13	3.31	-0.25	3.88	4.13	2.63	1.25	1.94	2.81	3.81	2.31	2.69	2.19	2	1.13	2.75	0.63	2.56	0.44	2.5	4.06	4.25	3.68	3.12	5	1.75	0.13	3.5	4.56	2.06	2.75	0.06	2.75	3.06	3.56	-0.5	3.94
2019-12-31	11:00:00	3.13	6.06	3.44	3.88	0.19	6.13	4.06	2.88	1.38	4.88	3.19	3.88	2.75	4.13	2.75	2.31	2.81	2.88	2.44	2.94	1.69	2.63	4.18	4.43	3.81	3.25	5.5	2.06	1.87	3.5	4.56	2	2.81	0.19	2.88	3.13	3.5	-0.06	3.88
2019-12-31	12:00:00	3.19	6.56	3.75	4.5	0.5	6.75	4.44	2.94	1.56	7	3.5	4.25	3.19	5.75	3.38	2.5	3.63	3	4.31	3.38	3	2.81	4.31	4.93	4.18	3.43	5.62	2.5	2.31	3.63	4.63	2.13	2.88	0.31	3	3.31	3.5	0.56	3.94
2019-12-31	13:00:00	3.25	8.19	3.75	4.81	0.81	7.44	4.69	3.25	1.69	8.5	3.81	4.19	3.56	5.31	4.06	2.88	3.81	3.06	4.38	3.5	3.38	3.06	4.43	5.5	4.62	3.68	5.68	3.06	2.93	3.75	4.63	2.25	2.94	1.25	3.31	3.31	3.63	1.06	4.06
2019-12-31	14:00:00	3.69	8.44	3.94	4.81	1.06	7.63	4.88	3.44	1.88	9.38	3.94	4.19	3.69	5.31	4.06	3	3.94	3.19	4.31	3.56	3.25	3.25	4.56	6.06	5.12	3.93	5.75	3.43	2.37	3.88	4.63	2.5	3	1.31	3.56	3.44	3.63	1.31	3.94
2019-12-31	15:00:00	3.75	8.38	3.94	4.88	1.38	7.63	5.13	3.56	2.31	9.63	4.13	4.5	3.81	4.81	3.75	3.06	2.94	3.19	3.75	3.56	2.56	3.19	4.62	6.18	5.25	4	5.5	3.5	2.18	4	4.63	2.63	3.13	1.56	3.75	3.5	3.69	1.69	4.19
2019-12-31	16:00:00	3.88	7.31	3.94	4.75	1.31	6.81	5.31	3.56	2.63	7.44	4.13	4.5	3.75	3.75	3.44	3.06	2.13	3.13	2.75	3.44	1.94	3.06	4.56	6.12	5.12	3.93	5.37	3.37	1.5	4.06	4.63	2.63	3.13	1.44	3.81	3.5	3.69	1.19	4.13
2019-12-31	17:00:00	3.75	6.44	3.94	4.69	1.19	6.06	5.06	3.63	2.63	5.63	4.06	4.38	3.63	2.63	3.06	3	1.38	3.06	1.38	3.44	1	2.94	4.56	5.81	4.87	3.87	5.56	3.12	1.25	4.06	4.63	2.5	3.19	0.94	3.88	3.5	3.75	0.88	4.06
2019-12-31	18:00:00	3.75	5.63	3.88	4.56	1	5.19	4.88	3.56	2.5	5.63	4.06	4.25	3.5	1.94	2.81	2.88	0.94	3	0.88	3.38	0.56	3.06	4.43	5.5	4.81	3.75	5.5	2.87	0.11	4.13	4.69	2.5	3.25	1	3.81	3.56	3.75	0.88	4.19
2019-12-31	19:00:00	3.69	4.94	3.88	4.5	0.75	4.88	4.69	3.56	2.31	4.69	3.94	4.13	3.44	1.44	2.63	2.88	0.56	3	0.63	3.19	0.19	2.94	4.37	5.31	4.62	3.68	5.37	2.68	0.81	4.13	4.69	2.44	3.25	0.94	3.75	3.56	3.75	0.25	4.13
2019-12-31	20:00:00	3.63	4.38	3.69	4.38	0.63	4.25	4.63	3.38	2.25	4.5	3.88	4.13	3.25	1.06	2.31	2.63	0.19	2.88	-0.19	3.19	0.06	2.94	4.37	5.12	4.43	3.62	5.43	2.56	0.11	4.06	4.63	2.44	3.25	0.94	3.75	3.56	3.81	0.25	4.19
2019-12-31	21:00:00	3.56	4	3.69	4.19	0.5	3.81	4.44	3.25	2.06	4.13	3.81	4.06	3.13	0.75	2.56	2.38	0	2.88	-0.25	2.94	-0.13	2.63	4.37	5	4.37	3.56	5.5	2.5	0.5	4.06	4.63	2.44	3.25	0.94	3.69	3.56	3.81	0.19	4.19
2019-12-31	22:00:00	3.44	3.56	3.5	4.13	0.31	3.38	4.5	3.13	1.94	4.06	3.63	4.06	3	0.5	2.19	2.5	-0.31	2.81	-0.88	2.94	-0.25	2.75	4.31	4.93	4.43	3.5	5.37	2.37	0.87	4	4.56	2.38	3.25	0.31	3.63	3.44	3.81	0.19	4
2019-12-31	23:00:00	3.31	3.38	3.44	3.94	0.25	3.25	4.38	3.06	1.81	3.81	3.56	3.94	2.81	0.31	2.56	2.31	-0.5	2.75	-0.63	3.19	-0.44	2.88	4.31	4.81	4.25	3.5	5.62	2.31	0.93	3.94	4.5	2.31	3.25	-0.19	3.56	3.44	3.75	-0.13	4
2020-01-01	1900-01-01	3.19	3.06	3.25	3.88	0.19	2.81	4.44	2.94	1.69	3.63	3.44	3.88	2.81	0.13	2.44	2.38	-0.38	2.75	-0.81	3.13	-0.38	2.69	4.18	4.75	4.18	3.37	5.5	2.18	0.31	4	4.5	2.13	3.13	-0.56	3.5	3.38	3.75	-0.75	4.06
2020-01-01	01:00:00	3.13	2.88	3.19	3.69	0	2.69	4.31	2.88	1.56	3.44	3.38	3.81	2.81	-0.06	3.38	2.31	-0.75	2.56	-1	3	-0.81	2.81	4.12	4.56	4.18	3.31	5.31	2.06	-0.06	3.94	4.44	2	3.13	-0.63	3.38	3.38	3.69	-1.06	3.88
2020-01-01	02:00:00	3	2.81	3.13	3.63	-0.13	2.69	4.13	2.69	1.44	3	3.25	3.75	2.5	-1.13	3.31	2.25	-1.06	2.5	-1.63	3.25	-1.31	2.81	4.12	4.43	4.06	3.31	5.68	1.81	0.06	3.88	4.44	2	3.13	-0.94	3.31	3.31	3.69	-0.88	3.75
2020-01-01	03:00:00	2.94	2.38	3	3.5	-0.38	2.31	4.25	2.69	1.31	2.63	3.13	3.56	2.25	-0.38	2.38	2.06	-0.94	2.31	-2.06	2.94	-1.19	2.81	4.06	4.37	4.12	3.25	5.56	1.62	0	3.81	4.44	2	3.06	-1	3.25	3.31	3.69	-0.94	3.81
2020-01-01	04:00:00	2.81	2.38	3	3.38	-0.38	2.19	4.13	2.56	1.31	2.25	3.13	3.5	2.13	-1	2.31	1.94	-1.19	2.25	-2.44	2.5	-1.38	2.69	4.06	4.37	4.12	3.18	5.5	1.62	0.31	3.81	4.44	1.94	3	-1	3.13	3.25	3.63	-1.13	3.75
2020-01-01	05:00:00	2.69	2.38	2.88	3.25	-0.5	2	4	2.5	1.13	3.13	3.06	3.56	1.81	-0.75	2.69	1.75	-1.38	2.25	-2.38	2.81	-1.44	2.69	4	4.31	4	3.25	5.5	1.62	0.04	3.81	4.38	2	3.06	-1.06	3.06	3.31	3.63	-1.31	3.81
2020-01-01	06:00:00	2.69	2.19	2.75	3.19	-0.56	1.81	4	2.44	1.13	3	3.06	3.5	1.75	-1.63	2.63	1.88	-1.44	2.19	-2.81	2.69	-1.38	2.63	4	4.25	3.93	3.18	5.5	1.75	0.04	3.75	4.38	1.88	3.06	-1	3	3.25	3.63	-1.31	3.75
2020-01-01	07:00:00	2.56	2.19	2.69	3.13	-0.63	1.88	4	2.31	1	2.56	2.88	3.38	1.75	-2.31	2.5	1.63	-1.44	2	-2.56	2.94	-1.69	2.19	3.93	4.25	3.93	3.18	5.37	1.75	0.5	3.75	4.38	1.94	3	-1	2.88	3.19	3.63	-1.31	3.69
2020-01-01	08:00:00	2.5	2.38	2.63	3.06	-0.75	1.88	3.81	2.31	0.94	2.75	2.81	3.19	1.88	-2.94	3.06	1.88	-1.5	1.94	-3.13	2.5	-1.5	2.38	3.93	4.18	3.87	3.06	5.31	1.81	0.56	3.63	4.31	1.88	2.94	-1.13	2.81	3.19	3.56	-1.25	3.63
2020-01-01	09:00:00	2.56	2.81	2.63	3	-0.75	2.06	3.88	2.31	0.94	3.19	2.81	3.25	1.75	-2.44	3.56	1.75	-1.06	2.06	-2.63	2.44	-1.31	2.5	3.87	4.18	3.87	3.06	5.18	1.81	0.31	3.69	4.31	1.81	2.94	-0.88	2.75	3.13	3.56	-1.31	3.69
2020-01-01	10:00:00	2.75	5.38	2.88	3.19	-0.69	3.38	3.75	2.38	0.94	3.13	2.81	3.38	1.94	-1.19	3.75	1.81	-0.56	2.13	-1.5	2.75	-0.44	2.38	3.93	4.18	3.68	3	5.18	1.87	0.37	3.63	4.31	1.88	2.88	-0.56	2.69	3.19	3.56	-1.13	3.75
2020-01-01	11:00:00	2.81	7.13	3.13	3.63	-0.31	6.88	3.63	2.5	1	6.06	3.13	3.5	2.19	0.44	3.69	1.88	0.88	2.13	0.31	3.25	-0.06	2.25	4	4.37	3.81	3.06	5.31	2.06	0.03	3.69	4.31	2	2.94	-0.25	2.69	3.19	3.56	-0.63	3.75
2020-01-01	12:00:00	2.88	7.75	3.5	4.5	0.06	8.25	4.38	2.56	1.13	8.31	3.44	3.69	2.56	3.06	3.88	1.75	2.38	2.25	1.5	2.88	1.13	2.63	4.06	4.68	4.06	3.18	5.43	2.31	0.62	3.75	4.38	2.13	2.94	0.06	2.75	3.19	3.56	-0.19	3.88
2020-01-01	13:00:00	3	9	3.69	4.88	0.5	8.19	4.88	3	1.25	10.56	3.75	3.81	2.88	4.63	3.94	2	4.13	2.31	3.13	2.88	2	2.69	4.12	5	4.43	3.31	5.25	2.68	0.62	3.81	4.44	2.19	3	0.13	2.81	3.25	3.63	-0.75	3.88
2020-01-01	14:00:00	3.19	9.31	3.75	4.69	0.69	8.88	5.25	3.13	1.5	11.25	3.94	3.94	3.06	4.75	3.94	2.38	3	2.38	3.56	2.88	2.13	2.69	4.25	5.25	4.5	3.43	5.31	3	0.81	3.81	4.38	2.19	3	0.31	2.94	3.25	3.56	-0.44	3.94
2020-01-01	15:00:00	3.38	8.69	3.75	4.75	0.69	8.63	5.5	3.25	1.81	10.13	4.06	3.88	3.13	4.5	3.75	2.5	2.56	2.38	3.69	2.88	1.63	2.63	4.18	5.25	4.62	3.5	5.18	3.06	0.25	3.88	4.44	2.19	3	0.19	3.06	3.31	3.69	-0.38	3.94
2020-01-01	16:00:00	3.38	7.56	3.75	4.69	0.69	7.69	5.63	3.31	2.06	8.75	4.13	3.88	3.19	2.81	3.44	2.5	2.06	2.31	2.5	3	1.25	2.63	4.18	5.18	4.56	3.37	5.25	2.93	0.31	3.94	4.38	2.06	3.06	0.06	3.06	3.31	3.69	-0.19	3.94
2020-01-01	17:00:00	3.38	7.06	3.81	4.63	0.5	6.5	5.25	3.31	2.06	6.75	4.06	3.75	3	1.69	2.94	2.44	1.06	2.25	-0.5	2.75	0.5	2.44	4.12	4.93	4.37	3.31	4.87	2.75	0.06	4	4.38	1.94	3.06	-0.13	3.13	3.31	3.69	-0.06	3.88
2020-01-01	18:00:00	3.31	6	3.75	4.5	0.38	5.63	4.81	3.31	1.88	6.5	4	3.56	3	1.19	2.56	2.38	0.31	2.25	0.25	2.5	0	2.38	4.06	4.75	4.18	3.18	5	2.56	0	3.94	4.31	2.13	3.06	0.06	3.13	3.31	3.69	-0.31	3.94
2020-01-01	19:00:00	3.19	5.13	3.69	4.31	0.13	4.94	4.69	3.19	1.75	5.31	3.88	3.63	2.75	0.88	2.25	2.25	0	2.25	0.06	2.63	-0.25	2.31	4.06	4.56	3.87	3.06	4.93	2.43	-0.18	3.94	4.38	2.13	3	0.06	3.06	3.31	3.69	-0.13	3.88
2020-01-01	20:00:00	3.13	4.25	3.56	4.19	0.06	4.19	4.5	3.06	1.63	4.5	3.81	3.31	2.5	0.56	2.25	2.13	-0.13	2.19	0.06	2.5	-0.38	2.19	4	4.37	3.68	2.93	4.56	2.31	-0.25	3.94	4.38	2	3	0	3.06	3.31	3.69	-0.19	3.88
2020-01-01	21:00:00	3	3.94	3.44	4	-0.13	3.69	4.44	2.94	1.44	4	3.69	3.38	2.38	0.44	2.13	1.88	-0.19	2.19	-0.19	2.44	-0.44	2.31	3.87	4.18	3.62	2.81	4.43	2.18	-0.43	3.94	4.31	1.94	3	-0.31	3	3.31	3.69	-0.5	3.94
2020-01-01	22:00:00	2.94	3.5	3.38	3.88	-0.31	3.31	4.5	2.75	1.31	3.75	3.63	3.31	2.31	0.25	2	2.06	-0.31	2.13	-0.56	2.56	-0.81	2.19	3.81	4	3.43	2.75	4.37	2.12	-0.75	3.88	4.38	1.88	2.94	-0.5	3	3.25	3.69	-0.75	3.81
2020-01-01	23:00:00	2.81	3.19	3.25	3.75	-0.5	2.81	4.44	2.69	1.19	3.19	3.44	3.13	2.06	0.06	2.13	1.88	-0.56	2.06	-0.88	2.5	-1.25	2.25	3.87	3.87	3.31	2.62	4.31	2	-1.18	3.88	4.31	1.94	2.88	-0.88	2.94	3.25	3.69	-0.94	3.81
2020-01-02	1900-01-01	2.69	2.56	3.19	3.69	-0.56	2.56	4.38	2.56	1.06	2.88	3.38	3.25	1.88	-0.31	1.75	1.75	-1.06	2.13	-0.69	2.25	-1.06	2.19	3.87	3.81	3.31	2.62	4.31	1.81	-0.81	3.88	4.31	1.75	3	-0.75	2.88	3.19	3.63	-1.06	3.81
2020-01-02	01:00:00	2.63	2.56	3	3.5	-0.69	2.25	4.25	2.44	1	2.38	3.25	3.06	1.81	-0.31	1.63	1.63	-0.81	2.13	-0.94	2.25	-1.31	2.19	3.87	3.68	3.12	2.56	4.5	1.81	-0.68	3.81	4.31	1.88	2.94	-0.81	2.88	3.19	3.63	-1.06	3.81
2020-01-02	02:00:00	2.5	2.19	2.94	3.44	-0.75	1.94	4.25	2.31	0.94	2	3.13	3	1.75	-0.5	1.81	1.56	-1.13	2.06	-1.13	2.19	-1.25	2	3.87	3.68	3.06	2.56	4.5	1.75	-0.68	3.75	4.13	1.88	3	-0.56	2.81	3.19	3.56	-0.94	3.75
2020-01-02	03:00:00	2.44	2.06	2.81	3.31	-0.94	1.81	4.19	2.19	0.88	2.13	3	3.13	1.56	-0.5	1.44	1.56	-1	2.06	-0.88	1.94	-1.44	2	3.87	3.68	3.12	2.56	4.68	1.81	-0.75	3.75	4.31	1.88	2.88	-0.5	2.81	3.19	3.63	-1.31	3.75
2020-01-02	04:00:00	2.38	1.75	2.75	3.13	-1	1.56	4.06	2.19	0.75	1.69	2.88	2.88	1.56	-0.56	1.31	1.31	-1.5	2	-1.13	2.19	-1.25	1.88	3.5	3.68	3.12	2.5	4.56	1.75	-0.87	3.75	4.25	1.88	2.94	-0.63	2.75	3.13	3.63	-1.06	3.75
2020-01-02	05:00:00	2.25	1.56	2.63	3	-1.13	1.38	4.06	2.06	0.69	1.31	2.81	3	1.38	-0.63	1.25	1.25	-1.13	1.94	-1.25	2	-1.25	1.88	3.62	3.62	3.06	2.5	4.68	1.68	-1.25	3.69	4.31	1.81	2.88	-0.56	2.75	3.13	3.56	-1.06	3.75
2020-01-02	06:00:00	2.19	1.5	2.56	3	-1.13	1.19	3.88	1.94	0.63	1.44	2.75	3.06	1.38	-0.69	1.19	1.25	-1.13	1.88	-1.25	2.06	-1.25	1.69	3.5	3.56	3	2.43	4.68	1.62	-1.25	3.75	4.25	1.5	2.88	-0.75	2.69	3.13	3.56	-1	3.63
2020-01-02	07:00:00	2.13	1.44	2.44	2.94	-1.19	1.19	3.81	1.88	0.56	1.63	2.69	3	1.25	-0.81	1.19	1.25	-1.19	1.81	-1.56	1.88	-1.44	1.88	3.81	3.62	3.12	2.43	4.93	1.5	-0.62	3.69	4.25	1.75	2.81	-0.63	2.69	3.06	3.56	-1.06	3.69
2020-01-02	08:00:00	2.13	1.56	2.44	2.75	-1.31	1.38	3.81	1.88	0.56	1.5	2.5	2.88	1.25	-0.94	1.25	1.38	-1.19	1.69	-1.56	1.88	-1.31	1.75	3.87	3.62	3.12	2.5	4.81	1.5	-0.62	3.63	4.25	1.69	2.81	-0.94	2.63	3.06	3.56	-1.44	3.69
2020-01-02	09:00:00	2.19	2.13	2.5	2.69	-1.31	1.63	3.81	2	0.5	2	2.56	2.88	1.25	-0.75	1.44	1.19	-1.06	1.69	-0.69	1.88	-0.75	1.75	3.87	3.68	3.37	2.56	4.93	1.56	-0.43	3.69	4.25	1.5	2.81	-0.81	2.63	3.13	3.56	-1.5	3.69
2020-01-02	10:00:00	2.31	4	2.56	2.88	-1.13	3.19	3.69	2.13	0.56	2	2.56	2.94	1.38	0.44	1.81	1.06	-0.19	1.81	0.69	1.94	0.25	1.88	3.93	3.87	3.68	2.68	4.93	1.68	0.12	3.69	4.19	1.5	2.75	-0.44	2.63	3.06	3.5	-1.19	3.69
2020-01-02	11:00:00	2.38	6.19	2.94	3.06	-0.94	5.63	4.06	2.25	0.69	4.25	2.88	3.06	1.88	2.5	2.13	1.38	1.06	1.88	2.19	2.25	1	1.81	4.12	4.25	4.06	2.81	5.25	1.93	0.62	3.75	4.25	1.75	2.81	-0.19	2.63	3.06	3.5	-0.94	3.69
2020-01-02	12:00:00	2.56	6.75	3.25	4.06	-0.44	7.88	4.44	2.44	0.75	6.56	3.19	3.56	2.25	3.44	2.63	1.5	1.81	2	3.75	2.38	1.75	2.13	4.12	4.81	4.5	3.06	5.37	2.37	1.18	3.81	4.25	2.13	2.88	0.31	2.75	3.06	3.5	-0.38	3.75
2020-01-02	13:00:00	2.56	7.5	3.44	4.38	0	7.56	4.69	2.69	0.94	8.13	3.5	3.56	2.56	4.63	3.19	1.56	3.19	2.06	4.19	2.5	2.13	2.31	4.25	5.37	4.75	3.31	5.43	2.93	0.13	3.88	4.31	2.13	2.94	0.81	2.94	3.19	3.56	0.06	3.81
2020-01-02	14:00:00	3.13	8.75	3.38	4.44	0.19	8	4.94	2.88	1	9.44	3.63	3.75	2.88	5.75	3.63	1.94	3.19	2.19	4.44	2.5	1.94	2.25	4.31	5.62	4.81	3.37	5.18	3.31	0.81	3.94	4.25	2.19	3	0.81	3.13	3.25	3.56	0.38	3.81
2020-01-02	15:00:00	3	8.44	3.5	4.5	0.25	8.19	5.06	2.94	1.31	9.13	3.69	3.75	3	4.13	3.56	2.38	3	2.19	3.25	2.38	1.56	2.25	4.37	5.75	4.81	3.43	5.37	3.37	0.62	4.06	4.31	2.31	3.06	0.81	3.31	3.31	3.63	0.44	3.94
2020-01-02	16:00:00	3.06	7.31	3.5	4.38	0.38	7.38	4.81	3	1.63	6	3.75	3.63	3.13	2.81	3.06	2.31	2.38	2.19	1.5	2.25	0.81	2.19	4.31	5.62	4.68	3.43	5.43	3.31	0.56	4.13	4.31	2.19	3.13	0.25	3.44	3.31	3.69	0.44	3.94
2020-01-02	17:00:00	3	6.31	3.56	4.25	0.13	5.81	4.63	2.94	1.63	4.81	3.75	3.5	3	1.81	2.94	2.19	1.38	2.13	0.44	2.25	0.38	2.06	4.37	5.43	4.62	3.37	5.43	3.12	0.56	4.13	4.25	2.06	3.06	0	3.5	3.38	3.69	0	3.94
2020-01-02	18:00:00	3	5.25	3.44	4.13	0	5.06	4.44	2.81	1.5	4	3.63	3.44	2.94	1.5	2.63	2.13	0.88	2	-0.06	2.38	0.06	2.19	4.25	5.25	4.56	3.37	5.56	2.81	1	4.13	4.25	2	3.06	0	3.44	3.38	3.75	-0.13	3.94
2020-01-02	19:00:00	2.94	4.38	3.38	4.06	-0.13	4.31	4.25	2.81	1.31	3.63	3.56	3.44	2.81	1.19	2.44	2	0.69	1.94	-0.44	2.13	-0.06	2.19	4.18	5.12	4.5	3.37	5.5	2.75	1.18	4.06	4.31	1.81	3.13	-0.44	3.38	3.38	3.69	-0.5	3.94
2020-01-02	20:00:00	2.81	3.81	3.31	3.88	-0.25	3.69	4.25	2.63	1.06	3.13	3.44	3.31	2.63	1.56	2.38	1.88	0.44	2	0.56	2.19	0.38	2.06	4.12	5	4.5	3.37	5.56	2.68	1.62	4.06	4.25	1.69	3.13	0.19	3.31	3.31	3.63	-0.69	3.88
2020-01-02	21:00:00	2.69	3.38	3.13	3.75	-0.31	3.25	4.06	2.5	0.94	2.94	3.31	3.44	2.69	1.69	2.25	1.94	0.56	2.06	0.88	2.25	0.44	2.06	4.12	4.93	4.37	3.37	5.56	2.68	1.75	4	4.31	1.88	3.13	0.5	3.25	3.31	3.69	-0.5	3.81
2020-01-02	22:00:00	2.63	2.88	3	3.69	-0.44	2.88	4	2.44	0.94	2.63	3.19	3.5	2.69	1.94	2.31	2.06	0.56	2.06	1.25	2.25	0.56	2.06	4.18	4.87	4.37	3.43	5.68	2.56	2.18	4	4.31	2	3.13	0.44	3.13	3.25	3.69	-0.19	3.88
2020-01-02	23:00:00	2.5	2.56	2.88	3.5	-0.56	2.56	4	2.31	0.81	2.88	3.13	3.38	2.69	2.25	2.44	2.06	0.81	2.13	1.5	2.13	0.75	2.06	4.18	4.75	4.25	3.43	5.75	2.31	1.75	4	4.25	2.19	3.13	0.38	3.06	3.25	3.69	-0.13	3.81
2020-01-03	1900-01-01	2.38	2.38	2.88	3.31	-0.63	2.31	4.06	2.25	0.75	2.63	3.06	3.44	2.63	1.88	2.75	2.13	0.94	2.25	1.25	2.31	0.88	2.06	4.37	4.62	4.12	3.31	5.81	2.12	1.68	3.94	4.31	2	3.06	0.44	3.06	3.19	3.69	-0.06	3.81
2020-01-03	01:00:00	2.31	2.13	2.69	3.19	-0.75	2	4.06	2.19	0.75	1.81	2.94	3.44	2.63	1.94	2.69	2.13	1.19	2.19	1.13	2.44	0.88	2.19	4.37	4.43	4.06	3.25	5.75	1.93	1.37	3.94	4.19	2	3.06	0.81	3	3.19	3.69	-0.06	3.81
2020-01-03	02:00:00	2.31	2.38	2.69	3.13	-0.88	1.94	4.06	2.19	0.75	2.63	2.88	3.44	2.56	1.81	2.75	2.19	1.38	2.31	1	2.56	1	2.19	4	4.25	3.81	3.12	5.56	1.75	1.37	3.94	4.25	1.94	3.06	0.94	2.94	3.19	3.69	0.19	3.81
2020-01-03	03:00:00	2.38	2.63	2.81	3.25	-0.88	2.44	4	2.25	0.81	2.56	2.88	3.5	2.5	1.94	2.69	2.13	1.38	2.25	1	2.38	0.94	2.13	4.06	3.93	3.68	2.93	5.5	1.5	1.37	3.94	4.19	1.94	3.06	0.75	2.94	3.19	3.69	0.25	3.81
2020-01-03	04:00:00	2.38	2.81	2.88	3.19	-0.81	2.69	4	2.19	0.75	2.19	2.94	3.44	2.5	2.19	2.88	2.13	1.56	2.31	1.31	2.56	1.19	2.25	4.06	3.68	3.5	2.75	5.56	1.31	1.18	3.94	4.25	2.06	3	0.19	2.94	3.13	3.69	-0.06	3.75
2020-01-03	05:00:00	2.25	2.44	2.69	3.06	-0.75	2.25	3.94	2.13	0.75	2.38	2.75	3.5	2.56	2.25	2.88	2.19	1.81	2.31	1.44	2.5	1.31	2.19	3.75	3.43	3.31	2.68	5.5	1.12	1.18	3.88	4.25	1.81	3	0.06	2.88	3.19	3.63	0.06	3.75
2020-01-03	06:00:00	2.25	2.56	2.63	3	-0.88	2.44	3.94	2.13	0.69	2.56	2.75	3.63	2.5	2.31	3	2.25	1.69	2.25	1.5	2.63	1.25	2.31	3.68	3.37	3.06	2.56	5.43	1	1.06	3.88	4.38	1.88	2.94	-0.06	2.88	3.13	3.63	-0.31	3.69
2020-01-03	07:00:00	2.31	2.75	2.75	3	-0.88	2.63	3.81	2.06	0.69	3	2.69	3.44	2.44	2.19	3	2.13	1.63	2.25	1.38	2.69	1.31	2.13	3.62	3.18	2.93	2.43	5.43	0.87	0.68	3.81	4.25	1.75	2.88	0	2.88	3.13	3.63	0.06	3.69
2020-01-03	08:00:00	2.31	3.06	2.81	3	-0.81	2.94	3.88	2.19	0.81	3.19	2.69	3.56	2.44	2.38	2.94	2.25	1.63	2.25	1.25	2.5	1.25	2.25	3.68	3.06	2.87	2.31	5.31	0.75	1.06	3.88	4.31	2	2.88	0.31	2.88	3.13	3.56	0.06	3.69
2020-01-03	09:00:00	2.44	3.56	3.06	3.06	-0.69	3.13	3.88	2.25	0.88	3.44	2.75	3.44	2.5	2.81	3.31	2.31	2.38	2.25	2	2.63	1.75	2.38	3.68	3.06	3.06	2.37	5.43	0.93	1.75	3.81	4.38	2	2.81	0.56	2.81	3.13	3.5	1.38	3.75
2020-01-03	10:00:00	2.5	4.31	3.19	3.19	-0.56	4	4	2.38	1.06	4.25	2.81	3.5	2.69	4.44	3.5	2.38	3.38	2.38	2.94	2.81	2.44	2.31	4	3.25	3.56	2.62	5.75	1.43	3.25	3.88	4.38	2.44	2.88	1.81	2.88	3.19	3.5	2.5	3.75
2020-01-03	11:00:00	2.56	4.94	3.19	3.25	-0.31	4.88	4.06	2.44	1.31	4.63	2.94	3.88	3	6.13	3.94	2.94	7.44	2.5	4.56	3.06	5.19	2.44	4.25	3.75	4.06	3.06	5.81	1.81	3.81	3.94	4.44	3	2.88	3.69	3	3.31	3.56	3.69	3.81
2020-01-03	12:00:00	2.81	5.69	3.44	3.44	0	5.25	4.19	2.63	1.63	5.44	3	4.06	3.25	7.75	5.5	3.94	9.94	2.75	7	3.44	8.94	3.19	4.62	4.31	4.68	3.43	6	2.37	4.68	4	4.5	3.75	3	4.88	3.31	3.38	3.63	5.94	3.88
2020-01-03	13:00:00	3.06	6.5	3.44	3.81	0.63	6.06	4.38	2.88	1.94	6.38	3.13	4.19	3.44	9.44	5.75	3.31	8.81	3	8.69	3.69	8.69	3.5	5	5.25	5.18	3.87	6.31	3.12	5.43	4.19	4.56	4.5	3.19	6.06	3.69	3.5	3.69	6.19	4
2020-01-03	14:00:00	3.19	6.81	3.5	4.06	1.44	6.44	4.5	3	2.19	6.44	3.31	4.31	3.69	9.75	6.19	3.5	8.88	3.31	9.13	3.88	8.44	3.31	5.31	5.93	5.56	4.25	6.5	3.43	5.81	4.38	4.69	4.31	3.25	5.75	4.19	3.69	3.69	6.5	4.13
2020-01-03	15:00:00	3.25	6.63	3.44	4.19	1.5	6.5	4.56	3.13	2.31	6	3.38	4.44	4	9.5	6.38	3.81	8.69	3.5	8.63	4.06	8.5	3.44	5.31	7.06	5.81	4.68	6.93	3.87	7.56	4.56	4.69	4.31	3.31	6.44	4.63	4.06	3.81	7.81	4.25
2020-01-03	16:00:00	3.19	6	3.44	4.13	1.25	6	4.44	3.25	2.25	4.69	3.31	4.56	4.06	8.13	6.38	4	8.44	3.63	7.69	4.06	8.25	3.56	5.37	7.12	6	4.87	7.06	4.18	7.37	4.69	4.75	4.31	3.44	5.56	4.88	3.94	3.88	7.63	4.38
2020-01-03	17:00:00	3.25	5.44	3.38	4.06	1.06	5.13	4.44	3.13	2.13	3.94	3.25	4.69	5.06	8.19	6.31	4.31	7.75	3.81	7.31	4.13	7.06	3.69	5.25	7	6	4.93	7.06	4.18	6.62	4.81	4.75	4.88	3.56	5.38	5.06	4.13	3.94	6.56	4.44
2020-01-03	18:00:00	3.19	4.75	3.31	4	0.81	4.69	4.25	3.06	1.94	3.88	3.19	4.81	4.5	8	6.19	4.69	8.44	3.94	7.94	4.31	7.38	3.94	5.31	6.87	5.81	4.93	7	4.06	6.5	4.94	4.63	4.38	3.63	5.06	5.25	4.13	4.06	6.44	4.44
2020-01-03	19:00:00	3.13	4	3.13	3.75	0.63	4	4	2.94	1.81	3.31	3.06	4.75	4.38	7.31	6.31	4.44	7.44	4	6.88	4.38	7.25	3.94	5.31	6.68	5.81	4.93	7	4	5.18	5	4.63	4.25	3.69	5.19	5.25	4.19	4.06	6.75	4.5
2020-01-03	20:00:00	2.94	3.44	3	3.63	0.38	3.44	3.81	2.81	1.63	2.75	2.94	4.75	4.38	7.63	6.31	4.5	7.94	4.06	6.56	4.31	6.81	3.94	5.31	6.56	5.75	4.93	6.93	3.87	5.68	5	4.63	4.31	3.75	5.31	5.25	4.25	4.13	6.81	4.56
2020-01-03	21:00:00	2.94	3	2.88	3.5	0.19	2.81	3.75	2.75	1.38	2.75	2.88	4.81	4.31	7.31	6.38	4.56	7	4.06	6.44	4.31	6.94	3.94	5.31	6.37	5.62	4.93	6.93	3.75	5.93	5	4.69	4.25	3.88	5.38	5.19	4.25	4.19	6.44	4.63
2020-01-03	22:00:00	2.75	2.56	2.69	3.38	0	2.56	3.88	2.56	1.25	2.5	2.75	4.75	4.38	8.69	6.31	4.63	7.31	4.13	6	4.38	7.13	4.06	5.06	6.06	5.43	4.81	6.81	3.37	4.68	5	4.81	4.25	3.94	6.13	5.13	4.25	4.19	6.31	4.69
2020-01-03	23:00:00	2.63	2.25	2.69	3.19	-0.13	2.31	3.69	2.44	1.19	2.31	2.69	4.94	4.56	9	6.5	4.81	8.38	4.13	7.31	4.44	7.38	4.13	5.12	6	5.43	4.75	6.87	3.25	5	5	4.81	4.38	4	5.94	5.06	4.31	4.25	7.75	4.69
2020-01-04	1900-01-01	2.56	2.13	2.56	3.06	-0.31	1.94	3.81	2.31	1.06	1.94	2.56	5.06	4.63	9.19	6.44	4.69	7.88	4.19	6.56	4.5	7	4.19	5.12	6	5.43	4.75	6.93	3.31	5.12	5	4.88	4.25	3.94	5.38	5.06	4.38	4.31	6.75	4.75
2020-01-04	01:00:00	2.5	2	2.44	2.88	-0.44	1.75	3.69	2.31	0.94	1.56	2.44	5.06	4.69	8.88	6.56	4.94	8.69	4.19	6.88	4.5	7.5	4.31	5.12	6	5.43	4.75	6.87	3.37	5.43	5	4.94	4.44	4.06	6.25	5.06	4.38	4.25	7.31	4.75
2020-01-04	02:00:00	2.38	1.69	2.38	2.81	-0.5	1.63	3.63	2.25	0.88	2.13	2.44	5.06	4.69	8.94	6.56	5.25	8.75	4.25	7.44	4.63	7.75	4.44	5.18	6	5.5	4.75	6.87	3.43	5.25	5	4.94	4.44	4.13	6.63	5.06	4.44	4.31	7.63	4.75
2020-01-04	03:00:00	2.25	1.81	2.25	2.75	-0.63	1.69	3.63	2.19	0.81	2.31	2.38	5.13	4.75	8.81	6.63	5.44	8.88	4.31	7.75	4.63	7.69	4.44	5.18	6.06	5.5	4.75	7	3.43	5.37	5	4.94	4.44	4.13	6.56	5.06	4.44	4.38	7.63	4.75
2020-01-04	04:00:00	2.19	1.75	2.19	2.69	-0.75	1.44	3.56	2.13	0.75	2.13	2.38	5.19	4.88	8.75	6.69	5.31	8.44	4.38	8.13	4.69	7.75	4.63	5.18	6	5.5	4.81	6.93	3.5	5.25	5.06	5	4.5	4.25	6.75	5.06	4.5	4.38	7.69	4.81
2020-01-04	05:00:00	2.13	1.81	2.13	2.56	-0.81	1.56	3.38	2.13	0.69	2.69	2.31	5.25	4.88	8.44	6.75	5.31	8.5	4.44	7.69	4.75	7.75	4.69	5.18	6	5.5	4.75	6.93	3.56	5.25	5.06	5	4.5	4.25	6.75	5.06	4.5	4.38	7.88	4.88
2020-01-04	06:00:00	2.13	1.88	2.19	2.5	-0.88	2	3.19	2.13	0.69	2.63	2.25	5.31	4.94	8.19	6.81	5.5	8.19	4.56	7.75	4.81	7.69	4.63	5.25	6	5.5	4.75	7	3.56	4.87	5.06	5.06	4.5	4.31	6.81	5.06	4.56	4.44	7.75	4.88
2020-01-04	07:00:00	2.13	2	2.06	2.44	-0.88	2.25	3.25	2.13	0.63	2.94	2.25	5.38	5.31	7.75	6.81	5.5	8.06	4.56	7.5	4.88	7.63	4.88	5.18	5.93	5.43	4.75	7	3.56	5.12	5.06	5.06	4.63	4.38	6.69	5.06	4.63	4.5	7.81	4.94
2020-01-04	08:00:00	2.06	2.19	2.19	2.5	-0.94	2	3.19	2.06	0.69	3.88	2.31	5.5	5.19	7.13	6.81	5.44	7.5	4.69	7.06	4.88	7.06	4.81	5.06	5.75	5.25	4.68	6.87	3.25	4.43	5.06	5.13	4.56	4.38	6.81	5.06	4.63	4.5	7.81	4.94
2020-01-04	09:00:00	2.19	3.25	2.44	2.75	-0.88	2.94	3.06	2.13	0.75	4.81	2.44	5.38	5.31	5.81	6	5.56	5.88	4.88	6	4.88	6.06	5.13	5.12	5.81	5.37	4.68	6.87	3.31	4.5	5.13	5.19	4.75	4.44	6.38	5.13	4.69	4.56	6.94	5
2020-01-04	10:00:00	2.25	4.88	2.63	3	-0.38	3.94	3.13	2.25	0.88	6.81	2.56	5.25	5.5	5.88	6.06	5.44	5.5	5	5.75	4.88	5.5	4.81	5.25	6.18	5.68	4.87	7.12	3.87	5.56	5.19	5.19	5.06	4.5	6.44	5.25	4.75	4.63	6.94	5
2020-01-04	11:00:00	2.31	8.19	2.75	3.5	0.06	6.38	3.75	2.38	1	9.5	2.81	5.19	5.25	5.81	6	5.38	5.5	5	5.44	4.75	5.25	4.81	5.5	6.43	5.93	5.06	7.06	4.06	6.12	5.31	5.25	5.06	4.63	6.31	5.38	4.88	4.75	6.56	5.13
2020-01-04	12:00:00	2.56	9.38	2.94	4.19	0.31	9.75	4.69	2.56	1.19	11.88	3.13	5.19	5.19	6.13	6.19	5.63	6.69	4.88	6.06	4.88	6.13	4.88	6.37	7.43	6.31	5.25	7.18	4.31	7.06	5.44	5.31	4.94	4.69	6.63	5.56	5.06	4.81	6.81	5.25
2020-01-04	13:00:00	2.5	10.56	3.13	4.25	0.81	10.44	5.5	2.81	1.44	13.31	3.75	5.19	5.19	6.75	6.19	5.5	6.44	4.88	6.25	4.88	6.31	5	6.5	8.56	6.43	5.5	7.31	4.5	7.56	5.5	5.38	4.88	4.75	6.38	5.69	5.06	4.88	6	5.25
2020-01-04	14:00:00	2.81	12.31	3.25	4.63	1.19	11.5	6.06	3.38	1.81	14.56	3.63	5.13	5.25	7.5	6.38	5.69	6.81	4.88	6.63	5	6.44	5.06	6.87	9.5	6.5	6.25	7.43	4.62	8.12	5.56	5.31	4.63	4.69	5.75	5.81	5.06	4.94	5.63	5.25
2020-01-04	15:00:00	3	11.13	3.25	4.44	1.19	10.38	6.19	3.5	2.25	14.25	3.81	5.06	5.19	7.06	6.31	5.5	6.56	4.81	6.44	4.94	6	5	6.62	9.68	6.68	6.68	8.25	4.37	7.37	5.63	5.38	4.5	4.69	5.44	5.88	4.94	5	5.44	5.19
2020-01-04	16:00:00	3.13	9.94	3.25	4.44	1.25	9.5	6.19	3.63	2.44	11.38	3.75	5.06	5.13	6.31	6.25	5.38	5.81	4.75	5.81	5	4.81	4.94	6.18	9.25	6.37	6.68	7.62	3.93	6.12	5.63	5.31	4.38	4.69	5.13	5.88	5	5	4.94	5.31
2020-01-04	17:00:00	3.19	8.75	3.38	4.38	1.06	8.38	5.81	4	2.38	9.75	3.81	5	5.13	5.06	6	5.31	4.13	4.63	4.25	4.94	3.63	4.81	5.81	8.43	6.06	6.43	7.18	3.43	5.12	5.63	5.31	4.13	4.69	4.31	5.75	5	5	4.56	5.31
2020-01-04	18:00:00	3.63	8.38	3.5	4.69	1.25	7.81	5.69	3.88	2.75	14.38	4.5	4.88	5	4.75	5.94	5	4.44	4.5	4.5	4.88	3.44	4.75	5.62	7.56	5.62	6	7.06	2.87	4.81	5.56	5.31	4.06	4.69	4.13	5.69	5	5	4.56	5.25
2020-01-04	19:00:00	4.88	15	5.44	6.19	3.38	14.88	6.13	6.5	3.25	14.94	5.13	4.88	4.81	4.25	5.88	4.81	4	4.5	3.75	4.81	2.94	4.69	5.18	6.81	5.31	5.5	6.75	2.43	4.56	5.5	5.31	3.94	4.63	4.44	5.5	4.94	4.94	4.31	5.19
2020-01-04	20:00:00	5.81	15.5	5.56	6.81	3.88	15.19	6.31	7.19	3.38	14.81	5.38	4.88	4.75	4.25	5.88	4.75	3.94	4.5	3.88	4.75	2.94	4.63	4.68	6.06	4.93	5.18	6.62	2	3.87	5.38	5.25	3.81	4.56	4.25	5.31	4.88	4.88	4.06	5.13
2020-01-04	21:00:00	6.25	15.13	6.25	6.81	5	15.69	6.5	7	3.81	14.56	5.63	4.94	4.63	4.5	5.88	4.56	4.06	4.44	3.19	4.69	3.13	4.56	4.5	5.37	4.5	4.75	6.5	1.56	2.62	5.38	5.25	3.88	4.5	4.19	5.19	4.88	4.88	4.06	5
2020-01-04	22:00:00	6.38	15.25	5.5	6.38	4.75	15.5	6.94	7.31	3.94	14.56	5.63	4.75	4.5	4.94	5.88	4.5	4.31	4.44	3.25	4.63	3.31	4.38	4.37	4.81	4.18	4.31	6.25	1.12	1.87	5.31	5.25	3.88	4.5	4.06	5.06	4.81	4.81	3.81	5.06
2020-01-04	23:00:00	5.69	14.25	4.31	5.69	3.69	14.63	6.63	6.75	3.69	13.94	5.38	4.94	4.5	4.56	5.5	4.5	4.25	4.38	3.19	4.56	3.25	4.31	4.43	4.31	3.75	4.06	6	0.93	2.06	5.25	5.31	3.75	4.44	3.5	4.94	4.75	4.81	3.31	5
2020-01-05	1900-01-01	5.44	14.75	4.19	5.44	3.44	13.25	6.5	6.19	3.5	10.38	5	4.81	4.44	3.5	5.63	4.31	3.75	4.31	2.19	4.56	3.13	4.38	4.37	3.93	3.43	3.75	5.93	0.81	1.81	5.19	5.25	3.75	4.44	3.25	4.81	4.75	4.81	3.31	4.94
2020-01-05	01:00:00	5.06	13.75	4.13	5.44	2.94	9.75	6.38	5.81	3.5	10.19	4.81	4.44	4.25	2.81	5.81	4.13	2.38	4.25	1.25	4.44	2.06	4.44	4.18	3.62	3.18	3.56	5.75	0.75	1.5	5.13	5.25	3.5	4.44	2.5	4.75	4.69	4.75	2.88	4.88
2020-01-05	02:00:00	5.19	13.88	4.06	5.19	2.69	10.38	6.38	5.69	3.38	9.88	4.75	4.69	4.25	3.31	4.75	3.88	2.63	4.19	2.06	4.31	1.75	4.44	4.18	3.37	2.93	3.37	5.37	0.62	1.43	5.06	5.31	3.38	4.31	1.38	4.63	4.63	4.69	1.94	4.81
2020-01-05	03:00:00	5.75	14	4	5.13	2.38	9.63	6.19	5.5	3.19	12.94	4.94	4.69	4.06	3.19	4.69	3.94	2.56	4.19	1.81	4.31	2.25	4.38	4.06	3.12	2.75	3.18	5.43	0.56	1.56	5	5.31	3.25	4.25	1.31	4.5	4.56	4.63	1.88	4.81
2020-01-05	04:00:00	5.06	13.69	4.13	5.13	2.5	12.81	6.25	5.94	3.19	11.75	4.81	4.56	3.94	2.69	4.56	3.75	1.94	4.19	1.38	4.25	1.63	4.13	3.93	2.81	2.56	3	5.5	0.43	1.62	4.88	5.31	3.25	4.19	1.13	4.38	4.5	4.56	1.25	4.75
2020-01-05	05:00:00	4.81	11.5	3.94	5	2.13	10.19	6.13	5.38	3	9.81	4.63	4.38	3.81	2.13	4.63	3.81	0.81	3.94	0.44	4.19	0.44	4.13	3.87	2.56	2.31	2.81	5.12	0.37	1.37	4.81	5.25	2.88	4.06	0.19	4.19	4.44	4.56	0.44	4.69
2020-01-05	06:00:00	4.5	8.81	4	5	2.38	8.88	5.81	5.44	2.88	7.44	4.5	4.31	3.63	1.88	4.25	3.5	0.25	3.94	-0.19	4.06	0.13	4	3.56	2.37	2.25	2.56	5.06	0.31	1.06	4.69	5.19	2.75	3.94	-0.44	4.06	4.38	4.44	0.06	4.56
2020-01-05	07:00:00	4.38	7.31	3.88	4.88	1.75	6.69	5.5	5	2.69	6.94	4.38	4.19	3.5	1.25	3.88	3.25	0.13	3.69	0.06	3.88	-0.13	4	3.62	2.12	2.06	2.31	5.18	0.18	0.13	4.63	5.13	2.38	3.88	-0.75	3.88	4.25	4.38	-0.44	4.5
2020-01-05	08:00:00	4.25	6.69	3.69	4.69	1.44	5.88	5.13	4.81	2.5	6.81	4.31	4.13	3.31	1.19	4.25	3	0.06	3.63	-0.5	3.88	-0.19	3.75	3.43	2	1.87	2.18	4.81	0.64	0.04	4.5	5.13	2.31	3.75	-1.06	3.63	4.13	4.25	-0.44	4.44
2020-01-05	09:00:00	4.13	6.06	3.63	4.56	1.19	5.5	5.06	4.69	2.31	5.5	4.25	4.13	3.13	1.31	3.44	2.69	0.94	3.56	-0.25	3.69	0.13	3.69	3.68	1.93	1.87	2.06	4.75	0.04	1.43	4.38	5.06	2.5	3.69	-0.44	3.44	4	4.13	0.81	4.31
2020-01-05	10:00:00	4.13	7.13	3.94	4.69	1.06	7.19	4.88	4.56	2.31	5.88	4.25	4.19	3	2.94	3.56	2.94	1.94	3.56	0.38	3.75	1.06	3.56	4	2.18	2.37	2.12	4.81	1.24	2.68	4.25	5	2.88	3.63	1.25	3.25	3.94	4.13	2.44	4.19
2020-01-05	11:00:00	4.13	9.81	4	5.56	1.31	9.19	5.19	4.63	2.31	9.63	4.44	4.19	3.31	4.94	4	3.13	3.5	3.56	1.69	3.75	2.31	3.25	4.37	2.68	2.87	2.5	5.06	2.54	3.62	4.25	5	3.13	3.63	3.75	3.19	3.94	4.19	4	4.19
2020-01-05	12:00:00	4.13	9.69	4.25	6.63	1.63	10.13	6.38	4.69	2.38	10.81	4.75	4.31	3.56	5.19	4.56	3.06	5.19	3.56	4.19	3.88	3.75	3.31	4.68	3.68	3.43	2.81	5.43	4.34	3.68	4.25	5.06	3.5	3.63	5.5	3.38	3.94	4.19	5.19	4.25
2020-01-05	13:00:00	4.13	9.81	4.31	6.19	1.81	10.13	6.88	5.13	2.5	11.88	4.94	4.38	3.88	6.06	5.06	3.25	7.5	3.63	5.75	3.94	4.75	3.75	5	5	3.62	3.06	5.43	6.24	4.56	4.31	5.13	3.88	3.63	5.38	3.81	4	4.13	6.13	4.38
2020-01-05	14:00:00	4.25	11.19	4.38	6.13	1.94	10.06	7.13	5.44	2.69	11.94	5.06	4.56	4	6.88	5.5	3.5	5.81	3.69	6.06	3.94	5.19	3.88	5.12	6.43	3.62	3.75	5.62	8.14	4.68	4.44	5.13	4.13	3.56	5.44	4.25	4.06	4.19	6.19	4.44
2020-01-05	15:00:00	4.5	10.31	4.38	6.06	1.94	9.44	7.31	5.38	3	11.38	5.13	4.63	4.19	6.19	5.88	3.69	6	3.75	5.94	3.94	5.5	3.81	5.18	7.25	3.75	4.37	6.12	9.34	4.43	4.5	5.13	4.19	3.63	5.88	4.69	4.06	4.25	6.94	4.44
2020-01-05	16:00:00	4.44	9.75	4.38	5.81	1.69	8.5	7.19	5.38	3.19	9.63	5.13	4.5	4.38	5.56	5.75	3.88	5.13	3.75	4.69	3.94	4.56	3.81	5	7.25	4.06	4.62	6.31	1	3.56	4.63	5.13	4.06	3.63	5.38	5	4.13	4.19	5.06	4.44
2020-01-05	17:00:00	4.44	8.56	4.38	5.63	1.31	7.31	6.63	5.5	3.13	7.88	5	4.5	4.44	4.38	5.56	3.88	3.56	3.81	3	3.94	3.56	3.81	4.87	6.56	3.81	4.43	6	0.81	2.81	4.69	5.13	3.81	3.63	4.75	5.13	4.06	4.19	3.88	4.5
2020-01-05	18:00:00	4.38	7.75	4.31	5.44	1.06	6.38	6.19	5.19	2.94	6.38	4.94	4.31	4.44	3.38	5.31	3.81	2.38	3.75	1.5	3.81	2.19	3.88	4.43	5.81	3.56	4.25	5.81	0.62	2.37	4.63	5.06	3.63	3.63	3.5	5.06	4.06	4.13	3.56	4.44
2020-01-05	19:00:00	4.31	6.94	4.25	5.31	0.81	5.81	5.88	5	2.75	6.19	4.81	4.19	4.31	2.06	5	3.63	1.56	3.69	1.19	3.81	1.69	3.88	4.25	5.12	3.31	3.93	5.56	0.5	1.75	4.63	5.06	3.44	3.56	1.75	4.94	4.06	4.13	3.13	4.38
2020-01-05	20:00:00	4.19	6.19	4.13	5.06	0.56	5.38	5.56	5	2.56	5.88	4.69	4.19	4.19	2.81	4.5	3.38	1.19	3.63	0	3.69	1.19	3.81	4.31	4.56	3.06	3.68	5.5	0.43	1.56	4.5	5.06	3.25	3.5	1	4.75	4	4.13	1.31	4.38
2020-01-05	21:00:00	4.06	5.56	4.06	4.94	0.31	4.94	5.5	4.88	2.38	4.63	4.5	4.06	4.06	1.81	4.69	3.31	0.63	3.56	0	3.56	0.69	3.75	4.12	4.12	2.87	3.37	5.43	0.37	1.62	4.44	5	3.06	3.44	0.31	4.56	3.94	4	0.56	4.31
2020-01-05	22:00:00	3.94	4.94	3.88	4.75	0.06	4.5	5.06	4.69	2.19	4.31	4.38	3.88	3.88	0.5	4.56	3.38	1.06	3.44	-0.44	3.5	0.56	3.63	3.81	3.75	2.56	3.06	5.37	0.18	1	4.38	5	3	3.31	0.13	4.31	3.88	4	0.5	4.25
2020-01-05	23:00:00	3.81	4.63	3.69	4.56	0	4.13	5	4.5	2	3.88	4.31	3.81	3.63	-0.06	4.31	3.19	1	3.44	-0.63	3.44	0.5	3.5	3.56	3.37	2.31	2.81	5.37	0.04	-0.12	4.25	5	2.69	3.25	-0.38	4.13	3.81	3.94	-0.19	4.19
2020-01-06	1900-01-01	3.69	4.13	3.69	4.44	-0.06	3.81	5.06	4.38	1.94	3.56	4.13	3.56	3.44	-0.38	4.44	3	0.06	3.38	-0.94	3.31	0.13	3.5	3.56	3.06	2	2.56	5.12	-0.01	-0.43	4.13	4.94	2.56	3.13	-0.81	3.88	3.69	3.88	-0.56	4.13
2020-01-06	01:00:00	3.56	3.69	3.56	4.38	-0.13	3.63	4.75	4.31	1.75	3.38	4.06	3.31	3.19	-0.38	4.31	2.5	0.25	3.19	-1	3.19	-0.06	3.44	3.43	2.68	1.87	2.25	5.12	-0.01	-0.5	4	4.94	2.5	3.06	-1	3.44	3.63	3.81	-0.75	4
2020-01-06	02:00:00	3.44	3.5	3.44	4.13	-0.19	3	4.88	4.25	1.63	3.38	3.94	3.25	3.06	-0.81	3.81	2.63	-0.69	3.06	-1.06	3.13	-0.5	3.31	3.5	2.37	1.87	2.12	4.93	-0.03	-0.31	3.88	4.88	2.25	2.94	-1.25	3.25	3.5	3.75	-0.94	3.94
2020-01-06	03:00:00	3.38	2.94	3.31	3.94	-0.31	2.88	4.75	4.19	1.44	2.75	3.75	3.06	2.75	-1.38	3.69	2.56	-0.31	2.88	-1.56	3.06	-0.63	3.25	3.62	2.56	2.06	2.12	5.06	-0.02	0.03	3.75	4.81	2.19	3	-1.38	3.06	3.44	3.69	-1.38	3.88
2020-01-06	04:00:00	3.25	2.94	3.06	3.81	-0.44	2.5	4.75	4.06	1.31	2.88	3.69	3.13	2.56	-0.38	3.5	2.19	-0.38	3	-1.63	3	-0.88	3.13	3.75	3	2.25	2.18	5.31	-0.06	0.87	3.63	4.75	2.38	2.94	-0.5	2.88	3.31	3.56	-0.69	3.81
2020-01-06	05:00:00	3.13	2.5	3.13	3.63	-0.56	2.19	4.69	4	1.19	2.13	3.56	3.25	2.5	-0.13	3.19	2.38	-0.44	2.75	-1.5	2.88	-0.88	3.13	3.81	3.25	2.43	2.37	5.31	0.64	0.11	3.63	4.75	2.31	2.81	-0.19	2.75	3.31	3.56	-0.88	3.81
2020-01-06	06:00:00	3	2.25	3	3.5	-0.69	2.06	4.63	3.69	1.13	1.81	3.38	3.13	2.44	0.56	2.94	1.94	-0.94	2.63	-1.06	2.81	-1.31	3.06	3.62	3.37	2.56	2.43	5.31	0.64	0.93	3.56	4.75	2.06	2.81	-0.19	2.69	3.31	3.5	-1.5	3.81
2020-01-06	07:00:00	2.94	2.06	2.88	3.5	-0.75	1.94	4.5	3.63	1.06	1.81	3.31	3	2.19	0.5	3.44	2.19	-0.19	2.63	-0.88	2.75	-0.75	3	3.68	3.43	2.62	2.5	5.12	1.24	0.68	3.56	4.69	2	2.81	-0.06	2.63	3.19	3.44	-0.81	3.75
2020-01-06	08:00:00	2.81	1.75	2.81	3.31	-0.81	1.88	4.44	3.44	1	1.63	3.19	3	2.13	0.75	2.88	2.06	-0.13	2.56	-0.56	2.63	-0.5	2.94	3.87	3.43	2.68	2.5	5.25	3.74	0.87	3.56	4.63	1.94	2.75	-0.06	2.63	3.19	3.38	-0.63	3.75
2020-01-06	09:00:00	2.75	2.06	2.94	3.38	-0.94	2.56	4.38	3.5	0.94	1.94	3.19	3.06	2.06	1.13	3.25	2.06	0.5	2.56	0.13	2.63	-0.56	2.88	3.93	3.68	2.87	2.56	5.25	4.34	0.13	3.56	4.63	1.94	2.69	-0.06	2.63	3.13	3.38	-0.63	3.75
2020-01-06	10:00:00	2.94	3.25	3.25	3.63	-0.75	4.13	4.31	3.5	1	2.63	3.25	3.06	2	3.81	3.38	2	2	2.63	1.25	2.56	0.69	2.75	4.12	4.06	3.18	2.68	5.25	7.54	1.93	3.56	4.56	1.94	2.75	-0.13	2.69	3.13	3.38	-0.13	3.75
2020-01-06	11:00:00	3.06	5.5	3.56	4.06	-0.38	5.94	4.25	3.63	1.13	5.31	3.56	3.38	2.31	5.38	3.38	2.06	3.19	2.69	3.06	2.63	2.06	2.56	4.25	4.37	3.56	2.93	5.37	1.25	2.5	3.63	4.63	2.19	2.75	0.5	2.81	3.25	3.38	0.38	3.81
2020-01-06	12:00:00	3.13	6.38	3.81	4.88	0.19	7.19	4.69	3.88	1.25	6.88	3.88	3.69	2.75	6.19	3.81	2.13	4.31	2.81	4.88	2.81	3.13	2.63	4.43	5	3.93	3.12	5.43	1.31	3.43	3.75	4.63	2.31	2.75	0.88	3.06	3.25	3.38	1.06	3.81
2020-01-06	13:00:00	3.38	7.06	4.13	4.94	0.5	7.5	4.94	4.19	1.56	8.31	4.19	3.69	3.19	7.25	4.06	2.25	5.69	2.94	6.13	2.88	3.5	2.88	4.81	5.75	4.06	3.18	5.5	1.31	4.75	3.88	4.69	2.81	2.81	1.88	3.44	3.31	3.44	3.63	3.88
2020-01-06	14:00:00	3.44	7.81	4.06	5	0.75	7.81	5.13	4.19	1.75	9.94	4.19	3.94	3.38	8.19	4.81	2.69	5.13	3.06	7.44	3	3.94	3	4.93	7	4	3.75	6.06	1.37	5.37	4	4.69	3.13	2.88	2.5	3.88	3.38	3.5	3.69	3.94
2020-01-06	15:00:00	3.63	7.94	4.06	5	1	7.94	5.31	4.19	2.06	8.81	4.31	4.06	3.75	6.88	5.06	2.94	4.56	3.19	5.94	3.06	3.81	3	5	7.87	4	4.25	6.18	1.37	5.56	4.19	4.75	3.13	2.88	2.88	4.19	3.44	3.5	6.63	4
2020-01-06	16:00:00	3.69	7.63	4	4.94	0.88	7.19	5.38	4.13	2.25	6.81	4.25	4	3.81	5.44	4.81	2.94	3.81	3.19	4.63	2.94	3.38	2.94	4.87	7.93	4.12	4.5	5.87	1.37	3.68	4.25	4.75	3	2.94	2.19	4.31	3.5	3.5	3.25	4
2020-01-06	17:00:00	3.63	6.69	3.94	4.75	0.63	5.56	5.13	4.06	2.19	4.88	4.19	3.69	3.88	4	4.38	2.94	2.81	3.13	2.69	3	2.38	3	4.06	7.18	3.87	4.31	5.75	1.18	2.43	4.31	4.75	2.75	2.94	0.75	4.31	3.5	3.44	1.69	4
2020-01-06	18:00:00	3.63	5.75	3.88	4.63	0.44	4.94	4.81	3.94	2	4.06	4.06	3.75	3.81	3.44	3.94	2.88	2.13	3	1.69	2.88	1.69	2.94	4.12	6.31	3.56	3.93	5.68	0.87	2.18	4.25	4.69	2.56	2.88	0.06	4.19	3.44	3.44	0.88	3.94
2020-01-06	19:00:00	3.44	4	3.75	4.44	0.25	4.25	4.75	3.88	1.81	3.56	3.88	3.69	3.69	2.88	3.69	2.75	1.63	2.94	1.5	2.88	1.25	2.88	3.68	5.56	3.31	3.56	5.68	0.56	0.13	4.19	4.69	2.38	2.88	-0.5	3.94	3.38	3.44	0.44	3.81
2020-01-06	20:00:00	3.31	3.63	3.56	4.25	0.06	3.56	4.56	3.69	1.69	3.13	3.81	3.75	3.31	2.5	3.44	2.69	1.31	2.88	1.13	2.75	0.88	2.81	3.93	4.87	3	3.25	5.62	0.43	1.62	4.13	4.69	2.31	2.81	-0.69	3.75	3.25	3.38	0.06	3.75
2020-01-06	21:00:00	3.25	3.25	3.44	4.13	0	3	4.75	3.63	1.56	2.81	3.69	3.44	3.13	1.94	3.25	2.44	0.94	2.88	0.81	2.75	0.63	2.75	3.56	4.43	2.75	3	5.62	0.37	0.13	4	4.56	1.94	2.69	-1.13	3.5	3.19	3.31	-0.44	3.69
2020-01-06	22:00:00	3.13	2.56	3.31	3.94	-0.13	2.5	4.75	3.44	1.31	2.25	3.56	3.31	2.94	1.44	2.94	2.25	0.44	2.75	0.31	2.63	0.19	2.63	3.75	3.87	2.5	2.75	5.43	0.25	2.25	3.94	4.5	1.88	2.69	-1.06	3.31	3.06	3.38	-0.75	3.63
2020-01-06	23:00:00	3	2.25	3.19	3.75	-0.31	2.13	4.69	3.25	1.25	1.69	3.44	3.19	2.75	0.75	2.75	2.06	-0.13	2.69	0	2.44	-0.19	2.75	3.25	3.5	2.37	2.5	5.31	0.64	1.93	3.75	4.44	1.75	2.63	-1.19	3.06	3	3.31	-1.25	3.5
2020-01-07	1900-01-01	2.88	1.81	3	3.63	-0.5	1.94	4.56	3.13	1.06	1.56	3.25	3.25	2.5	0.56	2.38	1.81	-0.44	2.75	-0.44	2.44	-0.5	2.19	2.87	3.37	2.25	2.5	5.31	-0.06	1.37	3.63	4.5	1.56	2.44	-1.81	2.88	2.94	3.31	-1.13	3.5
2020-01-07	01:00:00	2.69	1.69	2.88	3.38	-0.63	1.63	4.5	3	0.94	1.25	3.19	3.19	2.5	0.13	2.19	2	-0.56	2.69	-0.63	2.31	-0.69	2.38	3.18	3.12	2.18	2.25	5.37	0.4	1.93	3.56	4.44	1.63	2.5	-2	2.69	2.94	3.25	-0.81	3.44
2020-01-07	02:00:00	2.56	1.63	2.81	3.31	-0.63	1.63	4.38	2.94	0.88	1	3.06	3.13	2.31	-0.13	2.44	1.88	-0.75	2.63	-0.75	2.5	-0.75	2.38	3.12	2.93	2	2.12	5.31	-0.01	1.87	3.44	4.44	1.56	2.38	-2.06	2.5	2.88	3.19	-0.75	3.38
2020-01-07	03:00:00	2.56	1.31	2.81	3.19	-0.81	1.31	4.31	2.81	0.81	0.75	2.88	3.31	2.19	-0.06	2.25	1.69	-0.81	2.56	-1.06	2.44	-1.06	2.56	3.25	2.81	1.87	2.06	5.25	-0.01	1.87	3.38	4.38	1.5	2.31	-2.13	2.38	2.75	3.06	-0.38	3.38
2020-01-07	04:00:00	2.5	1.19	2.69	3.06	-0.94	1	4.25	2.69	0.75	0.69	2.75	3.31	2.31	0.25	2.38	1.63	-0.69	2.56	-0.56	2.63	-0.69	2.5	3.37	2.75	1.93	2	5.31	-0.01	2.5	3.31	4.38	1.38	2.25	-2.13	2.25	2.75	3	-0.44	3.38
2020-01-07	05:00:00	2.38	1.13	2.56	2.94	-0.94	1.06	4.19	2.63	0.75	0.5	2.75	3.25	2.38	0.38	2.88	1.63	-0.19	2.5	-0.5	2.5	-0.5	2.56	3.43	2.93	2.06	2.06	5.31	0.03	3.12	3.25	4.44	1.56	2.19	-1.31	2.13	2.69	3.06	0.19	3.31
2020-01-07	06:00:00	2.31	0.94	2.56	2.88	-1	0.94	4.13	2.5	0.63	0.5	2.69	3.38	2.38	1.56	2.69	1.94	0.5	2.5	0	2.5	0.13	2.38	3.43	3.06	2.18	2.06	5.18	1.24	3.18	3.13	4.38	1.88	2.19	0.69	2.13	2.63	3	1.31	3.38
2020-01-07	07:00:00	2.25	0.81	2.5	2.81	-1.13	0.81	4	2.44	0.56	0.25	2.5	3.5	2.44	1.69	3.06	1.94	1.06	2.5	0.5	2.69	0.38	2.38	3.31	3.12	2.31	2.12	5.31	0.63	2.43	3.13	4.44	2	2.19	0.88	2.13	2.75	3	4.13	3.44
2020-01-07	08:00:00	2.19	0.94	2.5	2.69	-1.19	1	3.94	2.31	0.5	0.31	2.44	3.5	2.5	2.31	3.31	2.06	1.88	2.56	1.38	2.75	0.94	2.44	3.25	3.12	2.31	2.18	5.37	0.18	3	3.13	4.44	1.88	2.13	1.63	2.19	2.75	2.94	2.06	3.44
2020-01-07	09:00:00	2.31	1.94	2.5	2.63	-1.19	1.31	3.88	2.31	0.5	0.5	2.38	3.69	2.56	2.88	3.56	2.13	2.25	2.63	2.06	2.81	1.5	2.44	3.43	3.18	2.37	2.12	5.43	0.25	3.25	3.13	4.44	2.13	2.06	1.13	2.25	2.81	2.94	2.44	3.5
2020-01-07	10:00:00	2.38	3.56	2.69	2.94	-1.13	3	3.75	2.5	0.56	1.44	2.38	3.81	2.69	3.44	3.94	2.25	2.69	2.69	2.5	2.94	2	2.63	3.75	3.43	2.62	2.18	5.56	0.31	4.31	3.19	4.5	2.5	2.06	2.69	2.44	2.94	2.94	2.75	3.56
2020-01-07	11:00:00	2.5	5.06	3.06	3.19	-0.69	4.63	4	2.69	0.69	3.56	2.81	3.69	3.13	5.19	4.63	2.5	3.31	3	3.25	3.13	2.63	2.88	4.06	3.87	3.06	2.56	5.75	0.5	5.31	3.25	4.5	3.19	2.13	4.75	2.69	3.13	3	4.19	3.69
2020-01-07	12:00:00	2.69	5.31	3.38	4.19	-0.19	5.88	4.25	2.94	0.81	5.69	3.13	3.94	3.25	6.5	5.25	2.88	5.13	3.19	5.69	3.25	5.06	3.13	4.5	4.75	3.68	3	5.81	0.81	6.5	3.38	4.56	3.44	2.31	5.19	3.06	3.13	3.13	4.75	3.75
2020-01-07	13:00:00	2.75	6.81	3.56	4.44	-0.13	6.25	4.5	3.06	0.94	7.31	3.44	4.25	3.44	6.88	5.56	3.13	5.94	3.31	6.25	3.5	5.63	3.25	5.12	5.93	3.93	3.25	5.93	1.25	8.31	3.5	4.63	3.56	2.5	5.25	3.44	3.38	3.19	5.56	3.88
2020-01-07	14:00:00	3.06	7.25	3.63	4.5	0.06	6.75	4.69	3.31	1.13	8.56	3.56	4.31	3.5	6.88	5.56	3.31	5.88	3.44	6.31	3.63	5.19	3.38	5	7.43	4.12	3.93	6.31	1.62	8.43	3.69	4.63	3.69	2.63	5.56	3.69	3.5	3.25	5.94	4
2020-01-07	15:00:00	3.13	7.19	3.69	4.44	0.38	6.94	4.75	3.31	1.5	7.69	3.63	4.38	3.63	6.69	5.75	3.5	5.94	3.56	6.38	3.81	5.31	3.44	5.31	8.37	4.18	4.62	6.68	1.87	8.37	4.06	4.69	3.88	2.81	5.38	4	3.69	3.31	5.81	4.13
2020-01-07	16:00:00	3.13	6.5	3.63	4.38	0.25	6.94	4.56	3.31	1.69	6.38	3.56	4.25	3.69	6.56	5.75	3.56	5.94	3.69	5.94	3.88	5.13	3.5	4.93	8.43	4.37	4.93	6.31	2.12	7.43	4.19	4.75	3.88	2.94	4.88	4.19	3.75	3.44	5.63	4.19
2020-01-07	17:00:00	3.13	5.69	3.56	4.25	0.06	5.56	4.38	3.25	1.69	4.44	3.56	4.25	3.69	6.44	5.75	3.69	5.75	3.75	5.38	3.88	4.94	3.5	4.43	7.87	4.25	4.81	6.25	2.06	7	4.25	4.75	3.88	3	4.56	4.38	3.81	3.5	5.5	4.31
2020-01-07	18:00:00	3.19	5.06	3.56	4.19	0	5.06	4.31	3.19	1.63	4.31	3.5	4.44	3.75	6	5.56	3.75	4.56	3.81	5	3.88	4.25	3.56	4.06	7	3.93	4.43	6.06	1.81	5.75	4.38	4.81	3.75	3.13	4.31	4.44	3.88	3.63	5.44	4.31
2020-01-07	19:00:00	3.13	4.44	3.63	4.13	0.06	4.63	4.31	3.19	1.5	4	3.44	4.44	3.81	5.69	5.56	3.81	4.56	3.81	4.81	4	4.06	3.63	4.18	6.25	3.62	4.12	6.06	1.56	5.93	4.44	4.81	3.94	3.19	4	4.44	3.88	3.75	5.19	4.38
2020-01-07	20:00:00	3	3.69	3.44	3.94	-0.06	3.81	4.38	3.06	1.38	3.06	3.31	4.44	3.81	5.75	5.25	3.75	5	3.81	5.38	3.88	4.38	3.5	4.06	5.62	3.37	3.81	6	1.43	5.43	4.44	4.81	3.75	3.19	2.56	4.44	3.94	3.81	4.94	4.31
2020-01-07	21:00:00	2.88	3.06	3.44	3.88	-0.13	3.69	4	2.94	1.25	3	3.19	4.38	3.75	4.81	4.94	3.69	3.56	3.81	4.19	3.81	3.44	3.44	4.06	5	3.18	3.56	5.93	1.18	3.68	4.38	4.81	3.5	3.19	1.5	4.38	3.94	3.75	3.81	4.31
2020-01-07	22:00:00	2.81	2.5	3.19	3.69	-0.19	2.75	4.25	2.75	1.06	2.5	3.13	4.25	3.56	3.94	4.56	3.56	3.69	3.75	3.44	3.75	3.13	3.38	3.81	4.5	2.93	3.31	5.81	0.75	3.12	4.38	4.88	3.13	3.19	1.88	4.25	3.94	3.81	3.56	4.31
2020-01-07	23:00:00	2.63	2.38	2.94	3.5	-0.38	2.19	4.25	2.81	0.94	2.63	3	4.06	3.5	3.5	4.81	3.5	2.69	3.63	2.75	3.69	2.56	3.44	3.68	4.12	2.87	3.12	5.62	0.56	2.56	4.25	4.88	3.13	3.13	0.81	4.13	3.88	3.81	3.56	4.25
2020-01-08	1900-01-01	2.5	1.81	2.88	3.38	-0.56	1.88	4.19	2.69	0.81	1.31	2.88	4.13	3.31	2.88	5.13	3.31	0.81	3.5	1.69	3.56	0.38	3.38	3.5	3.81	2.62	2.87	5.56	0.37	1.68	4.19	4.88	2.94	3.06	0.06	4	3.81	3.75	2.31	4.19
2020-01-08	01:00:00	2.44	1.5	2.75	3.19	-0.75	1.75	4.06	2.69	0.75	1.13	2.75	4.13	3.06	1.69	5.25	3.25	0.44	3.38	0.75	3.44	-0.44	3.31	3.37	3.56	2.5	2.68	5.5	0.31	0.11	4.13	4.81	2.56	3	-0.5	3.81	3.75	3.75	1.13	4.06
2020-01-08	02:00:00	2.31	1.13	2.63	3.13	-0.94	1.31	3.94	2.44	0.56	1	2.56	3.88	3.13	1.31	4.75	3.06	0.13	3.31	0.31	3.38	-0.5	3.25	3.37	3.37	2.25	2.5	5.5	0.18	0.11	4	4.81	2.25	2.94	-0.75	3.63	3.69	3.69	0.38	4
2020-01-08	03:00:00	2.13	1.13	2.56	2.88	-1.06	1.13	3.81	2.5	0.5	1.25	2.38	3.88	2.81	1.25	4.44	2.94	-0.13	3.25	0.13	3.31	-1.25	3.19	3.25	3.25	2.12	2.31	5.37	0.25	1	3.88	4.75	2.06	2.81	-1.06	3.38	3.56	3.69	0.13	3.94
2020-01-08	04:00:00	2	0.81	2.44	2.75	-1.19	0.94	3.75	2.44	0.38	0.63	2.44	3.81	2.75	0.69	4.44	2.63	-0.69	3.13	-0.56	3.06	-0.94	3.13	3.43	3.18	2.06	2.31	5.62	0.12	0.87	3.75	4.69	2.19	2.75	-0.38	3.19	3.5	3.63	-0.31	3.88
2020-01-08	05:00:00	1.88	1	2.25	2.63	-1.31	0.75	3.63	2.31	0.38	1.19	2.31	3.63	2.5	0.75	3	2.5	0.56	3	-0.13	3.13	-0.13	2.94	3.37	3.37	2.31	2.31	5.5	0.25	0.13	3.63	4.63	2.19	2.69	0.06	2.94	3.44	3.56	-0.75	3.81
2020-01-08	06:00:00	1.81	0.75	2.19	2.56	-1.44	0.63	3.25	2.25	0.25	1.06	2.19	3.5	2.5	0.81	2.88	2.13	0.06	3	-0.13	2.81	-0.31	2.94	3.62	3.68	2.62	2.5	5.5	0.37	1.75	3.63	4.69	1.88	2.69	0.13	2.81	3.38	3.44	-0.81	3.75
2020-01-08	07:00:00	1.75	0.94	2.13	2.38	-1.5	0.69	3.19	2.31	0.13	1.13	2.13	3.5	2.25	0.38	2.5	2.19	-0.38	2.94	-0.38	2.63	-0.56	2.81	3.81	3.87	2.81	2.62	5.37	0.5	2.06	3.56	4.63	2.13	2.63	0.25	2.69	3.31	3.44	-0.75	3.69
2020-01-08	08:00:00	1.75	1.31	2.06	2.38	-1.69	0.88	3.19	2.25	0.06	1.75	2	3.38	2.19	0.44	2.81	2.06	-0.31	2.88	0	2.63	-0.13	2.75	3.5	3.87	2.87	2.68	5.31	0.81	1.75	3.63	4.63	1.88	2.63	0.25	2.69	3.25	3.31	-0.5	3.69
2020-01-08	09:00:00	1.81	2.31	2.13	2.25	-1.75	1.13	3.25	2.31	0.06	1.75	1.94	3.38	2.38	1.13	3.25	2.06	0.25	2.94	0.38	2.81	0.94	2.69	3.25	3.75	2.81	2.68	5.43	0.75	0.13	3.63	4.63	2.06	2.63	0.56	2.69	3.25	3.31	-0.56	3.69
2020-01-08	10:00:00	1.94	4.88	2.19	2.44	-1.75	3.06	2.88	2.31	0.06	2.25	2	3.56	2.56	1.88	3.38	2.25	1.19	2.94	2	2.94	2	2.81	3.87	3.75	2.93	3	5.56	0.68	2.75	3.63	4.69	2.5	2.63	1.31	2.75	3.31	3.25	0.5	3.75
2020-01-08	11:00:00	2.06	6.63	2.63	2.75	-1.5	5.56	3.5	2.44	0.19	4.81	2.31	4	2.94	3.69	4.19	2.44	2.88	3.13	5.31	3.25	3.81	2.88	4.37	4	3.43	3.37	5.68	0.87	4.06	3.81	4.75	3	2.75	2.69	3.06	3.5	3.38	2.69	3.88
2020-01-08	12:00:00	2.19	7.25	2.88	3.63	-1	7.38	4.06	2.56	0.38	6.94	2.63	4.25	3.5	5.88	5	2.81	4.81	3.38	5.31	3.56	5.19	3.25	4.81	4.56	3.93	3.68	5.81	1.18	5.56	3.94	4.81	3.56	2.94	4.44	3.44	3.63	3.38	4.13	4
2020-01-08	13:00:00	2.31	8.06	3.25	4.38	-0.63	7.88	4.31	2.75	0.56	8.75	3.06	4.25	3.75	6.38	5.63	3.19	5.63	3.56	6.5	3.81	6	3.56	5.56	5.87	4.43	4.12	6.25	1.68	6.87	4.13	4.81	3.88	3.06	5.25	3.88	3.75	3.5	5.44	4.19
2020-01-08	14:00:00	2.94	9.13	3.31	4.38	-0.38	8.5	4.75	2.88	0.75	8.88	3.25	4.5	3.88	7.38	5.81	3.63	6.44	3.69	6.81	4	6.13	3.63	5.25	7.5	5.18	4.56	6.43	2.87	6.06	4.31	4.88	4.13	3.19	6.19	4.31	3.81	3.56	7.38	4.25
2020-01-08	15:00:00	2.69	8.88	3.63	4.44	-0.25	8.69	4.94	2.94	1	8.56	3.38	4.5	4.19	8.81	6.13	3.63	7.19	3.81	6.88	4.13	6.19	3.69	5.56	7.93	5.43	5	6.93	3.18	6.87	4.44	4.88	4.06	3.25	5.88	4.69	3.88	3.69	7.88	4.31
2020-01-08	16:00:00	2.75	8.06	3.31	4.44	0.13	7.75	5.06	3.06	1.38	8.5	3.44	4.63	4.25	7.94	6	3.88	6.94	3.88	5.81	4.13	5.63	3.69	5.31	8.43	5.25	5	6.56	3.25	6.25	4.56	4.94	3.94	3.31	4.25	5	3.94	3.75	7.19	4.31
2020-01-08	17:00:00	2.81	7	3.38	4.31	-0.19	6.44	4.69	3	1.5	6.13	3.44	4.56	4.31	7	5.75	4.06	6.19	3.88	5.38	4.19	5.13	3.75	4.62	7.93	4.93	4.68	6.31	2.93	4.25	4.56	4.94	3.88	3.31	3.31	5.13	4.06	3.81	5.56	4.38
2020-01-08	18:00:00	2.75	5.94	3.38	4.19	-0.25	5.44	4.5	2.94	1.31	5.69	3.38	4.63	4.25	6.44	5.63	4.13	5.75	3.94	4.94	4.19	5.06	3.75	4.5	7.25	4.62	4.37	6.25	2.5	3.81	4.63	4.94	3.81	3.38	3.5	5.13	4.13	3.88	5	4.31
2020-01-08	19:00:00	2.75	5.25	3.31	4.06	-0.25	5	4.25	2.88	1.19	5.19	3.31	4.69	4.31	6.5	5.69	4.13	5.69	3.94	5.44	4.19	5.19	3.81	4.12	6.43	4.31	4.06	6.18	2.06	2.93	4.56	5	3.63	3.38	2.75	5.06	4.06	3.88	4.25	4.31
2020-01-08	20:00:00	2.69	4.75	3.31	4	-0.31	4.5	4.13	2.88	1.06	4.5	3.25	4.75	4.38	6.63	5.81	4.13	5.75	4.06	5.38	4.31	5.06	3.88	4.06	5.87	3.93	3.81	6.12	1.31	2.68	4.56	5	3.5	3.38	2.56	4.94	4.13	3.94	3.81	4.31
2020-01-08	21:00:00	2.63	4.25	3.19	3.94	-0.44	4.06	4.13	2.81	0.94	4.06	3.19	4.75	4.44	6.56	5.81	4.19	5.69	4.06	5.5	4.31	5.31	3.94	4.06	5.43	3.75	3.56	6.18	1	2.25	4.56	5	3.44	3.31	2.25	4.88	4.13	3.88	3	4.31
2020-01-08	22:00:00	2.56	3.88	3.13	3.81	-0.5	3.69	3.94	2.81	0.88	3.81	3.13	4.94	4.44	6.56	6	4.25	5.81	4.06	5.63	4.38	5.38	4	3.87	5.06	3.56	3.37	6.12	0.81	2.56	4.5	5	3.31	3.31	2.25	4.75	4.06	3.94	2.88	4.25
2020-01-08	23:00:00	2.44	3.5	3.06	3.69	-0.63	3.44	4.13	2.81	0.81	3.44	3.06	4.88	4.56	6.63	5.88	4.31	5.94	4.13	5.81	4.38	5.38	4.06	3.87	4.68	3.37	3.25	6	0.68	2.43	4.5	5.06	3.5	3.31	2.88	4.69	4.06	3.94	2.94	4.31
2020-01-09	1900-01-01	2.38	2.88	3	3.63	-0.75	2.88	4.13	2.69	0.75	3.25	2.94	4.81	4.5	6.56	5.81	4.25	5.81	4.19	5.69	4.44	5.38	4.06	4.12	4.31	3.43	3.18	6.06	0.81	2.68	4.5	5.06	3.5	3.31	3.13	4.63	4.13	3.88	3.5	4.31
2020-01-09	01:00:00	2.31	2.69	2.81	3.44	-0.88	2.44	3.88	2.69	0.63	2.88	2.88	4.88	4.56	6.88	5.94	4.31	5.94	4.25	5.63	4.44	5.5	4.13	4.18	4.43	3.56	3.31	6.12	1.12	3.37	4.44	5.06	3.5	3.31	3.06	4.56	4	3.94	3.31	4.25
2020-01-09	02:00:00	2.19	2.38	2.69	3.31	-0.94	2.13	3.5	2.63	0.5	2.5	2.75	4.94	4.56	6.56	6	4.31	5.81	4.25	5.63	4.5	5.5	4.19	4.18	4.56	3.62	3.37	6	1.12	3.31	4.44	5.06	3.31	3.31	2.06	4.5	4	3.88	3.75	4.25
2020-01-09	03:00:00	2.06	2.25	2.56	3.19	-1.06	2	3.88	2.63	0.44	2.31	2.63	5	4.63	6.63	6	4.38	5.94	4.31	5.5	4.56	5.31	4.25	3.93	4.62	3.37	3.12	5.93	0.81	2.68	4.38	5.06	3.06	3.25	1.19	4.44	4	3.88	3.31	4.25
2020-01-09	04:00:00	1.94	2	2.44	3.06	-1.06	2	3.88	2.56	0.31	2.63	2.63	4.94	4.63	6.69	6	4.38	5.75	4.31	5.13	4.56	5.38	4.25	3.68	4.25	3.06	2.93	5.75	0.56	2.31	4.31	5.06	3	3.25	0.88	4.25	3.94	3.88	2.56	4.19
2020-01-09	05:00:00	1.88	1.81	2.31	3	-1.13	1.75	3.69	2.44	0.25	1.75	2.5	5	4.69	6.38	5.94	4.38	5.81	4.38	5.06	4.63	5	4.25	3.5	3.93	2.81	2.75	5.62	0.37	2	4.31	5.06	2.88	3.19	0.81	4.13	3.94	3.81	1.75	4.13
2020-01-09	06:00:00	1.88	1.56	2.31	2.94	-1.38	1.5	3.69	2.31	0.25	1.81	2.38	4.88	4.63	6.13	5.63	4.31	5.38	4.31	4.63	4.5	4.56	4.19	3.56	3.62	2.62	2.56	5.62	0.37	1.87	4.25	5	2.69	3.19	0.63	4	3.88	3.81	1.69	4.13
2020-01-09	07:00:00	1.81	1.63	2.44	2.75	-1.5	1.5	3.63	2.19	0.19	1.5	2.31	4.88	4.56	5.75	5.5	4.25	4.88	4.31	4.25	4.44	4.19	4.13	3.43	3.5	2.43	2.43	5.56	0.37	2.87	4.13	5	2.56	3.13	0.31	3.88	3.81	3.75	1.81	4.06
2020-01-09	08:00:00	1.81	2	2.38	2.69	-1.5	1.69	3.63	2.38	0.19	1.69	2.19	4.88	4.56	5.69	5.63	4.19	4.69	4.31	4.75	4.44	4.44	4.13	3.43	3.25	2.37	2.31	5.56	0.31	2	4.06	4.94	2.69	3.06	0.56	3.69	3.75	3.63	2.19	3.94
2020-01-09	09:00:00	1.88	2.81	2.5	2.69	-1.63	2.13	3.56	2.31	0.25	1.75	2.19	4.94	4.56	5.94	5.69	4.25	4.94	4.31	5.38	4.5	5.19	4.19	3.43	3.12	2.56	2.43	5.62	0.43	2.56	4.06	4.94	3.06	3.06	1.63	3.63	3.75	3.63	3	4
2020-01-09	10:00:00	2	4.88	2.81	2.69	-1.5	3.56	3.31	2.25	0.31	2.44	2.25	5.06	4.75	7.19	6.19	4.25	5.94	4.44	7	4.63	6.31	4.25	3.87	3.25	3	2.62	5.56	0.5	3.18	4.06	5	3.63	3	4.13	3.56	3.88	3.63	4.44	4.13
2020-01-09	11:00:00	2.19	6.31	3.13	3.19	-1.13	5.06	3.63	2.5	0.5	4.63	2.5	5.31	5.13	9.5	6.69	4.31	7.69	4.56	8.38	4.94	7.5	4.38	4	3.43	3.5	3.12	5.68	0.62	4.5	4.13	5	4.38	3.06	7.06	3.81	3.81	3.69	5.88	4.19
2020-01-09	12:00:00	2.25	6.75	3.25	4	-0.63	6.94	4.25	2.69	0.69	6.75	2.75	5.44	5.13	10.81	7.31	4.5	9.19	4.69	10.19	5.13	8.63	4.56	4.5	3.87	3.93	3.43	5.87	0.81	6.18	4.25	5	5.13	3.06	7.69	4.13	3.94	3.75	6.5	4.25
2020-01-09	13:00:00	2.38	8.38	3.44	4.81	-0.44	7.63	4.63	2.94	0.94	9.13	3.06	5.81	5.56	12.31	7.81	4.56	11	4.88	11.25	5.19	9.5	4.75	5.18	5	4.25	3.81	6.18	1.37	7.06	4.38	5	5.63	3.19	8.31	4.63	4	3.75	8.19	4.31
2020-01-09	14:00:00	2.69	9.06	3.5	4.69	0.19	7.75	5	3.19	1.25	9.69	3.31	5.5	5.81	12.88	8.44	4.94	11.19	5.06	11.38	5.5	9.81	5.06	5.31	6.25	4.5	4.43	6.37	1.81	8.43	4.56	5.06	5.63	3.25	9.5	5.13	4.13	3.88	9.81	4.38
2020-01-09	15:00:00	2.81	8.75	3.44	4.63	0.13	8.13	5.44	3.25	1.63	10	3.44	5.56	6	13.44	8.69	5.25	11.31	5.13	11.06	5.38	9.75	5.19	5.18	7.31	4.81	5.06	7.06	1.93	9.18	4.69	5.13	5.69	3.38	9.13	5.56	4.19	3.94	11.5	4.44
2020-01-09	16:00:00	2.88	7.75	3.44	4.38	0.06	7.69	5.38	3.38	1.69	6.69	3.5	5.88	6.56	12.19	8.25	5.56	10.81	5.13	8.69	5.25	8.81	5	5.5	7.93	4.81	5.12	7	1.93	8.68	4.81	5.13	5.25	3.38	6.5	5.75	4.25	4	10	4.44
2020-01-09	17:00:00	2.88	6.81	3.5	4.25	-0.13	6.5	5	3.38	1.56	6.5	3.5	5.69	6.38	8.31	7.81	5.44	9.44	5.13	6.63	5.13	8.06	5	4.75	7.68	4.56	4.87	6.81	1.75	6.75	4.81	5.13	4.75	3.31	3.88	5.88	4.25	4	8.31	4.44
2020-01-09	18:00:00	2.88	6.13	3.44	4.13	-0.31	5.56	4.75	3.31	1.44	5.06	3.44	5.63	6.44	8.75	7.56	5.5	8.31	5.06	6.44	5	7.5	5	4.43	6.93	4.31	4.62	6.68	1.5	5.56	4.81	5.13	4.38	3.31	2.81	5.81	4.25	4	7.56	4.44
2020-01-09	19:00:00	2.81	5.31	3.38	4	-0.44	4.88	4.5	3.25	1.19	4.5	3.44	5.63	6.44	8.31	7.38	5.38	8.19	5	6.75	5.25	7.44	5	4.25	6.31	4.06	4.43	6.62	1.31	5.87	4.75	5.13	4.25	3.31	2.31	5.56	4.19	4.06	7.06	4.38
2020-01-09	20:00:00	2.75	4.69	3.25	3.88	-0.63	4.25	4.25	3.19	1.06	3.81	3.31	5.63	6.38	8.56	7.38	5.38	7.94	5	7.19	5.19	7.56	5	4.18	5.81	3.93	4.25	6.43	1.12	5.81	4.69	5.13	4.13	3.25	2.31	5.31	4.19	4.06	6	4.31
2020-01-09	21:00:00	2.69	4.25	3.19	3.81	-0.69	3.94	4.13	3.13	0.88	3.44	3.25	5.69	6.31	8.5	7.38	5.38	7.75	5	7.06	5.19	7.38	5.06	4.31	5.5	3.93	4.18	6.5	1.25	6	4.56	5.13	3.75	3.25	1.5	5.13	4.13	4	2.81	4.31
2020-01-09	22:00:00	2.56	3.69	3.13	3.69	-0.75	3.5	4.31	3.13	0.75	3.31	3.13	5.75	6.31	7.94	7.38	5.38	7.56	5	6.88	5.19	7.44	5.06	4.56	5.43	4.06	4.25	6.68	1.56	7.5	4.56	5.06	3.81	3.25	2.63	4.94	4.06	4	4.31	4.25
2020-01-09	23:00:00	2.5	3.44	3.13	3.63	-0.81	3.13	4.13	3	0.75	3.25	3.06	5.69	6.25	7.38	7.25	5.38	7.31	5.06	6.5	5.19	7.19	5.06	4.68	5.5	4.56	4.37	7	1.87	7.68	4.44	5.13	4	3.19	3.69	4.75	4.06	4	7.38	4.25
2020-01-10	1900-01-01	2.5	3.63	3.13	3.56	-0.75	3.06	4	3	0.69	3.69	3	5.69	6.13	6.94	6.44	5.31	5.94	5.13	5.31	5.19	5.56	5.06	4.87	5.68	4.81	4.5	6.93	2.06	7.43	4.38	5.06	5.38	3.31	8.31	4.56	4.06	3.94	10.19	4.25
2020-01-10	01:00:00	2.63	3.94	3.25	3.63	-0.63	3.5	4.06	3.13	0.81	4.25	3	5.69	6.25	7.31	6.19	5.25	5.88	5.06	5	5.13	5.63	5	5.25	5.87	5.5	4.68	7.31	2.25	7.31	4.38	5.19	5.19	3.56	8.69	4.63	4.31	3.94	10.25	4.31
2020-01-10	02:00:00	2.69	4.81	3.38	3.69	-0.38	4.06	4.19	3.25	0.94	4.5	3.06	5.69	6.13	6.94	6.25	5.25	5.94	5.06	5	5.06	5.63	5	5.43	6.12	5.31	4.87	6.93	2.5	6.68	4.38	5.19	4.94	3.44	7.5	4.56	4.13	3.94	9.38	4.38
2020-01-10	03:00:00	2.69	5.13	3.19	3.5	-0.25	5.13	4	3.19	1.06	4.38	3.06	5.69	6.06	6.69	6.63	5.25	6.13	5.06	5.06	5.06	6	5.06	5.43	6.25	5.12	4.87	6.62	2.56	5.43	4.38	5.19	5.19	3.63	8.13	4.63	4.38	3.94	9.06	4.38
2020-01-10	04:00:00	2.69	4.31	3.25	3.31	-0.25	4.63	3.75	3.19	1.13	4.31	3.06	5.75	5.88	6.81	6.06	5.25	6.44	5	5.31	5.06	6.31	5	5.25	6.18	5.12	4.81	6.31	2.62	4.56	4.38	5.25	5.38	3.69	8	4.63	4.38	4	8.5	4.44
2020-01-10	05:00:00	2.75	4.13	3.06	3.38	0.13	4.13	3.38	3.25	1.06	4.13	2.63	5.75	5.88	7.13	6.19	5.25	6.69	5	5.38	5.06	6.06	5	5.12	6.12	5.06	4.81	6.18	2.62	4.18	4.44	5.31	5.13	3.75	7.63	4.75	4.44	4.06	8.06	4.56
2020-01-10	06:00:00	2.81	4.19	3.31	3.5	0.13	4.44	3.5	3.31	1.31	4.06	2.94	5.69	5.88	7.44	6.38	5.19	6.5	5	5.69	5.06	5.94	5.06	5.12	5.87	5	4.75	6.18	2.68	3.93	4.5	5.31	5.06	3.63	7	4.75	4.44	4.13	7.63	4.63
2020-01-10	07:00:00	2.81	4.56	3.31	3.56	0.19	4.44	3.63	3.31	1.44	4	3	5.69	5.81	7.63	6.38	5.19	6.75	5.06	5.56	5.06	5.88	5.06	5.12	5.81	5	4.75	6.25	2.75	4	4.5	5.38	5.06	3.81	6.56	4.88	4.44	4.13	6.88	4.63
2020-01-10	08:00:00	2.88	4.56	3.38	3.63	0.5	4.56	3.69	3.38	1.56	4.25	3.06	5.75	5.75	7.75	6.38	5.19	7.31	5.06	5.13	5.06	6.56	5	5.12	5.81	5	4.75	6.5	2.87	4.18	4.56	5.38	4.88	3.75	6	4.81	4.44	4.19	6.19	4.69
2020-01-10	09:00:00	3	4.94	3.5	3.75	0.69	4.88	3.88	3.56	1.69	4.88	3.13	5.75	5.75	8.38	6.5	5.25	8.25	5.06	6	5.06	7.63	5.06	5.31	6	5.18	4.81	6.56	3	4.5	4.56	5.38	5	3.81	6.19	4.88	4.44	4.25	6.69	4.69
2020-01-10	10:00:00	3.13	5.5	3.5	3.94	0.94	5.38	4	3.44	1.88	5.88	3.25	5.88	5.75	10.38	6.75	5.19	10.5	5.19	7.25	5.19	8.88	5.19	5.5	6.31	5.37	4.93	6.62	3.31	4.93	4.63	5.44	5.25	3.88	7.06	4.88	4.56	4.31	7.69	4.75
2020-01-10	11:00:00	3.13	7.06	3.63	4.44	1.38	5.88	4.44	3.5	1.94	7.44	3.44	6.38	5.94	11.81	7.13	5.56	10.75	5.44	9.38	5.25	10.13	5.44	5.68	6.62	5.62	5.18	6.75	3.62	5.12	4.69	5.44	6.19	4.13	9.94	5.06	4.75	4.44	9.19	4.81
2020-01-10	12:00:00	3.25	7.63	3.81	5.06	1.5	8.44	5.31	3.69	2.25	9.44	3.88	6.69	6.38	12.5	7.5	5.94	11.06	5.56	10.94	5.5	11.06	5.69	5.81	7.68	6	5.43	7	4.12	5.56	4.81	5.56	6.13	4.19	8.75	5.69	4.94	4.56	9.44	5
2020-01-10	13:00:00	3.31	8.13	4.06	4.94	1.75	8.69	5.63	4	2.38	10.19	4.19	6.81	6.69	13.56	7.69	6.25	12.81	5.75	10.88	5.81	11.38	6	6.43	8.93	6.81	6.06	7.37	4.87	6.5	4.94	5.56	6.63	4.31	9.69	5.88	4.81	4.63	9.94	5.19
2020-01-10	14:00:00	3.5	9	4	5.13	1.75	9.06	5.69	4.75	2.56	9	4.25	6.81	6.94	10.94	7.94	6.63	10.75	5.94	10.69	5.88	11.13	6.38	6.68	9.68	6.68	6.81	7.43	4.87	8.12	5.19	5.69	6.88	4.44	10	6.44	5	4.75	10.06	5.25
2020-01-10	15:00:00	3.88	8.75	4.13	5.31	2.06	8.13	5.81	4.44	2.81	10.63	4.38	6.81	6.94	10.94	7.94	6.56	9.81	6	9.88	5.94	9.13	6.25	6.56	9.5	6.81	7.06	7.5	5	7.93	5.31	5.75	6.81	4.63	9.75	6.75	5.25	4.81	11.31	5.19
2020-01-10	16:00:00	3.69	8.88	4.13	5.19	1.94	8.31	5.81	4.44	3.06	7.88	4.38	6.75	7.13	9.88	7.88	6.56	9.44	5.94	9.31	6	8.88	6.38	6.62	9.12	6.75	7	7.43	4.93	6.93	5.44	5.75	6.69	4.63	9.19	7	5.19	4.88	9.44	5.31
2020-01-10	17:00:00	3.69	7.88	4.13	5.13	1.69	7.56	5.56	4.63	3	6.19	4.31	6.69	7.06	9.31	7.94	6.63	8.75	6	8.88	6	8.44	6.25	6.37	8.43	6.5	6.62	7.37	4.56	6.5	5.5	5.75	6.25	4.56	8.31	7	5.25	4.94	8.81	5.25
2020-01-10	18:00:00	3.69	7.06	4.06	5	1.38	6.56	5.06	4.5	2.88	5.69	4.25	6.5	7	8.63	7.81	6.5	8.31	6	8.31	5.94	7.75	6.25	5.81	7.62	6.06	6.25	7.25	3.93	4.62	5.5	5.75	6.25	4.56	7.75	6.94	5.25	5	8.56	5.25
2020-01-10	19:00:00	3.69	6	4	4.88	1.06	5.75	4.88	4.38	2.69	4.81	4.06	6.44	6.94	8.5	7.81	6.5	8.19	6.06	8	6.06	7.63	6.19	5.43	6.93	5.68	5.87	7.12	3.5	4.81	5.5	5.75	6.06	4.63	7.25	6.88	5.19	5	8.38	5.25
2020-01-10	20:00:00	3.56	5.38	3.94	4.69	0.81	5.13	4.69	4.25	2.44	4.44	4	6.44	6.88	8.25	7.88	6.44	8.06	6	7.94	6	7.5	6.19	5.18	6.5	5.43	5.62	7.06	3.31	4.81	5.5	5.81	6	4.63	7.19	6.75	5.19	5	8.13	5.25
2020-01-10	21:00:00	3.44	4.63	3.81	4.5	0.56	4.63	4.63	4.13	2.25	4	3.88	6.44	6.81	7.81	7.75	6.31	7.75	6	7.38	6	7.19	6.13	5.43	6	5.12	5.31	7	3.18	4.25	5.5	5.81	5.88	4.56	7.13	6.63	5.19	5.06	8.06	5.25
2020-01-10	22:00:00	3.31	4.06	3.69	4.38	0.25	4	4.5	3.94	2	3.19	3.75	6.38	6.75	7.75	7.75	6.31	7.38	6	7.38	5.94	7.13	6.13	5.18	5.62	4.81	5.18	6.81	2.81	4.25	5.5	5.81	6	4.63	7.56	6.63	5.25	5.06	7.75	5.25
2020-01-10	23:00:00	3.19	3.75	3.5	4.19	0.19	3.63	4.38	3.81	1.81	2.94	3.56	6.38	6.75	7.5	7.69	6.25	7	5.94	6.94	6	6.56	6.06	5.12	5.25	4.62	4.87	6.68	2.43	4.43	5.5	5.88	5.88	4.63	7	6.5	5.25	5.06	7.31	5.31
2020-01-11	1900-01-01	3.06	3.19	3.44	4	0	3.25	4.31	3.69	1.69	2.63	3.44	6.38	6.69	7.13	7.75	6.19	6.88	5.94	6.19	6	6.25	6.06	5	5.18	4.62	4.81	6.68	2.43	4.81	5.5	5.88	5.81	4.63	6.94	6.5	5.25	5.13	7.06	5.31
2020-01-11	01:00:00	2.88	2.88	3.31	3.88	-0.19	2.75	4.31	3.63	1.44	2.13	3.31	6.25	6.63	6.38	7.81	6.06	5.75	5.94	5.69	5.94	5.56	6.06	5.06	5.31	4.68	4.81	6.75	2.5	4.43	5.5	5.94	5.69	4.69	6.75	6.44	5.31	5.13	6.31	5.31
2020-01-11	02:00:00	2.81	2.56	3.06	3.69	-0.31	2.44	4.13	3.44	1.31	2.06	3.19	5.69	6.44	5.06	7.69	5.94	4.94	5.81	3.69	5.81	4.56	5.94	5.12	5.43	4.75	4.81	6.81	2.43	4.37	5.5	5.94	5.31	4.56	4.69	6.38	5.25	5.06	5.44	5.25
2020-01-11	03:00:00	2.63	2.19	3.06	3.5	-0.44	2.19	3.94	3.31	1.19	1.75	3	6.06	6.31	5.25	7.44	5.88	5.25	5.69	4.25	5.81	4.94	5.94	5.12	5.5	4.81	4.87	6.62	2.43	4.75	5.44	5.94	5.13	4.56	4.13	6.31	5.19	5.06	5.31	5.25
2020-01-11	04:00:00	2.56	2.06	2.94	3.38	-0.56	2	3.94	3.13	1	1.75	2.88	5.88	6.25	5.44	7.44	5.75	5.13	5.75	4.19	5.75	4.56	5.88	5.18	5.56	4.93	4.93	6.62	2.5	4.31	5.44	5.94	5.19	4.56	4.31	6.19	5.19	5.06	4.75	5.25
2020-01-11	05:00:00	2.44	1.75	2.81	3.25	-0.69	1.81	3.94	3.06	0.88	1.5	2.81	5.94	6.19	4.94	7.44	5.69	4.81	5.69	3.63	5.75	4.13	5.81	5.25	5.31	4.62	4.87	6.43	2.25	3.37	5.38	5.94	5.06	4.5	4.13	6.06	5.19	5.06	4.63	5.25
2020-01-11	06:00:00	2.31	1.63	2.69	3.13	-0.81	1.63	3.81	2.94	0.81	1.31	2.69	5.94	6.06	4.88	6.88	5.5	3.69	5.63	3.75	5.69	3.19	5.75	4.93	4.93	4.43	4.68	6.25	1.75	3.56	5.38	5.94	5.13	4.5	4.69	6	5.13	5	5	5.19
2020-01-11	07:00:00	2.19	1.63	2.56	3	-0.94	1.63	3.63	2.75	0.75	1.5	2.56	5.88	5.94	4.56	7.19	5.38	3.19	5.5	4	5.63	2.88	5.69	4.43	4.5	4.06	4.43	6.25	1.43	3.12	5.31	5.94	5.13	4.44	4.56	5.94	5.13	5	4.94	5.19
2020-01-11	08:00:00	2.13	1.56	2.5	2.94	-1.06	1.75	3.44	2.75	0.56	1.69	2.5	5.81	5.81	4.13	7.25	5.31	3.25	5.44	4.06	5.56	2.81	5.56	4.5	4.31	3.93	4.31	6.06	1.25	3.62	5.31	5.94	5.06	4.44	4.81	5.88	5.13	5	5	5.19
2020-01-11	09:00:00	2.06	1.88	2.5	2.88	-1.06	2.44	3.5	2.63	0.56	2.06	2.44	5.75	5.69	4.69	7.06	5.31	4.69	5.44	4.38	5.5	4.13	5.63	5	4.31	4	4.25	6.06	1.25	4.18	5.31	5.94	5.13	4.44	5.06	5.81	5.13	5	5.25	5.19
2020-01-11	10:00:00	2.19	3.75	2.75	3.06	-0.94	4.5	3.25	2.56	0.63	4.31	2.56	5.81	5.69	6.44	6.69	5.25	6.31	5.44	5.25	5.56	5.06	5.5	5.31	4.5	4.56	4.37	6.25	1.5	4.93	5.31	6	5.25	4.5	5.44	5.75	5.13	5	6.19	5.19
2020-01-11	11:00:00	2.31	7.06	3	3.63	-0.56	6.81	3.19	2.69	0.63	6.88	2.81	5.81	5.81	6.81	7.13	5.31	6.75	5.44	6.19	5.56	6.19	5.5	5.81	4.81	5.06	4.93	6.5	1.75	6.68	5.38	6	5.63	4.56	7.25	5.88	5.19	5.06	6.88	5.25
2020-01-11	12:00:00	2.38	7.25	3.25	4.31	-0.38	8.31	4.19	2.81	0.75	8.88	3.13	5.81	6	7.94	7.25	5.31	8.06	5.5	6.56	5.69	6.25	5.63	6.37	6	5.56	5.18	6.5	2.06	7.37	5.44	6	5.81	4.63	7.75	6.06	5.25	5.06	7.25	5.31
2020-01-11	13:00:00	2.5	8.06	3.38	4.56	-0.13	8.63	4.63	3.06	0.81	9.5	3.44	5.88	6.13	7.56	7.38	5.56	8.88	5.56	7.63	5.75	6.88	5.81	6.75	7.56	5.68	5.43	6.75	2.87	6.31	5.56	6	5.94	4.81	7.06	6.38	5.5	5.13	7.13	5.44
2020-01-11	14:00:00	2.69	9.38	3.56	4.56	0.25	8.44	4.94	3.31	1.06	10.38	3.63	5.94	6.31	8.06	7.69	5.69	7.31	5.56	7.06	5.88	7	6.06	6.68	8.93	5.62	6.12	6.81	3.25	6.56	5.63	6	5.94	4.81	7.13	6.69	5.5	5.19	7.38	5.5
2020-01-11	15:00:00	2.88	9.13	3.56	4.63	0.25	8.13	5.06	3.44	1.44	9.94	3.75	5.94	6.38	7.81	7.63	5.69	7.13	5.63	6.63	5.94	6.56	5.94	6.5	9.56	5.68	6.5	7.37	3.25	6.31	5.75	6	5.94	4.94	7.25	6.88	5.63	5.25	6.88	5.56
2020-01-11	16:00:00	2.94	8.69	3.63	4.56	0.13	7	5.06	3.56	1.69	8.25	3.81	5.88	6.44	7.44	7.56	5.81	6.94	5.56	6.44	6	6.56	5.94	5.93	9.31	5.68	6.62	7.25	3	5.62	5.88	6	5.88	4.88	6.81	7	5.56	5.31	6.31	5.56
2020-01-11	17:00:00	3	7.38	3.56	4.5	-0.13	5.81	4.69	3.56	1.69	6.25	3.75	5.75	6.44	5.75	7.38	5.75	5.44	5.56	4.19	6	5.38	5.88	5.25	8.43	5.43	6.25	6.93	2.62	4.43	5.88	6	5.63	4.88	5.25	7	5.5	5.31	5.5	5.56
2020-01-11	18:00:00	3	6.44	3.56	4.38	-0.31	5	4.38	3.5	1.56	5.63	3.69	5.63	6.44	5.19	7.13	5.69	4.88	5.5	3.31	5.94	4.31	5.81	5.25	7.5	5.06	5.81	6.81	2.12	3.62	5.81	6	5.5	4.88	4.5	6.88	5.44	5.31	5.06	5.56
2020-01-11	19:00:00	2.94	5.5	3.44	4.25	-0.44	4.69	4.19	3.44	1.38	4.94	3.56	5.56	6.25	3.88	7.13	5.5	4.13	5.44	2	5.81	3.19	5.81	5	6.75	4.62	5.43	6.56	1.68	3.37	5.81	6	5.13	4.81	3.25	6.69	5.44	5.31	4.38	5.5
2020-01-11	20:00:00	2.88	4.88	3.31	4.06	-0.5	4.06	4.06	3.44	1.19	4.06	3.44	5.38	6.06	3	6.81	5.38	3.13	5.31	1.19	5.75	2.56	5.75	4.81	6.06	4.37	5	6.5	1.25	2.25	5.69	5.88	4.88	4.75	2.63	6.44	5.31	5.31	3.19	5.38
2020-01-11	21:00:00	2.75	4.13	3.19	3.94	-0.63	3.63	3.88	3.38	1	4.06	3.31	5.31	5.75	2.06	6.44	5.25	2.31	5.19	0.56	5.63	2	5.63	4.75	5.5	4.12	4.62	6.43	0.93	2.31	5.56	5.88	4.38	4.63	1.69	6.19	5.25	5.25	2.38	5.31
2020-01-11	22:00:00	2.63	3.94	3.06	3.81	-0.81	3.13	3.75	3.13	0.88	3.88	3.19	5	5.56	1.56	5.81	4.75	2.06	5.06	0.5	5.5	2	5.56	4.5	5.12	3.87	4.43	6.31	0.68	0.13	5.5	5.88	4	4.5	0.75	5.94	5.13	5.19	2.06	5.19
2020-01-11	23:00:00	2.56	3.38	3	3.63	-0.94	2.75	3.63	3	0.75	2.81	3.06	4.75	5.25	1.31	5.63	4.25	2.06	4.94	0.06	5.31	1.38	5.31	4.75	4.87	3.81	4.18	6.25	0.56	0.81	5.31	5.88	3.94	4.44	0.75	5.63	5.06	5.06	1.38	5.13
2020-01-12	1900-01-01	2.38	3.06	2.88	3.44	-1	2.5	3.5	2.88	0.63	3.06	2.94	4.69	4.94	2.13	5.31	4.44	1.69	4.81	0.69	5.25	0.75	5.31	4.62	4.68	3.68	4.12	6.18	0.5	0.62	5.19	5.75	3.75	4.31	0.13	5.38	4.94	5	1.06	5
2020-01-12	01:00:00	2.25	2.69	2.63	3.31	-1.06	2.06	3.5	2.75	0.56	3.06	2.81	4.81	4.81	2	4.94	3.81	1.06	4.56	-0.19	5.13	0.63	5.19	4.56	4.62	3.5	3.87	6.06	0.37	0.31	5	5.75	3.5	4.19	-0.06	5.13	4.81	4.88	0.44	4.88
2020-01-12	02:00:00	2.13	2.44	2.56	3.13	-1.25	1.94	3.25	2.63	0.44	2.94	2.69	4.69	4.69	1.81	4.75	3.69	1.13	4.56	0.25	4.88	0.19	5.06	4.62	4.43	3.43	3.81	6.12	0.37	0.11	4.88	5.69	3.38	4.06	-0.63	4.88	4.75	4.81	0.19	4.81
2020-01-12	03:00:00	2	2.38	2.44	3	-1.38	1.63	3.38	2.5	0.38	2.38	2.56	4.63	4.31	1.31	4.06	3.13	0.81	4.38	-0.19	4.88	0.31	4.88	4.5	4.43	3.5	3.81	6.12	0.37	1.25	4.69	5.63	3.31	4	-0.88	4.63	4.63	4.75	0	4.69
2020-01-12	04:00:00	1.88	2	2.38	2.81	-1.56	1.38	3.38	2.38	0.31	2.69	2.5	4.5	4.13	1.19	4	3.5	0.25	4.31	-0.56	4.69	-0.5	4.81	4.12	4.25	3.43	3.62	6.06	0.43	0.75	4.56	5.56	3.38	3.94	-0.25	4.44	4.56	4.63	-0.25	4.63
2020-01-12	05:00:00	1.81	1.69	2.25	2.75	-1.63	1.31	3.13	2.38	0.25	2.44	2.38	4.5	4	1.13	3.88	2.88	0.56	4.19	-0.38	4.75	0.44	4.56	3.43	3.93	3.25	3.5	5.87	0.37	0.5	4.5	5.63	3.63	3.81	0.56	4.25	4.5	4.56	0	4.56
2020-01-12	06:00:00	1.69	1.56	2.06	2.63	-1.81	1.06	3.38	2.25	0.13	1.31	2.25	4.56	3.94	1.31	3.69	2.69	0.5	4.13	0.5	4.5	0.56	4.63	3.56	3.62	3	3.25	5.87	0.18	0.12	4.38	5.56	3.5	3.81	0.94	4.19	4.38	4.5	0.19	4.56
2020-01-12	07:00:00	1.63	1.31	2.06	2.5	-1.88	0.88	3.19	2.06	0.06	1.19	2.13	4.5	3.88	1.5	3.63	3	0.5	4.13	0.63	4.5	0.63	4.5	3	3.37	2.81	3.06	5.62	0.64	0.12	4.38	5.5	3.56	3.81	0.81	4.06	4.38	4.38	-0.56	4.44
2020-01-12	08:00:00	1.56	1.06	1.94	2.38	-2	1	3.31	1.94	0	1.25	2.06	4.5	3.81	1.69	3.81	2.94	0.94	4.13	0.5	4.38	0.75	4.44	3.68	3.12	2.5	2.87	5.56	-0.06	-0.18	4.31	5.5	3.44	3.75	0.88	4	4.25	4.31	-0.13	4.38
2020-01-12	09:00:00	1.63	1.38	2	2.38	-2	1.5	3.25	1.94	0	1.38	1.94	4.63	3.88	2.5	4.06	3.38	2	4	0.94	4.5	1.56	4.31	4.18	3.31	2.56	2.87	5.56	-0.01	1.37	4.31	5.5	3.25	3.63	0.63	3.94	4.19	4.31	0.81	4.38
2020-01-12	10:00:00	1.69	3	2.19	2.5	-1.94	3.5	3.13	2.06	0	2.06	2.06	4.63	3.81	3	5.44	3.5	2.31	4.13	2	4.44	2.19	4.19	4.62	3.56	2.93	3.12	5.62	0.64	2.06	4.31	5.5	3.38	3.56	1.13	3.81	4.19	4.25	2.56	4.38
2020-01-12	11:00:00	1.75	6.63	2.38	3	-1.63	6.56	2.94	2.13	0.06	5.75	2.31	4.56	3.81	3.5	5.56	3.69	3	4.13	2.81	4.5	3.13	4.44	5.06	3.81	3.5	3.62	5.62	0.64	3.62	4.31	5.5	3.88	3.63	3.75	3.88	4.19	4.25	3.69	4.44
2020-01-12	12:00:00	1.88	6.56	2.69	3.88	-1.31	8	3.5	2.25	0.13	7.31	2.69	4.63	3.94	5.31	5.56	3.88	4.19	4.19	3.44	4.75	4.19	4.44	5.25	4.56	4.18	4	5.75	2.54	4.5	4.38	5.5	4.63	3.63	5.88	4.19	4.19	4.25	4.75	4.44
2020-01-12	13:00:00	1.88	7.31	2.94	4.06	-0.81	7.75	4	2.69	0.25	9.06	3	4.81	4.56	6	5.31	4	6.31	4.25	4.56	4.69	3.81	4.56	5.87	5.81	4.43	4.18	5.87	4.34	6	4.5	5.56	4.81	3.63	5.06	4.56	4.25	4.31	6.38	4.56
2020-01-12	14:00:00	1.94	7.81	3.06	4.25	-0.69	7.88	4.19	2.81	0.38	9.13	3.19	4.94	4.81	6.19	5.88	4.38	4.5	4.31	5.13	4.75	4.25	4.69	5.93	7.18	4.5	4.93	6.06	6.24	6.56	4.63	5.56	4.88	3.63	4.88	5.06	4.31	4.38	6.38	4.56
2020-01-12	15:00:00	2.31	8.25	3.13	4.19	-0.56	7.56	4.38	2.94	0.69	8.81	3.31	5.13	5	6	6.19	4.75	4.94	4.38	5.13	4.88	4.44	4.81	5.87	8.12	4.56	5.5	6.56	8.14	6.75	4.75	5.56	4.75	3.63	4.94	5.5	4.38	4.38	8.06	4.63
2020-01-12	16:00:00	2.44	7.5	3.19	4.25	-0.44	6.94	4.38	2.94	1	7.19	3.38	5.13	5.19	5.63	6.25	4.88	4.63	4.38	4.31	4.94	4.31	4.81	5.31	8.12	4.75	5.68	6.81	9.34	4.62	4.88	5.56	4.75	3.63	4.75	5.81	4.44	4.38	5.13	4.63
2020-01-12	17:00:00	2.5	6.56	3.13	4.19	-0.63	5.81	4.38	2.94	1	5.75	3.38	5.13	5.25	4.31	6.25	4.75	4.44	4.38	3.5	4.88	3.5	4.88	4.62	7.37	4.56	5.43	6.5	7.54	3.81	4.94	5.56	4.5	3.63	3.63	5.94	4.44	4.38	3.94	4.63
2020-01-12	18:00:00	2.56	6.06	3.13	4.13	-0.63	5.31	4.25	2.94	0.94	4.88	3.38	5	5.25	3.94	6	4.81	3.19	4.38	2.5	4.88	2.69	4.88	4.81	6.62	4.31	5.12	6.37	5.64	3.93	4.88	5.5	4.19	3.69	3.06	5.88	4.38	4.38	3	4.63
2020-01-12	19:00:00	2.56	5.44	3.19	4.06	-0.63	4.63	4.06	2.88	0.81	4.44	3.31	4.88	5.25	3.5	5.5	4.63	3	4.31	2.13	4.81	2.38	4.81	4.37	6	4.06	4.75	6.25	5.04	3.06	4.88	5.5	4.25	3.63	2.44	5.69	4.38	4.38	2.25	4.56
2020-01-12	20:00:00	2.5	4.94	3.13	3.94	-0.75	4.38	4	2.81	0.69	4	3.19	4.94	5.13	3.19	4.88	4.5	2.06	4.25	1.88	4.69	1.88	4.81	4.43	5.37	3.68	4.37	6.18	3.74	2.75	4.81	5.5	4	3.56	1.56	5.56	4.31	4.31	1.75	4.56
2020-01-12	21:00:00	2.44	4.31	3	3.81	-0.88	3.75	3.88	2.75	0.63	3.38	3.06	4.94	4.88	3.19	4.81	4.19	2.13	4.25	2.31	4.63	1.75	4.69	3.93	4.93	3.43	4	6.12	3.74	2.43	4.75	5.44	3.69	3.5	1.06	5.38	4.25	4.25	1.06	4.44
2020-01-12	22:00:00	2.31	3.63	2.88	3.63	-1	3	3.81	2.69	0.5	3.13	3	4.94	4.63	3.06	4.63	4.13	2	4.25	2.13	4.56	1.63	4.69	4.18	4.43	3.18	3.75	5.93	2.53	1.62	4.63	5.44	3.63	3.44	0.31	5.19	4.19	4.25	0.56	4.44
2020-01-12	23:00:00	2.19	2.88	2.75	3.5	-1.13	2.56	3.81	2.5	0.44	2.56	2.81	4.94	4.63	2.75	4.56	3.69	2.31	4.19	2.19	4.63	2.06	4.69	4.12	4.06	2.87	3.43	5.68	0.63	0.13	4.5	5.38	3.38	3.38	-0.25	4.94	4.13	4.19	0.25	4.31
2020-01-13	1900-01-01	2.06	2.69	2.69	3.25	-1.25	2.06	3.63	2.5	0.31	1.75	2.69	4.88	4.5	2.81	4.56	3.63	1.88	4.25	2.19	4.44	1.88	4.56	4.06	3.62	2.56	3.18	5.62	-0.06	0.93	4.5	5.38	3.25	3.31	-0.44	4.5	4	4.13	-0.31	4.25
2020-01-13	01:00:00	1.94	2.13	2.56	3.06	-1.44	1.63	3.63	2.31	0.19	1.63	2.56	4.88	4.38	2.75	4.5	3.5	1.75	4.19	1.69	4.5	1.31	4.5	3.62	3.25	2.31	2.87	5.43	-0.01	0.75	4.31	5.31	2.94	3.19	-0.75	4.25	3.94	4.06	-0.69	4.19
2020-01-13	02:00:00	1.81	1.56	2.38	3.06	-1.56	1.31	3.63	2.25	0.13	1.31	2.38	4.88	4.44	2.88	4.5	3.63	1.94	4.13	1.38	4.25	1.5	4.44	3.5	2.93	2.12	2.56	5.43	-0.03	1.37	4.19	5.25	2.81	3.13	-1	4.06	3.88	4	-0.56	4.13
2020-01-13	03:00:00	1.69	1.19	2.19	2.81	-1.69	1	3.56	2.13	0.06	1.06	2.31	4.94	4.31	2.81	4.56	3.88	2.06	4.13	1.75	4.31	1.81	4.38	3.31	2.68	1.93	2.31	5.43	-0.04	-0.06	4.19	5.13	2.69	3.06	-0.88	3.88	3.81	3.94	-0.81	4
2020-01-13	04:00:00	1.5	1	2.06	2.63	-1.94	0.63	3.44	2	-0.06	0.69	2.19	4.88	4.31	3.06	4.44	4	2.19	4.13	2	4.31	1.88	4.38	3.18	2.5	1.75	2.12	5.25	-0.06	-0.18	4.06	5.19	2.63	2.94	-1.25	3.63	3.69	3.88	-1	3.94
2020-01-13	05:00:00	1.44	0.88	2	2.56	-2.06	0.5	3.38	1.88	-0.13	0.56	2.13	4.81	4.25	3	4.69	3.81	2.31	4.19	2.06	4.31	2.13	4.38	3.31	2.37	1.56	2	5.06	-0.08	-0.25	3.88	5.13	2.63	2.88	-1.13	3.44	3.63	3.81	-1.19	3.88
2020-01-13	06:00:00	1.31	0.56	1.94	2.31	-2.19	0.38	3.31	1.81	-0.25	0.31	1.94	4.69	4.25	3.13	4.5	3.81	2.31	4.13	2.19	4.31	2.13	4.31	3.06	2.31	1.56	1.87	4.93	-0.08	0.18	3.81	5	2.13	2.81	-1.13	3.31	3.5	3.69	-1.19	3.88
2020-01-13	07:00:00	1.19	0.31	1.81	2.19	-2.38	0.31	3.25	1.69	-0.31	0.06	1.88	4.69	4.25	3.19	4.38	3.81	2.56	4.13	2.31	4.38	2.19	4.25	3.31	2.25	1.56	1.81	5	-0.08	0.37	3.69	5	2.31	2.75	-1.25	3.13	3.44	3.63	-0.06	3.81
2020-01-13	08:00:00	1.19	0.44	1.75	2.06	-2.38	0.75	3.19	1.69	-0.31	0.25	1.69	4.75	4.25	3.38	4.44	3.94	2.94	4.06	2.56	4.5	2.38	4.31	3.18	2.18	1.62	1.81	5.12	-0.07	0.25	3.63	4.94	2.13	2.69	-0.69	3.06	3.38	3.56	-0.06	3.81
2020-01-13	09:00:00	1.38	0.94	1.88	2.13	-2.38	1.38	3.13	1.81	-0.31	1.13	1.81	4.81	4.31	3.69	4.69	3.88	3.19	4	3	4.44	3	4.31	3.43	2.43	1.81	1.87	5.06	-0.05	0.87	3.63	5.06	2.56	2.69	-0.13	3.06	3.38	3.56	0.25	3.81
2020-01-13	10:00:00	1.56	2.44	2.06	2.25	-2.25	3.13	3.13	1.88	-0.25	1.63	1.94	4.75	4.44	4.56	4.69	4.06	3.63	4.13	3.69	4.44	3.38	4.38	3.87	3	2.25	2.12	5.18	-0.02	2.31	3.63	5.06	2.88	2.69	0.81	3.19	3.38	3.56	1.63	3.88
2020-01-13	11:00:00	1.63	4.75	2.38	2.88	-1.63	4.56	3.38	2	-0.06	5.31	2.25	4.94	4.75	6.31	5	4.25	4.88	4.25	5.63	4.75	4.19	4.56	4.06	3.81	2.87	2.56	5.31	0.03	2.93	3.69	5.13	3.31	2.63	2	3.38	3.44	3.56	3.13	3.94
2020-01-13	12:00:00	1.81	5.25	2.56	3.5	-1.25	6.06	3.69	2.25	0.06	6.56	2.56	5.19	5.06	7.31	5.69	4.5	5.56	4.38	6.19	4.94	5.31	4.69	4.43	4.68	3.68	3	5.5	0.63	3.25	3.81	5.13	3.69	2.69	2.88	3.88	3.75	3.63	3.81	4.13
2020-01-13	13:00:00	2.19	6.69	2.88	4.13	-0.63	6.69	4.19	2.63	0.38	9.13	3	5.25	5.25	8	6.06	4.69	6.56	4.63	6.88	5.06	6.19	4.94	4.81	5.68	4.25	3.43	5.81	0.93	4.12	3.94	5.13	4.25	2.88	4.44	4.25	3.88	3.75	5	4.25
2020-01-13	14:00:00	2.56	7.88	3.13	4.13	-0.31	7.31	4.38	2.81	0.69	9.63	3.19	5.5	5.31	8.88	6.94	4.81	7.06	4.75	6.81	5.31	6.44	5	4.87	6.37	4.75	3.87	6	2	4.31	4.31	5.13	4.5	3	5.13	4.63	4	3.81	5.56	4.31
2020-01-13	15:00:00	2.44	8.19	3.13	4.31	0	8.13	4.56	3	1.06	9.19	3.31	5.38	5.56	8.25	6.75	5.19	7.13	4.81	6.69	5.31	6.56	5	5	6.93	4.81	4.25	6.12	2.18	4.81	4.44	5.13	4.56	3.13	5.75	4.81	4	3.88	7.19	4.31
2020-01-13	16:00:00	2.5	8.13	3.13	4.31	0.13	7.31	4.5	3.19	1.25	6.88	3.31	5.44	5.56	7.5	6.44	5.25	6.69	4.75	6.5	5.25	6.25	4.94	4.68	7.25	4.87	4.43	6.37	1.87	4.12	4.5	5.13	4.38	3.19	4.63	4.94	4	3.94	4.69	4.31
2020-01-13	17:00:00	2.5	7.13	3.13	4.19	0.06	6	4.25	3	1.25	4.75	3.31	5.31	5.5	6.5	6.06	5.19	5.69	4.69	4.94	5.19	5.25	4.94	3.5	6.68	4.62	4.25	6.06	1.31	2.25	4.5	5.19	4.06	3.19	2.44	4.94	4	3.94	3.63	4.31
2020-01-13	18:00:00	2.5	4.63	3.06	4.06	-0.13	4.75	4.06	2.88	1.13	3.88	3.19	5.31	5.38	5.75	5.75	5.13	4.94	4.63	3.81	5.06	4.44	4.81	3.56	5.81	4.18	4	5.87	0.75	2.37	4.44	5.19	3.75	3.19	1.44	4.81	3.94	3.94	2.63	4.25
2020-01-13	19:00:00	2.38	3.94	3	3.94	-0.19	3.88	4	2.69	0.88	3.13	3.13	5.19	5.25	5.5	5.5	4.94	4.5	4.56	3.81	4.88	3.94	4.69	3.56	5.06	3.81	3.62	5.75	0.31	1.06	4.44	5.19	3.38	3.13	0.69	4.69	3.88	4	1.31	4.19
2020-01-13	20:00:00	2.19	3.13	2.94	3.75	-0.38	3.19	4	2.63	0.69	2.38	3	5.19	5.13	4.81	5.19	4.94	4.06	4.5	3.25	4.81	3.75	4.63	3.31	4.43	3.43	3.31	5.68	0.18	1	4.38	5.13	3.19	3.06	0.19	4.44	3.88	3.94	0.94	4.13
2020-01-13	21:00:00	2.19	2.56	2.75	3.63	-0.5	2.56	3.81	2.5	0.56	2.25	2.88	5.19	4.94	4.19	5.31	4.75	3.56	4.44	2.88	4.75	3.31	4.75	3.25	3.93	3.06	2.93	5.5	0.03	0.75	4.25	5.13	2.94	3.06	-0.19	4.25	3.81	3.88	0.5	4.06
2020-01-13	22:00:00	2.06	2.25	2.63	3.44	-0.56	2.31	3.75	2.44	0.44	2.06	2.75	5.06	4.81	3.94	4.44	4.63	3.13	4.31	2.19	4.5	2.81	4.44	3.25	3.5	2.62	2.62	5.43	-0.01	0.75	4.13	5.06	2.75	3	-1.06	4.06	3.69	3.88	-0.38	3.94
2020-01-13	23:00:00	1.88	1.75	2.56	3.25	-0.69	1.88	3.75	2.38	0.38	1.81	2.63	5	4.63	3.31	4.38	4.38	2.75	4.25	1.75	4.44	2.56	4.31	3.06	3.06	2.43	2.43	5.37	-0.03	0.68	4	5.06	2.5	2.88	-1.56	3.81	3.63	3.81	-0.56	3.88
2020-01-14	1900-01-01	1.75	1.31	2.38	3.13	-0.88	1.44	3.69	2.19	0.25	1.44	2.5	4.94	4.44	3.13	3.94	4.13	2.44	4.25	1.5	4.25	2.31	4.06	3.06	2.75	2.12	2.25	5.25	-0.5	0.25	3.88	5.06	2.5	2.81	-1.81	3.63	3.5	3.69	-0.5	3.81
2020-01-14	01:00:00	1.63	1	2.31	2.94	-1	1.19	3.56	2.06	0.13	0.88	2.38	4.88	4.31	2.75	3.69	3.81	2	4.13	1.38	3.88	1.94	4	2.81	2.43	1.93	1.93	5.25	-0.06	0	3.75	4.94	2.19	2.75	-1.69	3.44	3.44	3.69	-0.88	3.75
2020-01-14	02:00:00	1.56	0.88	2.06	2.69	-1.13	0.69	3.31	1.88	0.06	0.69	2.25	4.81	4.13	2.44	3.5	3.81	1.56	4	1.13	3.81	1.5	3.88	2.81	2.31	1.68	1.68	5.06	-0.07	-0.25	3.63	5	2.13	2.56	-1.94	3.19	3.31	3.63	-0.69	3.63
2020-01-14	03:00:00	1.44	0.63	2	2.56	-1.25	0.56	3.44	1.81	0	0.69	2.13	4.69	4	2.31	3.69	3.63	1.56	3.94	1.06	3.75	1.38	3.75	2.68	2.18	1.43	1.56	5.06	-0.09	-0.18	3.5	4.94	2.06	2.5	-1.88	3.06	3.25	3.56	-0.94	3.63
2020-01-14	04:00:00	1.38	0.38	1.94	2.44	-1.38	0.38	3.31	1.75	-0.13	0.38	2	4.56	3.88	2.63	3.38	3.5	1.56	3.88	1.25	3.75	1.44	3.63	2.5	2.18	1.56	1.56	5	-0.09	0.25	3.38	4.75	1.88	2.44	-2.06	2.81	3.13	3.5	-1.19	3.56
2020-01-14	05:00:00	1.31	0.31	1.81	2.19	-1.56	0.31	3.25	1.63	-0.19	0.06	2	4.56	3.75	2.31	3.44	3.31	1.38	3.81	1	3.69	1.38	3.63	2.56	2.12	1.43	1.43	4.93	-0.09	0.25	3.31	4.81	1.81	2.38	-2.25	2.69	3	3.44	-1.38	3.5
2020-01-14	06:00:00	1.25	0.5	1.75	2.25	-1.63	0.38	3.19	1.69	-0.25	0.13	1.88	4.5	3.56	2.25	3.44	3.25	1.31	3.69	1	3.63	1.13	3.5	2.5	2.06	1.37	1.37	4.93	-0.1	0.18	3.13	4.75	1.69	2.31	-2.38	2.5	2.94	3.31	-1.19	3.44
2020-01-14	07:00:00	1.31	0.75	1.81	2.19	-1.75	0.63	3.13	1.56	-0.25	0	1.81	4.31	3.38	1.94	3.13	3.13	0.81	3.56	0.75	3.5	0.81	3.5	1.93	1.87	1.25	1.25	5	-1	0.56	3.19	4.75	1.38	2.25	-1.19	2.31	2.88	3.31	-0.94	3.31
2020-01-14	08:00:00	1.38	1.19	1.81	2.13	-1.81	1	3.13	1.63	-0.25	0.31	1.88	4.19	3.38	2.13	3.13	3.13	0.81	3.44	0.5	3.31	0.5	3.31	2.18	1.87	1.18	1.18	4.93	-0.08	0.62	3.06	4.75	1.63	2.13	-1	2.25	2.88	3.19	0	3.31
2020-01-14	09:00:00	1.44	2.25	1.88	2.19	-1.75	1.19	3.06	1.63	-0.25	0.56	1.81	4.38	3.31	2.88	3.44	2.88	1.5	3.5	1.13	3.38	2	3.44	2.37	1.81	1.25	1.18	5	-0.08	1	3.06	4.75	1.94	2.19	0.31	2.25	2.88	3.13	1.13	3.44
2020-01-14	10:00:00	1.5	4.13	1.94	2.31	-1.75	2.63	2.94	1.75	-0.19	1.06	1.88	4.31	3.56	5	4.13	3	3.13	3.56	2.31	3.69	3.38	3.44	3.25	2.12	1.56	1.43	5.18	-0.07	2.56	3.06	4.63	2.25	2.13	5.75	2.31	3.13	3.19	3.19	3.44
2020-01-14	11:00:00	1.69	5.5	2.25	2.81	-1.38	4.38	3.25	1.94	-0.06	3.94	2.25	4.38	4.06	7.13	4.81	3	5.19	3.75	4.75	4.19	5.19	3.56	3.81	2.5	2.31	2.06	5.5	-0.03	4.5	3.13	4.88	3.81	2.31	8.06	3	3.31	3.31	7.5	3.69
2020-01-14	12:00:00	1.75	6.38	2.5	3.56	-1	5.94	3.56	2.06	0.06	6.19	2.56	4.63	4.44	8.75	5.5	3.25	6.81	3.88	7	4.44	6.75	3.81	4.43	3.18	3.31	2.75	5.87	-0.01	5.81	3.25	4.94	4.56	2.44	7.88	3.25	3.31	3.31	8.19	3.75
2020-01-14	13:00:00	1.94	7.06	2.81	4.13	-0.63	6.63	3.88	2.56	0.25	7.81	2.94	4.94	4.88	10.56	6.25	3.44	8.81	4.13	8.69	4.56	7.63	4.19	5.06	4.62	3.93	3.18	6	0.63	7.31	3.5	5.06	5.44	2.56	8.19	4	3.44	3.31	9.44	3.88
2020-01-14	14:00:00	2.13	7.69	3.25	4	-0.25	7.38	4.06	2.63	0.38	8.75	3.13	5.19	5.06	10.94	7.13	3.88	8.94	4.31	9.25	4.88	8.63	4.5	5.62	6.37	4.31	4.12	6.31	0.31	8.62	3.69	4.88	5.5	2.63	8.56	4.56	3.5	3.38	9.88	3.94
2020-01-14	15:00:00	2.44	7.13	2.94	4.19	-0.19	7.38	4.19	2.69	0.63	7.88	3.19	5.19	5.25	11.06	7.06	4.13	9.56	4.44	10	5	8.38	4.44	5	7.31	4.68	4.93	6.56	0.56	7.68	3.88	4.94	5.38	2.69	7.94	5.06	3.63	3.44	9.81	4.06
2020-01-14	16:00:00	2.38	6.56	2.94	4.13	0	6.81	4.19	2.69	0.94	6.56	3.19	5.06	5.44	10.44	6.88	4.69	9.06	4.5	9.44	5.13	7.69	4.69	5.06	7.37	5	5.18	6.68	1.37	7.5	4.06	4.94	5.38	2.75	6.81	5.19	3.69	3.63	8.56	4.13
2020-01-14	17:00:00	2.38	5.75	2.94	4.06	-0.31	5.75	4	2.63	1	4.81	3.13	5.13	5.5	9.06	6.69	4.81	8.13	4.5	7.63	4.94	7	4.5	4.75	6.87	5	5.12	6.43	1.5	6.5	4.13	4.94	5.13	2.88	6.38	5.31	3.75	3.63	7.5	4.13
2020-01-14	18:00:00	2.31	4.75	3	3.94	-0.44	5	3.94	2.56	0.88	3.94	3.06	5.06	5.5	8.13	6.38	4.75	7.25	4.5	5.88	4.81	6.44	4.38	4.25	6.31	4.75	4.93	6.43	1.37	5.87	4.19	4.94	5	2.88	6.06	5.31	3.75	3.69	7	4.13
2020-01-14	19:00:00	2.31	4.13	3	3.88	-0.5	4.19	3.81	2.56	0.69	3.56	2.94	5.06	5.44	7.63	6.31	4.75	6.81	4.44	5.88	4.75	5.94	4.38	4.12	5.75	4.43	4.62	6.31	1.12	5.31	4.13	4.94	4.56	2.88	5.5	5.19	3.75	3.69	6.44	4.13
2020-01-14	20:00:00	2.19	3.38	2.88	3.69	-0.56	3.44	3.75	2.56	0.56	3.13	2.88	5.13	5.44	6.88	6.19	4.69	6.19	4.44	5.31	4.75	5.75	4.38	3.87	5.25	4.18	4.37	6.25	0.81	5.12	4.13	4.94	4.44	2.88	4.5	5.06	3.75	3.75	5	4.13
2020-01-14	21:00:00	2.06	2.94	2.81	3.56	-0.63	2.94	3.63	2.38	0.44	2.63	2.81	5.13	5.31	6.5	6.06	4.63	5.94	4.38	4.81	4.75	5.38	4.31	3.93	4.93	3.93	4.12	6	0.62	5.06	4.19	4.94	4.13	2.81	2.81	4.94	3.69	3.75	3.44	4.06
2020-01-14	22:00:00	2	2.56	2.69	3.44	-0.69	2.5	3.56	2.25	0.31	2.38	2.75	5.06	5.25	6.06	5.81	4.5	5.63	4.38	4.5	4.69	4.94	4.38	3.87	4.62	3.43	3.93	6	0.37	4.87	4.06	4.94	3.94	2.81	1.88	4.81	3.63	3.75	3.19	4.06
2020-01-14	23:00:00	2.13	3	2.75	3.38	-0.69	2.75	3.69	2.31	0.31	2.75	2.69	4.94	5.13	5.88	5.75	4.44	4.94	4.38	4.19	4.69	4.31	4.31	3.75	4.37	3.25	3.68	5.81	0.25	4.68	4.06	5	3.63	2.75	0.94	4.63	3.63	3.75	3	4
2020-01-15	1900-01-01	2.06	2.94	2.81	3.38	-0.75	3.13	3.63	2.38	0.38	2.63	2.75	4.81	5	5.19	6.13	4.31	4.81	4.38	3.44	4.56	2.88	4.31	3.68	4.12	3.06	3.43	5.75	0.12	4.25	3.94	4.94	3.63	2.81	1.75	4.44	3.56	3.69	2.06	3.94
2020-01-15	01:00:00	2.06	3.06	2.75	3.38	-0.75	2.88	3.63	2.31	0.31	2.56	2.69	4.75	4.81	4.69	5.06	4	2.69	4.25	2.81	4.5	3.44	4.19	3.75	3.93	3.06	3.25	5.75	0.18	4	3.81	4.94	3.5	2.75	1.31	4.25	3.5	3.69	2.44	3.88
2020-01-15	02:00:00	2.06	3.06	2.81	3.31	-0.75	3.31	3.56	2.31	0.38	2.88	2.69	4.81	4.63	3.94	4.81	4	3.5	4.25	2.5	4.25	3.06	4.13	3.62	3.81	2.87	3.18	5.68	0.12	4.31	3.75	5	3.31	2.75	0.44	4.06	3.44	3.69	2.06	3.88
2020-01-15	03:00:00	2.13	3.88	2.88	3.31	-0.56	3.44	3.63	2.38	0.38	2.94	2.63	4.81	4.63	3.63	4.75	3.88	3.06	4.13	2.38	4.19	2.75	4.06	3.25	3.56	2.68	3	5.68	0.03	3.56	3.69	4.94	3.19	2.69	0.5	3.88	3.44	3.63	2.38	3.81
2020-01-15	04:00:00	2.19	3.75	2.94	3.31	-0.63	4	3.56	2.44	0.44	3.13	2.75	4.69	4.44	3.75	4.63	3.69	2.75	4.06	2	4.19	2.63	4	3.43	3.43	2.5	2.81	5.56	-0.06	3.37	3.63	4.94	2.94	2.63	0.06	3.69	3.38	3.63	2.44	3.75
2020-01-15	05:00:00	2.19	4.19	3	3.44	-0.5	4	3.69	2.44	0.44	3.31	2.75	4.63	4.25	3.19	5.13	3.69	2.88	3.94	1.75	4.19	2.31	4.06	3.18	3.25	2.31	2.68	5.56	-0.01	3.62	3.5	4.94	2.75	2.56	-0.38	3.56	3.31	3.56	2.75	3.69
2020-01-15	06:00:00	2.25	4.25	3.06	3.44	-0.38	4.19	3.63	2.5	0.56	3.31	2.75	4.5	4.13	3.06	4.81	3.56	2.69	3.81	1.56	4	1.44	4	3.06	3.06	2.12	2.5	5.5	-0.01	3.62	3.44	4.94	2.56	2.5	-0.94	3.38	3.31	3.5	1.81	3.69
2020-01-15	07:00:00	2.31	4.44	3.06	3.44	-0.31	4.25	3.69	2.5	0.69	3.38	2.81	4.38	3.94	2.75	4.19	3.38	1.44	3.69	0.88	3.94	1.88	3.88	2.93	2.81	2	2.37	5.43	-0.01	3.18	3.44	4.94	2.13	2.44	-0.94	3.25	3.25	3.38	1.69	3.63
2020-01-15	08:00:00	2.38	4.69	3.13	3.5	-0.19	4.63	3.69	2.56	0.88	3.56	2.81	4.38	3.81	2.5	4.06	3.25	2	3.56	1.06	3.88	1.81	3.69	3	2.62	2	2.18	5.43	-0.01	3.25	3.31	4.81	2.75	2.44	0.94	3.13	3.25	3.38	1.63	3.56
2020-01-15	09:00:00	2.44	5.19	3.25	3.56	-0.06	4.88	3.75	2.63	1.06	4.13	2.88	4.31	3.69	2.94	4.31	3.19	2.31	3.63	2.56	3.81	2.88	3.81	3.12	2.56	2.12	2.12	5.62	-0.06	3.81	3.25	4.88	3.13	2.38	2.56	3.06	3.25	3.31	2.25	3.63
2020-01-15	10:00:00	2.69	5.88	3.31	3.69	0.5	5.38	3.88	2.81	1.31	4.94	2.94	4.56	3.94	5	5	3.25	4.19	3.75	4.88	3.88	4	3.5	3.62	2.68	2.87	2.18	5.87	0.63	5.06	3.31	4.88	4	2.31	5.94	3.06	3.44	3.31	5	3.75
2020-01-15	11:00:00	2.88	6.13	3.44	3.88	0.88	5.75	3.94	3	1.56	5.5	3.06	4.63	4.38	7.63	5.5	3.38	5.56	3.88	6.81	4.25	5.81	3.56	4.43	3.18	4.25	2.93	6.12	0.25	6.81	3.38	4.94	4.94	2.38	8	3.44	3.5	3.38	6.56	3.81
2020-01-15	12:00:00	3	6.44	3.56	4.38	1.31	5.88	4.19	3.13	1.81	5.75	3.19	4.88	4.69	9	6.19	3.44	7.81	4	9.13	4.44	7.06	3.88	4.75	3.75	5.31	3.81	6.56	0.81	8.25	3.5	5	5.75	2.69	9.44	3.88	3.56	3.44	8.25	3.88
2020-01-15	13:00:00	3.19	6.94	3.75	4.63	1.75	6.13	4.31	3.25	2.13	6.38	3.31	5.5	5.19	10.63	7.19	3.81	9.75	4.25	10.69	4.69	8.69	4.25	5.37	5.37	5.62	4.43	6.68	1.5	9.5	3.69	5.13	6.38	2.88	9.63	4.5	3.81	3.5	11	4.13
2020-01-15	14:00:00	3.38	7	3.75	4.81	2.06	6.31	4.56	3.5	2.38	6.56	3.5	5.25	5.38	11.81	8.31	4.31	10.94	4.44	10.63	4.94	9.5	4.5	6.06	7.37	6.12	5.18	7.87	2.06	10.93	4	5.25	6.56	2.94	10.31	5.56	4.06	3.63	11.56	4.31
2020-01-15	15:00:00	3.56	7.13	3.75	4.88	2.25	6.75	4.69	3.56	2.5	6.75	3.56	5.56	5.94	12.63	8.5	4.44	11.19	4.56	10.94	4.81	9.63	4.5	6.18	8.81	6.37	6.06	8.62	2.5	11.25	4.19	5.19	6.44	3	10	5.81	4.13	3.69	12.5	4.44
2020-01-15	16:00:00	3.56	6.94	3.75	4.81	2.25	6.75	4.75	3.63	2.63	6.63	3.56	5.31	6	12.06	8	4.44	11	4.69	8.69	4.75	9.31	4.44	6.5	9.5	6.31	6.75	8.06	2.56	10.12	4.38	5.38	6.38	3.19	10	6.13	4.13	3.81	11.31	4.38
2020-01-15	17:00:00	3.56	6.94	3.81	4.75	2.13	6.63	4.75	3.75	2.56	5.88	3.56	5.38	5.88	10.75	7.63	4.69	8.63	4.69	7.63	4.69	7.69	4.44	5.81	9.18	6	6.75	7.56	2.37	9	4.44	5.31	5.88	3.06	6.75	6.13	4.13	3.88	8.88	4.38
2020-01-15	18:00:00	3.56	6.38	3.75	4.63	1.81	6.19	4.63	3.69	2.5	5.06	3.5	5.13	5.88	8.56	7.44	4.63	6.69	4.63	6.38	4.69	6.44	4.44	5.37	8.37	5.75	6.43	7.5	2.06	8.25	4.5	5.25	5.38	3.06	4.81	6.13	4.19	3.94	7.81	4.38
2020-01-15	19:00:00	3.44	5.25	3.63	4.5	1.5	5.19	4.44	3.56	2.25	4.38	3.5	5.13	5.94	8	7.13	4.69	6.5	4.63	5.5	4.69	6.06	4.44	5.12	7.68	5.31	6.06	7.18	1.68	7.5	4.5	5.31	5.69	3.25	8.19	6.06	4.19	4	10.31	4.38
2020-01-15	20:00:00	3.38	4.25	3.44	4.31	1.19	4.38	4.25	3.38	2.06	3.63	3.38	5.25	5.88	8	6.63	4.63	6.19	4.56	4.88	4.63	6	4.38	4.87	7	5.06	5.68	7	1.31	6.93	4.5	5.25	6.13	3.38	8.19	5.81	4.19	4.06	6.63	4.38
2020-01-15	21:00:00	3.31	4.06	3.5	4.31	0.94	3.81	4.38	3.38	1.94	3.5	3.25	5.19	5.75	6.75	6.56	4.63	6.38	4.5	4.75	4.63	5.88	4.44	4.68	6.5	4.75	5.31	6.75	1.06	6.5	4.5	5.31	6	3.5	8.44	5.63	4.19	4.06	9.75	4.5
2020-01-15	22:00:00	3.38	4.56	3.63	4.31	0.88	4	4.25	3.44	1.94	3.81	3.31	5.19	5.75	6.81	6.56	4.56	6.19	4.5	4.63	4.69	5.94	4.5	4.5	6.12	4.62	5.06	6.81	0.87	6.25	4.5	5.31	6.19	3.69	8.75	5.63	4.31	4.06	10.25	4.69
2020-01-15	23:00:00	3.38	4.63	3.63	4.31	0.88	4.63	4.25	3.44	1.88	3.94	3.31	5.19	5.69	6.63	6.56	4.63	6.13	4.56	4.69	4.63	5.88	4.44	4.5	5.75	4.37	4.81	6.62	0.68	5.93	4.44	5.31	6.25	3.75	9.13	5.38	4.25	4.06	10.19	4.5
2020-01-16	1900-01-01	3.31	4.56	3.56	4.19	0.75	4.63	4.31	3.44	1.81	3.94	3.31	5.19	5.63	6.5	6.63	4.56	6.44	4.56	4.81	4.69	6.06	4.5	4.43	5.5	4.25	4.56	6.56	0.68	5.06	4.44	5.25	5.5	3.56	6.69	5.31	4.13	4.13	8.75	4.5
2020-01-16	01:00:00	3.13	3.44	3.25	4	0.5	3.81	4.06	3.31	1.63	2.88	3.19	5.25	5.56	6.56	6.69	4.56	6.31	4.56	4.69	4.75	6	4.5	4.06	5.18	3.93	4.43	6.37	0.5	4.25	4.44	5.25	5.38	3.56	6	5.19	4.13	4.06	7.25	4.56
2020-01-16	02:00:00	3	2.69	3	3.81	0.25	2.88	4.13	3.19	1.44	2.75	3.06	5.25	5.5	6.31	6.44	4.56	6.06	4.56	4.75	4.75	6.06	4.5	4.06	4.87	3.68	4.18	6.31	0.37	4.81	4.44	5.19	5.31	3.56	5.94	5.13	4.19	4.06	6	4.56
2020-01-16	03:00:00	2.81	2.31	2.88	3.63	0	2.25	3.94	3.13	1.25	2.38	2.94	5.25	5.5	6.44	6.5	4.56	6.31	4.56	4.88	4.81	5.81	4.56	4.25	4.62	3.62	3.93	6.31	0.5	4.56	4.44	5.19	5.19	3.56	5.94	5.13	4.19	4.19	6.19	4.56
2020-01-16	04:00:00	2.63	2	2.69	3.56	-0.13	2	3.88	3	1.06	1.94	2.81	5.25	5.44	6.38	6.44	4.5	5.69	4.56	4.44	4.69	5.38	4.44	4	4.56	3.37	3.87	6.18	0.37	4.06	4.44	5.19	5	3.63	5.25	5.06	4.13	4.19	6.25	4.63
2020-01-16	05:00:00	2.5	1.63	2.63	3.38	-0.31	1.63	3.81	2.88	0.94	1.63	2.75	5.25	5.38	6.25	6.38	4.5	5.63	4.56	4.63	4.75	5.13	4.38	3.56	4.37	3.25	3.62	6.06	0.31	3.5	4.44	5.25	4.75	3.56	3.63	5	4.13	4.19	5.5	4.56
2020-01-16	06:00:00	2.38	1.56	2.56	3.19	-0.5	1.44	3.69	2.81	0.75	1.38	2.63	5.25	5.38	6.38	6.38	4.56	5.19	4.56	4.63	4.75	5.56	4.5	3.68	4.12	3	3.43	5.93	0.31	3.43	4.38	5.25	4.56	3.5	2.75	4.94	4.06	4.13	4.88	4.5
2020-01-16	07:00:00	2.31	1.5	2.56	3.06	-0.63	1.5	3.63	2.75	0.69	1.5	2.56	5.25	5.31	6.25	6.5	4.56	6	4.56	5.19	4.75	5.63	4.5	3.68	3.93	2.87	3.25	5.87	0.25	2.81	4.31	5.31	4.31	3.44	1.88	4.81	4.06	4.13	3.94	4.5
2020-01-16	08:00:00	2.25	1.75	2.56	3.06	-0.75	1.69	3.5	2.69	0.63	1.44	2.5	5.38	5.31	6.69	6.69	4.56	6.19	4.63	5.56	4.81	6.13	4.5	3.56	3.68	2.68	3.06	5.87	0.18	2.81	4.25	5.25	4.19	3.44	1.56	4.69	4.06	4.06	3.44	4.44
2020-01-16	09:00:00	2.5	2.69	2.63	3	-0.75	1.81	3.44	2.63	0.56	1.56	2.38	5.31	5.38	7.25	6.88	4.63	6.69	4.69	6.44	4.88	6.63	4.56	3.75	3.5	2.87	3	5.93	0.18	2.81	4.19	5.25	4.5	3.38	3.25	4.56	4	4.06	3.38	4.44
2020-01-16	10:00:00	2.5	4.69	3	3.5	-0.56	3.31	3.25	2.63	0.69	1.88	2.38	5.38	5.38	9.38	7.31	4.63	7.75	4.81	7.75	5	7.38	4.63	4.06	3.56	3.5	3.5	6.18	0.31	4.87	4.19	5.25	5.06	3.38	4.94	4.5	4.06	4.13	5.13	4.44
2020-01-16	11:00:00	2.63	7	3.13	4.5	-0.13	4.75	3.5	2.88	0.81	4.44	2.63	5.69	5.69	10.88	7.75	4.69	8.94	4.94	9.69	5.5	8.63	4.75	4.87	3.87	4.37	4.37	6.25	0.56	5.87	4.25	5.31	5.81	3.38	7.94	4.69	4.19	4.19	6.81	4.5
2020-01-16	12:00:00	2.75	7.06	3.44	5.06	0.06	7.13	4.25	3	0.94	6.69	3.06	5.81	6.13	12.06	8.06	4.69	10.44	5.13	11.75	5.81	9.5	5.06	5.31	4.31	5.43	4.68	6.25	0.81	7	4.31	5.38	6.56	3.44	9.38	4.94	4.25	4.19	7.88	4.56
2020-01-16	13:00:00	2.94	8	3.81	5.38	0.44	8.44	4.75	3.25	1.19	8.44	3.38	5.94	6.25	13.44	8.81	4.88	12	5.38	12.94	5.88	10.63	5.38	5.37	5.5	5.5	5.12	6.31	1.31	8.5	4.44	5.38	7.56	3.5	9.38	5.56	4.44	4.31	10.38	4.63
2020-01-16	14:00:00	3.19	9.19	3.69	5.13	0.56	8.44	5	3.56	1.44	10.06	3.63	6.25	6.69	14	9.81	5.19	13.81	5.56	13.13	6.13	11.06	5.69	5.87	7.31	5.43	5.81	6.5	1.68	8.37	4.69	5.44	7.25	3.81	10.19	6.13	4.44	4.38	10.81	4.63
2020-01-16	15:00:00	3.31	8.44	3.63	5.13	0.75	8.63	5.19	3.69	1.81	9.94	3.75	6.44	7.13	14.56	9.81	5.75	12.5	5.63	12.06	6.19	11.06	5.69	5.93	8.81	5.43	6.37	7.18	1.75	7.25	4.94	5.5	7.19	3.63	9.94	6.63	4.5	4.44	12.44	4.69
2020-01-16	16:00:00	3.38	8.19	3.63	5	0.69	7.88	5.38	3.75	2.06	9.19	3.81	6.13	7.06	13.38	9.38	5.69	12.25	5.75	10.31	5.69	10.5	5.56	5.93	9.56	5.43	6.25	7	1.75	5.31	5.06	5.5	6.38	3.63	6.88	6.81	4.44	4.5	8.5	4.75
2020-01-16	17:00:00	3.44	7.13	3.69	4.88	0.44	7.06	5.13	3.75	2.13	6.69	3.81	6.25	7.13	11	8.88	6.75	10.88	5.69	7.81	5.56	9.31	5.5	4.93	9.25	5.18	5.87	6.87	1.56	4.5	5.13	5.5	6	3.63	4.88	6.88	4.5	4.5	6.13	4.69
2020-01-16	18:00:00	3.38	6.13	3.69	4.69	0.19	6	4.81	3.69	1.94	4.69	3.75	6.06	7.25	9.94	8.38	6.06	9.31	5.56	7.88	5.44	8.25	5.5	4.37	8.31	4.81	5.37	6.75	1.25	4.5	5.13	5.5	5.75	3.63	3.75	6.75	4.44	4.5	4.94	4.69
2020-01-16	19:00:00	3.31	5.13	3.63	4.56	0	5.19	4.63	3.56	1.75	3.75	3.63	6	7.25	8.88	7.94	6	7.25	5.5	6.88	5.38	7.19	5.38	4.5	7.43	4.5	5	6.5	0.93	3.37	5.06	5.5	5.44	3.56	3.06	6.56	4.38	4.5	3.81	4.63
2020-01-16	20:00:00	3.25	4.38	3.5	4.44	-0.19	4.5	4.38	3.44	1.56	3.63	3.56	5.94	7.13	7.5	7.56	5.81	6.44	5.44	5.5	5.31	6.13	5.25	4.37	6.62	4.12	4.62	6.43	0.68	2.75	5	5.5	5.13	3.5	2.19	6.31	4.31	4.44	3.25	4.56
2020-01-16	21:00:00	3.13	3.75	3.31	4.25	-0.13	4	4.19	3.25	1.38	3	3.44	5.81	6.94	7	7.19	5.63	5.56	5.31	4.63	5.13	5.44	5.25	4.18	5.37	3.81	4.31	6.25	0.43	3.06	4.88	5.5	4.88	3.5	1.81	6.06	4.25	4.38	2.38	4.56
2020-01-16	22:00:00	2.94	3.38	3.19	4.06	-0.31	3.44	4.13	3.13	1.19	2.69	3.19	5.75	6.75	6	6.81	5.44	4.88	5.19	3.88	5.06	4.88	5.13	4	4.81	3.56	4	6.25	0.37	2.56	4.75	5.5	4.69	3.44	1.19	5.75	4.19	4.38	1.81	4.44
2020-01-16	23:00:00	2.81	2.94	3.06	3.94	-0.44	3	3.88	3	1.06	2.5	3.13	5.63	6.56	5.19	6.44	5.25	4.44	5.06	3.31	4.94	4.38	5.13	4	4.37	3.25	3.68	6.06	0.25	2.18	4.69	5.44	4.38	3.31	0.63	5.5	4.13	4.31	1.31	4.38
2020-01-17	1900-01-01	2.75	2.63	3	3.81	-0.63	2.69	4	2.88	0.88	2.06	3	5.5	6.44	4.69	6.25	5	3.94	5	2.88	4.81	4	5	3.87	4	3	3.37	6	0.63	1.75	4.5	5.44	4.13	3.25	0.25	5.25	4	4.25	1.19	4.31
2020-01-17	01:00:00	2.56	2.38	2.75	3.63	-0.69	2.19	3.81	2.81	0.75	2.13	2.94	5.44	6.13	4.06	5.94	4.88	3.56	4.88	2.25	4.75	3.63	4.88	3.75	3.68	2.81	3.06	5.93	-0.06	1.37	4.44	5.31	4.06	3.25	0.31	5.06	3.94	4.19	0.81	4.25
2020-01-17	02:00:00	2.44	2.19	2.63	3.5	-0.81	1.94	3.88	2.69	0.63	1.63	2.75	5.31	5.88	3.63	5.69	4.63	3.19	4.75	2	4.69	3.44	4.81	3.5	3.43	2.56	2.87	5.81	-0.01	0.11	4.38	5.38	3.81	3.13	-0.13	4.81	3.81	4.13	0.56	4.13
2020-01-17	03:00:00	2.31	1.75	2.56	3.31	-0.88	1.63	3.63	2.56	0.56	2.19	2.75	5.25	5.75	3.31	5.5	4.38	2.88	4.63	1.44	4.5	2.81	4.69	3.37	3.25	2.37	2.68	5.68	-0.03	1.62	4.19	5.31	3.56	3.06	-0.5	4.56	3.69	4	0.56	4.13
2020-01-17	04:00:00	2.13	1.5	2.38	3.25	-1	1.44	3.69	2.5	0.5	1.56	2.63	5.06	5.5	2.88	5.06	4.25	2.25	4.56	1.38	4.44	2.31	4.63	3.37	2.93	2.31	2.5	5.56	-0.04	1.43	4.06	5.25	3.44	2.94	-0.94	4.31	3.63	3.94	0.63	4
2020-01-17	05:00:00	2.06	1.56	2.31	3.06	-1.13	1.38	3.56	2.38	0.38	1.25	2.5	5.06	5.19	3.06	4.75	4.06	1.94	4.44	1.19	4.19	1.94	4.44	3.31	2.81	2.12	2.37	5.5	-0.05	1.25	3.94	5.25	3.31	2.88	-1	4.13	3.56	3.88	1.13	3.94
2020-01-17	06:00:00	1.94	1.38	2.31	3	-1.25	1.25	3.5	2.31	0.31	1.19	2.38	4.94	5.06	3.19	4.69	3.88	2.06	4.31	1.25	3.94	1.81	4	3	2.68	2.06	2.18	5.37	-0.05	1.87	3.88	5.19	3.13	2.81	-0.69	3.94	3.5	3.75	2.06	3.88
2020-01-17	07:00:00	1.88	1.44	2.31	2.88	-1.31	1.19	3.38	2.13	0.25	1.69	2.31	4.88	4.94	3	4.5	3.81	2.06	4.13	1.44	3.81	1.63	4.13	2.81	2.56	1.93	2.12	5.43	-0.5	2.25	3.75	5.13	3	2.69	-1.06	3.81	3.44	3.75	1.25	3.88
2020-01-17	08:00:00	1.81	1.63	2.38	2.88	-1.38	1.5	3.25	2.13	0.19	1.75	2.31	4.81	4.69	3.38	4.5	3.75	2.75	4.06	1.63	4	1.81	4.13	2.81	2.68	2.06	2.18	5.43	-0.03	3.06	3.63	5.13	3	2.63	-0.69	3.63	3.38	3.69	2.13	3.81
2020-01-17	09:00:00	1.88	2.56	2.5	2.88	-1.38	2.81	3.31	2.25	0.19	2.25	2.31	4.94	4.69	4.25	4.88	3.75	3.5	4.13	2.94	4	3.31	4.06	3	3.37	2.5	2.43	5.68	-0.01	4.56	3.63	5.13	3.19	2.56	0.06	3.5	3.31	3.63	3.81	3.81
2020-01-17	10:00:00	2	4.56	2.75	3.25	-1.25	4.69	3.06	2.31	0.25	4.56	2.56	5	4.81	5.31	5.31	4	4.63	4.19	3.81	4.19	4.38	4.19	3.68	4.06	3.12	2.81	5.87	1.23	5.12	3.63	5.06	4.19	2.56	3.88	3.5	3.44	3.69	6.06	3.88
2020-01-17	11:00:00	2.13	7.31	3	4	-0.94	7.06	3.19	2.38	0.38	6.81	2.81	5.13	5	7.31	6	4.25	6.44	4.38	5.63	4.44	5.63	4.31	3.87	4.75	3.5	3.25	6.18	0.5	5.37	3.69	5.31	4.69	2.63	5.69	3.75	3.56	3.75	6.75	4
2020-01-17	12:00:00	2.31	7.44	3.38	5.06	-0.5	7.56	4.06	2.5	0.56	9.13	3.19	5.31	5.38	7.81	6.5	4.56	6.63	4.56	6.44	4.81	6.19	4.5	4.12	5.31	4.06	3.62	6.43	1.56	5.56	3.81	5.38	5.13	2.75	7	4.06	3.75	3.75	7.94	4.13
2020-01-17	13:00:00	2.63	7.88	3.5	4.94	-0.13	7.38	4.63	2.69	0.81	8.69	3.56	5.44	5.38	7.69	6.69	4.75	6.69	4.63	6.44	5	6.38	4.56	4.25	5.75	4.43	3.87	6.37	2.12	4.06	4	5.44	5.5	2.94	7.25	4.38	4	3.81	7.44	4.31
2020-01-17	14:00:00	2.69	9	3.56	5.19	0.19	9.06	5	2.88	1.19	9.13	3.75	5.44	5.31	6.31	5.94	4.75	5.44	4.75	5.44	4.94	5.81	4.63	4.43	6.06	4.62	4.06	6.25	2.56	3.62	4.19	5.44	5.56	3	7.25	4.81	4.13	3.94	9.25	4.38
2020-01-17	15:00:00	2.94	10.19	3.69	5.44	1	9.63	5.31	3.06	1.56	11.31	3.88	5.63	5.56	5.38	5.75	5.5	5	4.81	4.75	5.06	5.31	5.13	4.43	5.87	4.75	4.18	5.93	2.68	3.87	4.5	5.56	5.94	3.44	7.94	5.38	4.56	4.06	8.38	4.69
2020-01-17	16:00:00	2.94	9.25	3.63	5.38	1.13	8.31	5.5	3.19	1.88	7.94	3.94	5.31	5.44	5.56	5.56	5.44	5	4.88	5.19	4.94	5.19	5.13	4.43	5.75	4.75	4.25	5.93	2.75	4.06	4.63	5.5	5.38	3.56	6.63	5.5	4.56	4.25	7	4.75
2020-01-17	17:00:00	2.94	8.13	3.69	5.31	1.06	6.94	5.5	3.31	2	6.44	3.94	5.38	5.31	6	5.44	5.31	5.13	4.94	5.44	4.88	4.88	4.88	4.43	5.75	4.75	4.31	6	2.81	4.06	4.75	5.44	5.38	3.63	6.13	5.56	4.63	4.44	7	4.75
2020-01-17	18:00:00	2.94	7.06	3.69	5.13	0.75	6	5.25	3.38	1.94	5.94	3.88	5.56	5.31	6.81	5.75	5.31	5.63	4.94	5.44	4.94	5.31	4.81	4.56	5.37	4.75	4.31	5.81	2.87	3.87	4.94	5.5	5.44	3.63	5.63	5.63	4.56	4.5	6.25	4.75
2020-01-17	19:00:00	3	6.31	3.69	5.06	0.5	5.69	5	3.38	1.88	5.63	3.88	5.5	5.31	6.81	5.56	5.31	6.38	4.94	4.94	4.94	5.88	4.81	4.43	5.37	4.68	4.31	5.75	2.81	3.81	4.94	5.5	5.31	3.75	5.38	5.56	4.63	4.5	5.81	4.81
2020-01-17	20:00:00	3	6.19	3.75	5.06	0.44	5.81	4.88	3.31	1.81	5.19	3.81	5.63	5.31	7.19	6.06	5.38	6.81	4.94	5.13	5	6	4.88	4.43	5.31	4.62	4.25	5.81	2.75	3.87	4.94	5.5	5.19	3.75	5.19	5.56	4.63	4.5	5.19	4.81
2020-01-17	21:00:00	3.06	6.19	3.81	5.06	0.63	6.38	4.81	3.31	1.81	5.75	3.88	5.5	5.38	7.69	6.44	5.44	7.13	4.94	5.94	5	6.56	5	4.43	5.25	4.62	4.31	5.81	2.75	3.87	4.88	5.5	5.13	3.81	5	5.5	4.63	4.5	5.31	4.81
2020-01-17	22:00:00	3.19	6.75	3.81	5	0.69	6.38	4.81	3.38	1.88	5.56	3.88	5.63	5.44	6.44	6.44	5.5	6.13	5	6.13	5.06	6.88	5	4.5	5.31	4.68	4.31	5.81	2.75	4	4.88	5.5	5.13	3.88	4.94	5.44	4.56	4.44	5.13	4.81
2020-01-17	23:00:00	3.13	6.56	3.94	5.06	1.06	6.63	4.81	3.38	1.94	6.19	3.88	5.44	5.31	6.63	5.75	5.31	6	4.94	5.63	4.94	5.56	4.94	4.43	5.25	4.68	4.37	5.87	2.68	3.75	4.88	5.5	4.94	3.88	4.81	5.44	4.56	4.44	5.25	4.81
2020-01-18	1900-01-01	3.19	6.63	3.81	4.88	1.06	6.5	4.81	3.44	2	5.31	3.88	5.44	5.25	6.88	5.81	5.25	6.44	4.94	5.69	4.94	5.38	4.88	4.5	5.25	4.68	4.31	5.62	2.68	3.62	4.88	5.5	4.88	3.88	4.56	5.44	4.56	4.31	3.81	4.81
2020-01-18	01:00:00	3.19	6.5	4	5.06	1.31	6.31	4.81	3.5	2.06	5.38	3.88	5.38	5.19	6.88	6.25	5.19	6.44	4.88	6.13	4.94	6.06	4.88	4.5	5.18	4.68	4.31	5.62	2.56	3.43	4.75	5.38	4.69	3.88	4.06	5.31	4.5	4.31	4	4.63
2020-01-18	02:00:00	3.25	6.38	4	5.06	1.38	6.31	4.81	3.56	2.06	5.38	3.88	5.38	5.19	6.56	6.31	5.06	6.19	4.88	5.94	4.94	5.56	4.88	4.5	5.12	4.56	4.25	5.68	2.5	3.37	4.75	5.38	4.69	3.88	4.19	5.31	4.5	4.38	4.25	4.69
2020-01-18	03:00:00	3.31	6.13	4	5	1.31	5.69	4.81	3.56	2.06	5.13	3.88	5.25	5.13	6.44	6.38	5	6.06	4.88	5.88	4.88	5.81	4.81	4.43	5	4.5	4.25	5.68	2.43	3.12	4.75	5.38	4.63	3.88	4	5.25	4.5	4.31	4.38	4.69
2020-01-18	04:00:00	3.31	5.69	4.06	5	1.44	5.81	4.75	3.56	2.13	4.81	3.81	5.31	5.06	6	6.44	4.88	5.56	4.81	4.69	4.88	4.56	4.81	4.12	4.68	4.25	4.06	5.5	2.25	2.25	4.69	5.44	4.56	3.88	4	5.13	4.44	4.31	4.13	4.63
2020-01-18	05:00:00	3.31	5.63	4	4.94	1.38	5.63	4.75	3.56	2.13	4.38	3.81	5.44	5	5.56	6.44	4.88	4.69	4.81	4.69	4.81	4.25	4.75	3.87	4.31	3.87	3.75	5.37	1.81	0.93	4.69	5.5	4.56	3.88	3.81	5	4.44	4.31	3.63	4.63
2020-01-18	06:00:00	3.31	5.44	4	4.94	1.25	5.38	4.69	3.56	2.06	4.31	3.81	5.38	4.94	5.56	6.44	4.81	5.44	4.75	4.94	4.81	4.5	4.75	3.68	3.87	3.56	3.43	5.37	1.25	0.68	4.63	5.38	4.13	3.81	3.25	4.94	4.38	4.25	3.56	4.56
2020-01-18	07:00:00	3.38	5.25	4	4.88	1.19	5.63	4.63	3.56	2.13	4.31	3.75	5.31	4.88	5.19	6.31	4.69	4.88	4.69	4.75	4.81	4.63	4.81	3.37	3.43	3.25	3.12	5.18	0.75	0.18	4.56	5.5	4.19	3.81	3.13	4.81	4.31	4.25	3.69	4.5
2020-01-18	08:00:00	3.38	5.25	4	4.88	1.31	5.44	4.63	3.56	2.13	4.38	3.75	5.25	4.88	4.56	6.31	4.69	4.44	4.69	4.13	4.75	3.69	4.63	3.37	3.06	2.87	2.81	5.12	0.5	0.06	4.56	5.44	4.06	3.75	2.88	4.63	4.31	4.19	3.63	4.56
2020-01-18	09:00:00	3.44	5.5	4.06	4.94	1.31	5.56	4.63	3.56	2.19	4.56	3.75	5.31	4.81	5.5	6	4.63	4.94	4.63	3.69	4.75	4	4.69	3.37	2.87	2.75	2.68	5.12	0.31	0.62	4.5	5.44	4.06	3.75	3.19	4.56	4.25	4.19	3.81	4.5
2020-01-18	10:00:00	3.5	6.19	4.06	5.19	1.38	6.13	4.56	3.56	2.19	5.38	3.88	5.31	4.75	6.5	6.13	4.69	6.19	4.63	5.31	4.81	5.25	4.56	4	2.93	2.93	2.81	5.12	0.31	1.68	4.44	5.44	4.25	3.69	4.25	4.44	4.25	4.19	4.44	4.5
2020-01-18	11:00:00	3.69	7.75	4.38	5.63	1.75	7.63	4.63	3.63	2.25	7.5	4.31	5.19	4.81	6.75	6.38	4.69	6.13	4.69	6	4.88	5.75	4.75	4.37	3.18	3.81	3.56	5.06	0.31	2.62	4.44	5.44	4.44	3.69	5.75	4.44	4.25	4.19	5.13	4.5
2020-01-18	12:00:00	3.75	7.25	4.69	6.31	2	9.38	5.38	3.94	2.44	8.25	4.56	5.31	5	7.94	6.38	4.75	6.56	4.69	7.38	4.94	6.5	4.75	4.75	4.12	4.56	3.87	5.06	0.31	2.87	4.63	5.5	4.56	3.69	6.94	4.56	4.25	4.25	5.63	4.5
2020-01-18	13:00:00	3.81	8	5	6.44	2.06	8.88	5.88	4.63	2.5	10.13	4.75	5.31	5.25	7.63	6.63	4.88	6.5	4.75	6.75	4.94	7.5	5	5.18	5.56	4.62	4.12	5.18	0.43	3.87	4.69	5.44	4.38	3.69	5.56	4.75	4.25	4.25	5.94	4.56
2020-01-18	14:00:00	4	8.81	5.13	6.5	2.25	9.56	6.19	4.44	2.75	11.63	4.94	5.25	5.44	7.81	6.75	5.19	6.94	4.75	6.88	5.06	6.81	5.06	5.31	6.87	4.56	4.75	5.31	0.68	4.81	4.94	5.44	4.44	3.75	5.19	5	4.31	4.31	5.63	4.69
2020-01-18	15:00:00	4.19	9.25	5	6.38	2.25	9.25	6.25	5.06	3.06	12.5	4.94	5.25	5.63	7.31	7.06	5.31	6.81	4.81	6.5	5.13	6.63	5.19	5.31	7.81	4.62	5.37	6.12	0.93	4.62	4.94	5.44	4.31	3.75	5.5	5.25	4.31	4.38	7.75	4.69
2020-01-18	16:00:00	5.19	11.69	4.81	6.38	1.88	11.25	5.94	4.63	3.19	11.38	4.75	5.38	5.69	6.56	6.94	5.31	6.31	4.81	6.06	5.19	6	5.13	4.81	7.87	4.75	5.5	5.87	0.93	4.06	5.06	5.44	4.31	3.81	4.94	5.44	4.31	4.44	5.38	4.75
2020-01-18	17:00:00	4.5	10.44	4.81	6.13	1.94	8.94	5.75	4.38	3.19	9.13	4.69	5.38	5.81	5.81	6.88	5.31	5.13	4.81	5.44	5.06	4.94	5	4.43	7.06	4.31	5.18	5.5	0.62	3.18	5.13	5.44	4.06	3.75	3.63	5.63	4.31	4.44	3.94	4.75
2020-01-18	18:00:00	4.38	9.88	4.56	5.88	1.69	9.13	5.69	4.19	2.94	8.31	4.56	5.06	5.81	5.19	6.63	5.25	4.75	4.75	4.94	5.13	4.25	5.06	4	6.06	3.81	4.75	5.25	0.25	2.43	5.13	5.44	3.88	3.75	2.69	5.56	4.31	4.44	3.75	4.69
2020-01-18	19:00:00	4.31	9.56	4.5	5.69	1.5	7.63	5.5	4.19	2.81	7.81	4.56	5.25	5.75	4.94	6.56	5.25	4.56	4.75	4.5	5.06	3.88	5.06	3.93	5.12	3.31	4.37	5	0.12	1.87	5.13	5.44	3.81	3.75	2.19	5.5	4.38	4.44	3.69	4.69
2020-01-18	20:00:00	4.5	9.25	4.69	5.69	1.44	8	5.13	3.88	2.63	7	4.38	5.44	5.75	4.88	6.31	5.25	4.5	4.75	4	5.06	3.88	5.06	3.87	4.43	2.93	4	4.75	0.63	1.56	5.13	5.38	4	3.75	2.63	5.31	4.31	4.44	3.63	4.69
2020-01-18	21:00:00	4.38	9.19	4.5	5.44	1.44	8	4.88	3.69	2.44	5.94	4.31	5.38	5.75	4.56	6.75	5.13	4.06	4.75	3.25	5	3.38	5.06	3.81	3.93	2.75	3.68	4.75	-0.06	1.43	5.06	5.38	3.81	3.69	2.44	5.19	4.31	4.44	2.63	4.63
2020-01-18	22:00:00	4.38	8.56	4.25	5.13	0.88	6.44	4.63	3.44	2.13	4.19	4.13	5.31	5.63	3.5	6.56	5.06	3.25	4.69	2.13	4.94	2.69	5	3.56	3.37	2.5	3.37	4.37	-0.01	0.11	4.94	5.31	3.56	3.63	1.19	5	4.25	4.38	1.69	4.5
2020-01-18	23:00:00	4	6.75	4	4.94	0.5	4.56	4.44	3.38	1.88	3.81	4	5.25	5.56	3	6.56	5	3	4.69	1.69	4.88	2.25	4.94	3.43	3.06	2.37	3.18	4.37	-0.03	1	4.88	5.31	3.19	3.56	0.56	4.81	4.13	4.31	1.69	4.44
2020-01-19	1900-01-01	3.75	5.63	3.75	4.69	0.63	3.44	4.25	3.13	1.69	3.06	3.75	5.19	5.44	2.56	6.5	4.94	2.63	4.69	1.88	4.88	2.06	4.94	3.18	2.75	2.12	2.93	4.56	-0.05	0.37	4.75	5.19	3.38	3.5	0.94	4.63	4.06	4.31	1.25	4.44
2020-01-19	01:00:00	3.5	3.94	3.56	4.44	0.19	2.81	4.19	2.88	1.5	2.44	3.56	5.13	4.81	2	6.56	4.75	2.13	4.63	1.31	4.75	1.56	4.81	3.12	2.43	2	2.68	4.5	-0.07	0	4.63	5.19	3.5	3.44	0.75	4.44	3.88	4.19	1.5	4.38
2020-01-19	02:00:00	3.19	2.75	3.31	4.19	-0.13	2.19	4.38	2.75	1.31	2.19	3.38	5.06	4.56	1.19	6.5	4.44	1.19	4.5	1.06	4.63	0.75	4.69	2.87	2.12	1.68	2.37	3.75	-0.93	-0.75	4.56	5.19	3.44	3.44	1	4.25	3.88	4.13	2	4.31
2020-01-19	03:00:00	3	2.19	3.19	4	-0.38	1.69	4.25	2.63	1.06	1.44	3.25	4.81	4.31	0.69	6.56	4.19	0.56	4.38	-0.75	4.44	-0.25	4.56	2.93	1.81	1.5	2.12	3.93	-1.18	-1.25	4.44	5.13	3.5	3.38	1.19	4.13	3.81	4.13	1.63	4.31
2020-01-19	04:00:00	2.88	1.94	3.06	3.81	-0.63	1.5	4	2.5	0.88	1.19	3.06	4.25	4.06	0.38	6.25	4.06	-0.38	4.13	-0.44	4.44	-0.31	4.38	2.81	1.62	1.31	1.93	4	-1.37	-1.37	4.38	5.13	3.38	3.31	0.5	4.06	3.69	4.06	1.5	4.25
2020-01-19	05:00:00	2.69	1.69	3	3.69	-0.69	1.75	4	2.31	0.75	1.25	2.94	3.94	3.94	-0.25	6.19	3.94	-0.56	3.88	-1.31	4.25	-1	4.31	2.81	1.5	1.12	1.68	4	-1.5	0.12	4.25	5.06	3.19	3.25	-0.19	3.88	3.56	4	1	4.19
2020-01-19	06:00:00	2.56	1.81	2.94	3.5	-0.81	1.88	3.63	2.31	0.69	1.56	2.88	3.75	3.69	-0.44	6.25	3.69	-0.94	3.75	-1.63	4.13	-1.19	4.19	2.68	1.25	1.12	1.56	4	-1.5	0.06	4.19	4.94	3.06	3.13	-0.81	3.75	3.44	3.94	0.38	4.13
2020-01-19	07:00:00	2.56	2.44	2.94	3.38	-0.88	1.69	3.5	2.19	0.5	1.13	2.75	3.63	3.31	-1	6.06	3.5	-1.13	3.69	-2	3.94	-1.81	4.06	2	1.06	1	1.37	3.87	-1.5	-0.12	4.06	4.88	2.81	3.06	-0.88	3.56	3.25	3.81	0.25	4.06
2020-01-19	08:00:00	2.44	2.31	2.75	3.25	-0.94	1.69	3.56	2.13	0.44	1.5	2.63	3.38	3.25	-0.69	5.5	3.5	-1.06	3.56	-2	3.81	-1.25	4	2.25	0.93	0.68	1.31	3.75	-1.56	-0.18	3.94	4.88	2.75	3	-0.94	3.38	3.25	3.81	0.38	4
2020-01-19	09:00:00	2.44	3.06	2.81	3.31	-0.81	2.5	3.38	2.13	0.38	1.5	2.63	3.94	3.5	0.5	5.31	3.25	0.06	3.5	-0.69	3.94	-1.13	4	2.5	0.87	0.68	1.31	3.5	-1.56	0.06	3.81	4.81	2.69	2.88	-0.25	3.19	3.13	3.69	0.19	3.81
2020-01-19	10:00:00	2.56	4.56	3	3.5	-0.69	4.31	3.31	2.19	0.44	3.13	2.75	4.06	3.31	0.94	5.5	3.13	0.88	3.5	-0.13	4.13	0.19	3.75	2.93	1.06	1.37	1.43	3.56	-1.43	0.62	3.75	4.94	2.88	2.81	0.69	3.06	3	3.63	2.06	3.88
2020-01-19	11:00:00	2.63	6.81	3.38	4.06	-0.38	6.38	3.94	2.31	0.56	6.63	3.13	4	3.44	2	5.19	3.19	1.38	3.56	0.69	4.06	1.13	3.88	3.18	1.5	2.56	2.12	3.56	-1.25	1.37	3.63	4.81	3.44	2.88	2.88	3.06	3.19	3.75	3.13	3.75
2020-01-19	12:00:00	2.88	6.81	3.63	4.94	-0.06	7.75	4.44	3.31	0.75	8.81	3.63	4.25	3.63	2.75	5.56	3.31	2.31	3.63	1.75	4.19	2	3.94	3.5	2.43	3.81	2.62	3.87	-0.09	2.06	3.69	4.94	3.81	2.88	3.56	3.44	3.25	3.75	3.44	3.75
2020-01-19	13:00:00	3.38	9.13	4.19	5.38	0.81	9.06	4.63	4.06	1.19	9.56	3.94	4.25	3.81	4.31	5.75	3.56	3.44	3.63	3.75	4.31	3.06	4	3.87	3.93	3.75	3	4.12	-0.06	2.81	3.81	4.94	3.81	2.94	3.38	3.88	3.38	3.81	2.88	3.88
2020-01-19	14:00:00	4.19	9.38	4.81	5.75	2.31	9	4.94	4	1.75	9.63	4.13	4.31	3.94	4.31	5.69	3.75	3.69	3.75	3.75	4.38	3.56	4	3.93	5.43	3.75	3.75	4.37	-0.03	2.81	4.19	4.94	3.75	2.94	3.13	4.31	3.44	3.88	3	3.94
2020-01-19	15:00:00	4.5	9.06	4.81	5.69	2.5	8.5	5	3.88	2	9.13	4.06	4.69	4.06	4.75	5.5	3.88	3.94	3.81	3.94	4.38	3.69	4.06	3.93	6.18	3.93	4.31	5	-0.03	2.68	4.31	4.94	3.69	3	3.19	4.69	3.5	3.94	2.94	4.06
2020-01-19	16:00:00	4.31	8.44	4.38	5.44	2.44	8.06	4.88	3.69	2.19	8	4	4.69	4.13	4	5.69	4	3.75	3.88	3.56	4.5	3.75	4	3.68	6.18	3.87	4.31	4.81	-0.03	1.93	4.38	4.88	3.75	3.06	3.06	4.94	3.56	4	2.81	4.06
2020-01-19	17:00:00	4.13	7.88	4.44	5.31	2.25	6.94	4.69	3.44	2.13	6.25	3.88	4.69	4.13	3.63	5.38	4.06	3.31	3.88	3	4.56	3.31	4.19	3.5	5.43	3.31	4	4.25	-0.5	0.81	4.44	4.88	3.56	3	1.69	5	3.56	4	1.38	4
2020-01-19	18:00:00	4	7.19	4.13	5.13	1.88	5.69	4.56	3.13	1.88	4.5	3.81	4.69	4.13	3.44	5.31	4	3	3.88	2.25	4.44	2.56	4.06	3.31	4.31	2.81	3.5	4.06	-0.07	0.56	4.44	4.81	3.19	3.06	1.25	4.94	3.56	4.06	1.19	4.06
2020-01-19	19:00:00	3.94	6.88	3.75	4.88	1.44	4.94	4.5	2.94	1.63	3.69	3.69	4.63	4.13	2.81	4.88	4	2.5	3.88	2.06	4.56	2.19	4.06	3.06	3.56	2.43	3.12	3.81	-1	0.25	4.38	4.81	3.38	3.06	1.5	4.75	3.5	4	1.38	4
2020-01-19	20:00:00	3.81	6.75	3.44	4.63	1	4.38	4.13	2.75	1.38	3.06	3.5	4.56	4.06	2.25	5.06	4.13	2.31	3.88	1.25	4.44	2.31	4.19	2.68	3	2.12	2.75	3.68	-1.12	-0.06	4.31	4.75	3.13	3	1.44	4.5	3.44	4	0.94	4
2020-01-19	21:00:00	3.69	5.56	3.31	4.44	0.56	5.31	4	2.63	1.19	2.94	3.38	4.63	3.94	1.88	4.88	4.06	1.75	3.81	0.63	4.44	1.5	4.13	2.56	2.5	1.81	2.5	3.5	-1.31	-0.31	4.25	4.75	3.13	2.94	1.13	4.25	3.31	3.94	1.06	3.88
2020-01-19	22:00:00	3.31	4.81	3.31	4.25	0.19	3.63	3.88	2.5	1	3.19	3.25	4.38	3.63	1.44	5	3.75	0.69	3.75	-0.5	4.31	0.56	4.06	2.37	2.06	1.56	2.18	3.37	-1.5	-0.5	4.06	4.69	2.88	2.94	0.44	4	3.25	3.94	0.69	3.88
2020-01-19	23:00:00	3.5	4.75	3.19	4.13	0.06	3	3.75	2.5	0.81	2.81	3.06	4	3.44	0.25	4.56	3.69	0.69	3.56	-0.81	4.19	0.06	4	2.31	1.75	1.37	1.93	3.12	-1.62	-0.75	3.94	4.69	2.88	2.88	0.25	3.5	3.13	3.88	0.69	3.81
2020-01-20	1900-01-01	3.13	3	3.06	3.94	-0.13	2.44	3.75	2.38	0.75	2.63	3	3.94	3.19	-0.19	4.63	3.56	-0.19	3.44	-1.25	4	-0.38	3.94	1.81	1.43	1.18	1.68	2.93	-1.68	-0.87	3.81	4.56	2.69	2.75	0.81	3.25	3	3.88	0.25	3.75
2020-01-20	01:00:00	2.69	2.5	2.81	3.75	-0.31	2.06	3.81	2.38	0.56	2.31	2.75	3.81	3	-0.94	5.56	3.31	-0.81	3.44	-1.63	4	-1	3.75	2	1.25	1	1.5	2.81	-1.81	-0.87	3.69	4.5	2.75	2.69	0.38	3	2.88	3.75	0.25	3.69
2020-01-20	02:00:00	2.56	2.06	2.56	3.5	-0.38	1.69	3.44	2.13	0.38	1.75	2.75	3.5	2.81	-1.31	4.81	3.19	-1	3.31	-2.13	3.88	-1.38	3.63	2	1.06	0.87	1.31	2.75	-1.87	-1	3.56	4.31	2.63	2.56	0.5	2.75	2.75	3.75	-0.19	3.63
2020-01-20	03:00:00	2.38	2.19	2.63	3.38	-0.56	1.31	3.44	2.06	0.25	1.63	2.56	3.5	2.75	-1.31	5.25	3	-1	3.19	-2.25	3.75	-1	3.63	1.81	0.81	0.75	1.18	2.5	-2	-1	3.44	4.31	2.44	2.44	0.19	2.56	2.63	3.63	-0.5	3.63
2020-01-20	04:00:00	2.25	1.56	2.38	3.19	-0.69	1.19	3	1.94	0.19	1.25	2.44	3.69	2.56	-1.13	4.31	2.63	-0.94	3.06	-2.19	3.75	-2.13	3.25	1.68	0.62	0.62	1	2.56	-2.06	-1.37	3.25	4.31	2.19	2.44	0.13	2.38	2.5	3.56	-0.38	3.5
2020-01-20	05:00:00	2.13	1.38	2.31	3.06	-0.81	1.38	3.38	1.88	0.06	1.06	2.31	3.56	2.38	-1.31	4.69	2.81	-0.94	2.81	-2.81	3.56	-1.25	3.5	1.56	0.5	0.43	0.87	2.31	-2.18	-1.5	3.19	4.31	2.06	2.38	-0.31	2.13	2.38	3.5	-0.63	3.44
2020-01-20	06:00:00	2	1.44	2.19	2.94	-0.94	0.94	3.13	1.81	-0.13	0.94	2.25	3.44	2.31	-0.75	4.63	2.63	-0.44	2.63	-2.5	3.56	-0.94	3.19	1.56	0.31	0.37	0.68	2.43	-2.31	-1.75	3.06	4.13	1.69	2.31	-0.69	1.88	2.19	3.38	-0.56	3.31
2020-01-20	07:00:00	1.88	1.31	2.06	2.75	-1.06	1.06	2.94	1.63	-0.19	0.56	2	3.38	2.31	-0.94	4.63	2.63	0	2.56	-2.19	3.56	-0.5	3.31	1.25	0.25	0.25	0.56	2.56	-2.37	-1.87	2.94	4.06	1.5	2.13	-0.31	1.75	2.13	3.31	-0.38	3.25
2020-01-20	08:00:00	1.81	1.06	2.06	2.63	-1.19	0.69	3.06	1.69	-0.25	0.5	2	3.38	1.94	-1.19	4.13	2.38	-0.44	2.44	-2.44	3.44	-0.88	3.19	1.37	0.18	0.65	0.5	2.37	-2.5	-1.93	2.88	4	1.56	2.13	-0.06	1.63	2.13	3.31	-0.38	3.25
2020-01-20	09:00:00	2.06	1.5	2.19	2.63	-1.19	1.19	3.06	1.69	-0.31	1.19	2.06	3.44	1.94	0.13	4.56	2.25	0.13	2.38	-2.25	3.38	-1.31	3.13	1.81	0.25	1.25	0.5	2.37	-2.5	-1.68	2.81	4.06	1.5	2.06	0.44	1.56	2.06	3.19	0.38	3.19
2020-01-20	10:00:00	2.19	3.06	2.38	2.94	-1.06	3.69	2.88	1.81	-0.25	2.19	2.19	3.5	2.25	1.75	4.06	2.56	2.06	2.5	-1	3.56	0.06	2.69	2.25	0.31	5.05	0.56	2.56	-2.56	-1.06	2.69	3.94	1.81	2.06	0.5	1.56	2.19	3.19	1.19	3.13
2020-01-20	11:00:00	2.38	4.81	2.75	3.13	-0.88	5.13	3.38	2	-0.13	4.31	2.38	3.63	2.63	3.94	4.06	2.31	3.63	2.69	0.88	3.5	2.38	2.88	2.56	0.56	1.37	1.06	3	-2.31	0	2.75	4.13	2.25	2.13	3.13	1.81	2.13	3.19	1.69	3.06
2020-01-20	12:00:00	2.5	6.19	3.13	4.38	-0.5	6.94	3.69	2.25	0.06	5.75	2.69	3.75	3	5.69	4.31	2.44	4.31	2.81	4.06	3.44	3.19	3.13	3	1.25	2.81	1.68	3.18	-1.93	0.75	2.75	4	2.69	2.06	3.06	2.25	2.13	3.19	2.13	3.25
2020-01-20	13:00:00	2.5	6.56	3.44	4.94	0.06	7.31	4.06	2.69	0.25	7.31	3.06	3.94	3.25	6.19	4.81	2.5	5.81	2.94	5.13	3.56	3.75	3.25	3.62	3	3.18	2.12	3.56	-1.68	1.43	3	4.06	3.06	2.06	2.75	2.75	2.19	3.19	3.31	3.25
2020-01-20	14:00:00	3	7.13	3.44	4.75	0.5	7.75	4.38	2.94	0.38	9.06	3.19	4	3.56	7.44	5.31	2.94	5.5	3	5.75	3.69	4.38	3.5	3.75	5.06	3.18	2.93	3.81	-1.25	1.81	3.13	4.06	3.19	2.06	2.94	3.19	2.25	3.19	3.25	3.25
2020-01-20	15:00:00	3.13	7.31	3.63	4.75	0.81	7.63	4.5	3.06	0.75	9.19	3.25	4.19	3.94	6.63	5.06	3.5	5.19	3	5.38	3.69	4.75	3.38	3.68	6.18	3.25	3.62	4.37	-1.06	1.93	3.31	4.13	3.19	2.06	2.88	3.5	2.31	3.25	3.81	3.25
2020-01-20	16:00:00	3	7	3.5	4.75	0.81	7.25	4.56	3.13	1.19	6.38	3.25	4.13	3.81	5.5	4.75	3.5	4.69	3	4.81	3.56	3.69	3.25	3.43	6.43	3.31	3.81	4.56	-1.06	1.37	3.38	4.13	3.06	2.13	2.5	3.69	2.38	3.31	2.38	3.38
2020-01-20	17:00:00	3	6.25	3.44	4.63	1.38	5.63	4.25	2.81	1.13	4.13	3.19	3.88	3.75	4.75	4.44	3.44	4	3	3.81	3.56	3	3.19	3.18	5.62	3	3.5	4.06	-1.18	0.68	3.5	4.06	3	2.13	1.81	3.69	2.31	3.31	1.94	3.31
2020-01-20	18:00:00	2.63	4.25	3.44	4.44	0.13	4.56	4.31	2.75	1	3.56	3.13	3.81	3.63	4.13	4.63	3.38	3.44	2.94	3.31	3.56	3.38	3.19	3.06	4.5	2.56	3.12	3.75	-1.43	0.18	3.44	4	2.81	2.06	1.25	3.56	2.25	3.31	1.19	3.31
2020-01-20	19:00:00	2.56	3.06	3.31	4.25	-0.06	3.63	3.81	2.63	0.81	2.63	2.94	3.81	3.56	4	4.25	3.38	3.44	2.94	3.38	3.5	2.81	3.19	2.93	3.5	2.06	2.68	3.37	-1.68	-0.18	3.44	4	2.5	2.06	0.94	3.38	2.19	3.31	0.63	3.31
2020-01-20	20:00:00	2.5	2.31	3.13	4.06	-0.25	2.75	3.94	2.44	0.56	1.63	2.81	4	3.56	3.5	4.31	3.25	2.75	2.94	2.81	3.5	2.5	3.06	2.43	2.93	1.75	2.31	3.25	-1.87	-0.56	3.31	3.94	2.38	2.06	0.31	3.19	2.13	3.25	0.38	3.25
2020-01-20	21:00:00	2.38	1.63	2.88	3.88	-0.5	2	3.88	2.38	0.31	1.56	2.63	3.88	3.44	3.19	4.13	3.19	2.69	2.88	2.44	3.56	2.19	3.06	2.5	2.56	1.56	2.06	3.37	-2.12	-0.81	3.25	4	2.19	1.94	0.19	2.94	2.06	3.25	0	3.19
2020-01-20	22:00:00	2.19	1.13	2.44	3.63	-0.63	1.44	3.88	2.31	0.19	0.94	2.56	3.81	3.31	2.69	4.13	3.19	2.19	2.88	2.13	3.5	1.69	3	1.81	2.18	1.37	1.75	3.37	-2.12	-1.12	3.13	3.94	2	1.94	-0.81	2.69	2	3.19	-0.25	3.19
2020-01-20	23:00:00	2	0.75	2.31	3.38	-0.81	0.94	3.63	2.19	0.06	0.81	2.38	3.63	3.19	2	4.13	3.13	1.63	2.69	1	3.56	0.69	2.94	2	1.68	1.18	1.43	3.43	-2.31	-1.37	3	3.88	2.06	1.81	-0.94	2.5	1.88	3.19	-0.44	3.13
2020-01-21	1900-01-01	1.88	0.44	2.25	3.19	-0.94	0.56	3.69	2.06	0	0.19	2.25	3.5	3.13	1.25	4.94	2.81	0.63	2.69	-1.19	3.44	0	3.06	1.75	1.37	1	1.25	3.43	-2.5	-1.31	2.94	3.94	1.88	1.81	-1.38	2.31	1.81	3.13	-0.63	3
2020-01-21	01:00:00	1.75	0.13	2.06	2.94	-1.06	0.25	3.5	1.88	-0.13	-0.19	2.13	3.19	2.94	-0.88	4.56	2.63	0.25	2.56	-1.81	3.44	-0.25	3	1.62	1.06	0.81	0.93	3.31	-2.62	-1.68	2.88	3.88	1.75	1.69	-1.38	2.13	1.63	3.13	-1.06	2.94
2020-01-21	02:00:00	1.5	-0.19	1.94	2.88	-1.25	-0.06	3.44	1.75	-0.31	-0.31	1.94	3.19	2.75	-1.31	4.06	2.56	-0.56	2.38	-2.06	3.31	-1.63	3	1.37	0.93	0.56	0.68	3.18	-2.81	-1.87	2.81	3.88	1.75	1.69	-1.69	1.94	1.63	3.06	-1.25	2.88
2020-01-21	03:00:00	1.5	-0.19	1.81	2.63	-1.38	-0.25	3.31	1.69	-0.38	-0.63	1.88	3.19	2.31	-1.88	4.94	2.13	-1.38	2.31	-2.25	3.19	-1.69	2.94	1.37	0.5	0.37	0.5	3.12	-2.93	-1.93	2.69	3.88	1.5	1.63	-1.69	1.75	1.63	2.94	-1.38	2.88
2020-01-21	04:00:00	1.38	-0.31	1.75	2.5	-1.56	-0.38	3.25	1.63	-0.5	-0.38	1.81	3.06	2.06	-1.94	3.63	2.31	-1.5	2.25	-2.5	3.13	-1.56	2.88	1.31	0.18	0.25	0.31	2.93	-3.06	-2.43	2.63	3.75	1.44	1.56	-2.19	1.56	1.5	3	-1.81	2.81
2020-01-21	05:00:00	1.25	-0.63	1.63	2.38	-1.69	-0.5	3.13	1.5	-0.63	-0.5	1.63	3	2.25	-2.44	3.63	2	-1.44	2.19	-2.94	3.06	-1.5	2.81	1.06	-0.06	0.12	0.18	2.81	-3.18	-2.43	2.5	3.75	1.25	1.5	-2.13	1.38	1.38	2.94	-2.13	2.75
2020-01-21	06:00:00	1.13	-0.5	1.63	2.25	-1.94	-0.69	3	1.5	-0.63	-0.63	1.63	2.75	1.75	-2.19	3.25	1.81	-1.81	2	-3.31	2.94	-2.44	2.63	1.18	6.63	-0.06	0.65	2.87	-3.12	-2	2.44	3.69	1.25	1.38	-1.94	1.25	1.25	2.81	-2	2.75
2020-01-21	07:00:00	1.19	-0.31	1.75	2	-2.06	-0.69	2.94	1.38	-0.75	-0.63	1.38	2.69	1.5	-2.44	2.38	1.5	-2.38	1.81	-3.5	2.81	-2.13	2.56	0.87	-0.06	-0.03	-0.65	2.75	-3.06	-1.75	2.31	3.69	1.06	1.44	-1.44	1.13	1.25	2.75	-1.88	2.69
2020-01-21	08:00:00	1.25	0.13	1.81	2	-2	0.13	2.88	1.5	-0.63	-0.44	1.44	2.69	1.69	-2.69	3	1.5	-1.44	1.75	-3.69	2.81	-1.44	2.06	0.81	-0.06	-0.03	-0.65	2.93	-3.12	-1.56	2.31	3.56	0.94	1.38	-1.13	1	1.19	2.69	-1.5	2.69
2020-01-21	09:00:00	1.38	1.44	1.81	2	-2.06	0.44	2.81	1.31	-0.56	-0.25	1.44	2.94	1.75	-1.69	2.81	1.75	-0.56	1.81	-3.31	2.75	-0.19	2.25	1.37	-0.12	0.05	-1.25	3.12	-3	-1.87	2.19	3.69	1.31	1.31	-0.75	0.94	1.19	2.69	-1.25	2.75
2020-01-21	10:00:00	1.5	3.25	2.06	2.5	-1.81	1.75	2.69	1.38	-0.63	-0.06	1.38	3	1.69	1.94	3.38	1.69	1	2	0	2.75	0.94	2.25	1.75	0.12	0.75	0.65	3.25	-2.5	-1	2.06	3.75	1.63	1.44	-0.44	1	1.38	2.63	-0.81	2.75
2020-01-21	11:00:00	1.63	4.5	2.5	3.5	-1.31	3.56	2.94	1.63	-0.5	2.44	1.81	3.19	2.13	3.44	3.75	1.63	1.88	2.06	1.25	3	1.69	2.25	2	0.43	1.93	4.35	3.37	-2.12	0.04	2.13	3.75	1.88	1.38	0.38	1.31	1.38	2.63	0.38	2.81
2020-01-21	12:00:00	1.75	5.5	2.81	4.13	-0.88	5.31	3.25	1.75	-0.25	5.44	2.13	3.31	2.44	4.63	3.69	1.81	2.38	2.19	2.31	2.88	2.06	2.44	2.43	1.37	2.68	1.12	3.43	-1.75	1.62	2.25	3.69	2.38	1.38	1.38	1.81	1.38	2.69	1.06	2.75
2020-01-21	13:00:00	2.06	5.94	2.94	4.25	-0.5	5.31	3.56	1.94	-0.19	5.13	2.44	3.38	2.75	4.88	4.31	2.31	3.69	2.25	3.25	3	2.75	2.56	2.87	2.93	2.87	1.5	3.68	-1.18	2.18	2.31	3.69	2.63	1.44	1.56	2.31	1.44	2.69	2.44	2.81
2020-01-21	14:00:00	2.5	6.75	3.13	4.13	-0.38	5.88	3.75	2.19	0.19	8.19	2.56	3.56	3	4.38	5.06	2.5	3.81	2.31	3.69	3.06	3.13	2.75	3.31	4.75	2.87	2.31	4.31	-0.08	3.75	2.5	3.81	2.69	1.44	1.75	2.88	1.5	2.69	2.94	2.88
2020-01-21	15:00:00	2.44	6.25	3	4.19	-0.25	6.63	3.81	2.44	0.94	8.81	2.63	3.69	3.25	5.19	5.13	2.81	3.63	2.38	4	3.06	3.19	2.69	3.37	6.18	2.93	3.06	4.68	-0.07	4.06	2.69	3.81	2.69	1.5	1.81	3.19	1.63	2.63	3.94	3
2020-01-21	16:00:00	2.44	5.63	3	4	-0.44	5.94	3.88	2.31	1.06	5.38	2.69	3.56	3.25	4.31	4.69	2.88	3.63	2.38	3.75	3.06	2.94	2.63	3.25	6.62	2.93	3.43	4.31	-0.08	3.18	2.81	3.81	2.5	1.5	1.13	3.31	1.63	2.69	2.19	3
2020-01-21	17:00:00	2.38	4.69	2.88	3.81	-0.63	4.88	3.69	2.19	0.75	3.75	2.69	3.5	3.25	3.5	4.44	2.88	2.88	2.38	2.19	3.06	1.94	2.56	2.43	6.18	2.62	3.25	4.12	-1	1.37	2.81	3.75	2.19	1.5	0.56	3.31	1.56	2.69	0.75	2.94
2020-01-21	18:00:00	2.5	3.75	2.88	3.75	-0.56	3.75	3.63	2.06	0.69	2.88	2.56	3.44	3.25	2.69	4.13	2.81	2.13	2.25	0.69	2.94	1.06	2.63	2.37	5.31	2.31	2.87	4.12	-1.31	0.31	2.81	3.69	2.06	1.5	-0.56	3.19	1.56	2.75	0	2.94
2020-01-21	19:00:00	2.38	3.5	2.81	3.63	-0.63	3.56	3.69	2	0.38	2.69	2.5	3.38	3.19	2.25	4.06	2.69	1.56	2.19	1.31	2.94	0.69	2.5	2.31	4.43	2	2.5	4.12	-1.62	-0.43	2.81	3.75	1.88	1.44	-1.38	3	1.44	2.69	-0.56	2.88
2020-01-21	20:00:00	2.25	2.69	2.63	3.44	-0.69	2.94	3.56	2	0.31	1.94	2.38	3.31	3	0.94	3.56	2.63	1.13	2.19	-0.63	2.88	0.13	2.63	2.25	3.68	1.68	2.18	4.06	-1.87	-0.5	2.75	3.63	1.88	1.38	-1.5	2.81	1.31	2.69	-0.81	2.88
2020-01-21	21:00:00	2.06	2.19	2.5	3.31	-0.81	2.25	3.38	1.94	0.13	1.63	2.25	3.06	2.75	-0.25	3.31	2.44	0.5	2.06	-1.06	2.88	-0.38	2.56	2.12	3.12	1.43	1.87	3.87	-2.06	-0.56	2.69	3.44	1.63	1.38	-1.69	2.63	1.25	2.63	-1.25	2.75
2020-01-21	22:00:00	2.06	1.88	2.56	3.19	-0.94	2	3.5	2	0.13	2	2.25	2.88	2.44	-0.94	3.06	2.25	-0.25	2.06	-1.31	2.75	-1	2.56	2	2.75	1.18	1.62	3.81	-2.25	-0.56	2.5	3.56	1.38	1.31	-2	2.38	1.13	2.63	-1.38	2.75
2020-01-21	23:00:00	1.88	1.44	2.38	3.06	-1.06	1.81	3.13	1.81	0	1.5	2.13	2.75	2.13	-1.81	3.13	2.06	-0.56	2	-1.13	2.75	-1.13	2.38	1.93	2.25	1	1.37	3.68	-2.43	-1.25	2.38	3.63	1.31	1.25	-2.31	2.19	1.19	2.63	-1.88	2.63
2020-01-22	1900-01-01	1.69	0.94	2.19	2.88	-1.19	1.25	2.94	1.56	0	0.56	2	2.81	2.31	-1.19	3.25	1.81	-1.06	1.94	-1.5	2.69	-1.38	2.44	1.87	1.93	0.87	1.18	3.75	-2.5	-1.31	2.38	3.5	1.25	1.25	-2.44	2.06	1	2.63	-2.19	2.63
2020-01-22	01:00:00	1.56	0.81	2.06	2.69	-1.38	0.75	3.19	1.38	-0.25	0.63	1.94	2.69	1.75	-2	2.56	1.75	-1.31	1.81	-1.88	2.56	-1.88	2.25	1.87	1.81	0.87	1.06	3.81	-2.5	-1.12	2.38	3.56	1.06	1.13	-2.56	1.88	0.88	2.56	-2.31	2.56
2020-01-22	02:00:00	1.38	0.38	1.88	2.5	-1.5	0.25	3.06	1.25	-0.38	0.19	1.69	2.81	1.69	-2.56	2.38	1.69	-1.56	1.63	-2.63	2.5	-1.81	2.25	1.81	1.68	0.93	1	3.81	-2.43	-1	2.19	3.5	1.19	1.06	-2.94	1.69	0.81	2.5	-2.56	2.5
2020-01-22	03:00:00	1.31	0.06	1.75	2.31	-1.69	0.13	3.06	1.25	-0.44	0.13	1.56	2.56	1.63	-2.88	4.06	1.56	-1.69	1.69	-3.31	2.5	-2.75	2.19	1.87	1.62	1	0.93	3.81	-2.37	-0.93	2.19	3.38	1	1.06	-2.81	1.56	0.69	2.44	-2.5	2.44
2020-01-22	04:00:00	1.19	-0.19	1.69	2.19	-1.88	-0.19	2.88	1.13	-0.56	-0.5	1.56	2.44	1.13	-3.13	4.38	1.56	-2.69	1.56	-3	2.44	-2.75	2.13	1.87	1.56	1	0.87	3.93	-2.31	-0.87	2.13	3.13	0.88	1	-3.06	1.38	0.56	2.38	-2.75	2.38
2020-01-22	05:00:00	1.06	-0.38	1.56	2	-2.06	-0.44	2.81	1	-0.69	-0.5	1.44	2.5	1.25	-2.88	3.94	1.5	-3	1.56	-4	2.38	-3.19	2.19	1.81	1.62	0.93	0.87	3.75	-2.18	-0.68	2.06	3.31	1	0.88	-2.44	1.19	0.56	2.38	-2.94	2.31
2020-01-22	06:00:00	1	-0.13	1.5	1.81	-2.19	-0.44	2.75	1	-0.69	-0.25	1.38	2.19	1.31	-2.44	2.06	1.06	-2.94	1.38	-4	2.38	-2.5	2	1.81	1.56	0.87	0.81	3.75	-2.18	-0.81	1.94	3.31	0.63	0.94	-2.19	1.06	0.56	2.31	-3.06	2.31
2020-01-22	07:00:00	0.94	-0.13	1.5	1.94	-2.31	-0.31	2.63	0.81	-0.75	-0.06	1.31	2	1.19	-3.94	2.25	1.25	-2.19	1.25	-4.38	2.19	-2.19	1.88	1.56	1.43	0.87	0.68	3.68	-2.12	-0.87	1.94	3.31	0.75	0.88	-2.13	1	0.56	2.31	-3.19	2.31
2020-01-22	08:00:00	1	0.38	1.56	1.88	-2.38	-0.13	2.56	0.88	-0.69	0.06	1.25	2.31	1	-4.19	2.19	1	-3.13	1.13	-3.56	2.5	-3.56	1.88	1.5	1.31	0.81	0.56	3.5	-2.12	-1.31	1.88	3.25	0.69	0.81	-2.31	0.94	0.5	2.25	-2.69	2.31
2020-01-22	09:00:00	1.06	1.31	1.56	1.81	-2.38	0.31	2.5	0.88	-0.69	0.19	1.25	2.38	0.88	-3.63	3.19	1	-4	1.25	-2.56	2.38	-2.69	1.38	1.68	1.18	1.06	0.56	3.81	-2	-0.31	1.88	3.25	0.88	0.88	-1.94	0.88	0.63	2.31	-2.69	2.25
2020-01-22	10:00:00	1.25	4.31	1.94	2.5	-2	1.75	2.44	1.06	-0.63	0.81	1.25	2.38	0.88	-2.63	1.94	1.25	-2.69	1.25	-2.19	2.5	-2.38	1.44	1.87	1.56	1.37	0.68	3.93	-1.75	0.81	1.88	3.25	0.75	0.94	-1.5	0.88	0.69	2.25	-2.13	2.31
2020-01-22	11:00:00	1.38	5.56	2.25	3.31	-1.75	3.63	2.63	1.19	-0.44	4.13	1.56	2.5	1.06	-2.06	2.06	1.5	-1.94	1.31	-1.06	2.25	-1.44	1.88	2.31	2	2.37	1.06	4	-1.5	2.62	2.69	3.25	1	0.94	-1.06	1	0.81	2.31	-1.75	2.31
2020-01-22	12:00:00	1.44	7.13	2.56	4.69	-1.25	6.81	3.38	1.75	-0.19	7.06	1.94	2.75	1.19	-0.56	3.38	1.56	-1.06	1.44	0.38	2.56	-0.44	1.75	2.68	2.62	3.12	1.68	4.12	-1	3.43	2.69	3.19	1.25	1	-0.94	1.13	0.88	2.25	-1.31	2.44
2020-01-22	13:00:00	1.69	7.31	3.06	4.63	-0.94	7.69	4.06	1.81	0.06	9.06	2.38	2.69	1.38	0.19	3.13	1.75	-0.19	1.5	0.63	2.69	0.38	2	3.56	3.93	3.56	2.18	4.37	-0.5	4.43	2.81	3.44	1.38	1.06	-0.13	1.38	0.94	2.25	-0.69	2.5
2020-01-22	14:00:00	1.75	9.19	2.81	4.38	-0.63	8.06	4.31	2.13	0.25	9.81	2.56	2.69	1.44	0.63	3.63	2	-0.25	1.56	0.81	2.75	0.06	2.13	3.68	5.68	3.68	2.87	4.87	-0.02	4.81	2.94	3.38	1.56	1.06	-0.38	1.56	1	2.31	-0.31	2.5
2020-01-22	15:00:00	1.94	9.44	2.81	4.44	-0.19	8.38	4.69	2.5	0.63	9.44	2.75	2.88	1.63	1.19	4	2.19	0.69	1.63	1	2.88	0.5	2.13	3.68	7.06	3.81	3.62	5.37	-0.01	5.06	3.06	3.5	1.5	1.13	-0.19	1.81	1	2.31	-0.69	2.63
2020-01-22	16:00:00	2	8.13	2.88	4.38	-0.5	8.25	4.88	2.31	1	8.63	2.81	2.56	1.56	0.06	4.19	2.06	0.56	1.5	-0.81	2.81	-1	2.06	3.62	7.5	3.75	4.06	5	-0.01	3.25	2.94	3.25	1.31	1.19	-0.5	2	1.06	2.31	-0.56	2.63
2020-01-22	17:00:00	2.13	6.88	3	4.19	-0.63	6.69	4.63	2.63	0.88	6.81	2.81	2.5	1.5	-0.75	3.75	2.19	-1	1.44	-1.13	2.75	-1.38	2.19	3	7.06	3.43	3.93	4.68	-0.01	2.62	3.06	3.5	1.44	1.25	-0.38	2.13	1.06	2.31	-0.81	2.69
2020-01-22	18:00:00	2.13	5.63	2.94	4	-0.81	5.44	4.31	2.19	0.56	4.63	2.75	2.63	1.63	-0.94	3.56	2.19	-1.44	1.44	-1.13	2.75	-1.44	2.13	2.43	6.25	3.12	3.56	4.68	-0.03	0.81	3.13	3.5	1.44	1.25	-0.5	2.13	1.06	2.31	-0.75	2.69
2020-01-22	19:00:00	2.06	4.56	2.88	3.88	-0.94	4.56	4.06	2.13	0.44	4.19	2.69	2.69	1.63	-1	3.56	2.31	-1.25	1.5	-0.94	2.81	-1.31	2.19	2.43	5.31	2.68	3.12	4.68	-0.5	0.62	3.06	3.38	1.38	1.31	-0.31	2.13	1.13	2.38	-0.69	2.69
2020-01-22	20:00:00	2	4.06	2.81	3.69	-1	3.94	3.88	2.31	0.25	5	2.63	2.63	1.69	-1	3.69	2.25	-1.25	1.5	-1.19	2.81	-1.63	2	2.56	4.56	2.37	2.75	4.56	-0.81	-0.12	3.19	3.38	1.44	1.25	-1	2.06	1.06	2.38	-0.81	2.69
2020-01-22	21:00:00	1.88	3.63	2.63	3.63	-1.13	3.31	3.69	2.13	0.06	3.81	2.5	2.75	1.69	-1	3.81	2.06	-1.5	1.56	-1	2.88	-1.25	1.63	2.37	3.93	2.06	2.37	4.37	-1.12	0.18	3	3.31	1.19	1.19	-1.31	2.06	1.06	2.38	-1.38	2.63
2020-01-22	22:00:00	1.81	3.13	2.56	3.44	-1.25	3	3.5	2.13	0	3.56	2.5	2.75	1.75	-0.81	3.25	2	-0.69	1.63	-0.5	2.63	-0.69	2	2.25	3.37	1.68	2.12	4.18	-1.37	-0.37	3.13	3.13	1.25	1.19	-1.25	2	1	2.38	-1.44	2.63
2020-01-22	23:00:00	1.69	2.63	2.44	3.25	-1.44	2.5	3.56	1.94	-0.13	2.94	2.38	2.75	1.69	-0.88	3.31	2	-0.63	1.69	-0.69	2.63	-0.94	1.75	2.18	2.87	1.5	1.81	4.12	-1.68	-0.18	3.06	3.38	1.19	1.25	-1.19	2	0.94	2.38	-1.63	2.63
2020-01-23	1900-01-01	1.56	2.38	2.31	3.19	-1.56	2.19	3.25	1.81	-0.19	2.75	2.25	2.75	1.56	-0.38	3.38	2	-0.88	1.69	-1	2.56	-0.94	1.88	1.75	2.5	1.37	1.56	4.18	-1.93	0.5	3.06	3.44	1.31	1.31	-1.31	1.94	0.94	2.38	-1.69	2.5
2020-01-23	01:00:00	1.44	2	2.13	3.06	-1.69	1.81	3	1.63	-0.25	1.94	2.13	2.69	1.5	-0.63	3.31	1.88	-1	1.75	-1.06	2.63	-1.13	1.69	1.93	2.18	1.12	1.31	4	-2.06	-0.62	3.06	3.44	1.25	1.25	-1.38	1.94	0.94	2.44	-1.75	2.5
2020-01-23	02:00:00	1.38	1.88	2.06	2.94	-1.81	1.5	3.19	1.44	-0.38	2.19	2.06	2.81	1.63	-0.75	3.81	2.06	-0.88	1.81	-1.19	2.69	-0.94	1.81	1.81	1.81	0.93	1.12	3.93	-2.25	-0.31	3.19	3.31	1.19	1.19	-1.44	1.88	0.94	2.31	-1.69	2.5
2020-01-23	03:00:00	1.31	1.44	1.94	2.75	-2	1.19	3.13	1.38	-0.44	1.56	1.94	2.69	1.44	-0.56	3.38	1.88	-1	1.81	-1.06	2.63	-1.13	1.81	1.56	1.43	0.81	0.93	3.81	-2.37	-1.12	3.06	3.13	1.06	1.13	-1.88	1.75	0.81	2.31	-2	2.38
2020-01-23	04:00:00	1.19	1.13	1.88	2.69	-2.06	1	2.81	1.25	-0.56	1.19	1.81	2.63	1.44	-0.56	3	1.5	-1	1.75	-1	2.56	-1.06	1.88	1.62	1.12	0.68	0.68	3.62	-2.56	-1.12	3	3.19	0.88	1.19	-1.69	1.75	0.88	2.38	-2.06	2.5
2020-01-23	05:00:00	1.06	0.94	1.75	2.5	-2.25	0.88	2.94	1.13	-0.63	0.88	1.69	2.63	1.44	-0.38	2.38	1.56	-1	1.69	-1.31	2.63	-1.25	1.88	1.37	0.81	0.5	0.5	3.62	-2.68	-1.43	2.94	3.19	0.94	1.13	-1.69	1.69	0.81	2.38	-2	2.5
2020-01-23	06:00:00	1.06	0.88	1.81	2.44	-2.31	0.63	2.88	1.06	-0.63	0.5	1.63	2.44	1.25	-0.56	2.5	1.38	-1.38	1.56	-2.13	2.5	-1.69	1.69	1.43	0.62	0.5	0.43	3.56	-2.68	-1.56	3	3.25	0.81	1.06	-1.81	1.63	0.81	2.38	-2	2.38
2020-01-23	07:00:00	1	0.88	1.75	2.25	-2.38	0.81	2.75	1	-0.69	0.5	1.5	2.25	1.19	-1.19	2.69	1.5	-1.69	1.44	-2.13	2.25	-1.88	1.44	1.43	0.5	0.5	0.37	3.37	-2.62	-2	2.94	3.13	0.94	1.06	-1.88	1.56	0.81	2.31	-2	2.44
2020-01-23	08:00:00	1.06	1.13	1.81	2.19	-2.38	0.81	2.81	1.19	-0.63	1.19	1.56	2.38	1.19	-1	2	1.56	-1.69	1.31	-1.69	2.38	-1.56	1.44	1.43	0.68	0.62	0.37	3.43	-2.43	-1.75	3.06	3.19	0.81	1.13	-1.63	1.5	0.81	2.31	-1.75	2.38
2020-01-23	09:00:00	1.19	2.38	1.88	2.25	-2.44	1.13	2.81	1.19	-0.56	1.5	1.5	2.44	1.19	-0.88	2.31	1.31	-1.31	1.38	-1.06	2.19	-1	1.44	1.56	0.93	0.87	0.37	3.43	-2.25	-1	2.94	3.13	0.94	1.06	-1.69	1.5	0.81	2.31	-1.69	2.31
2020-01-23	10:00:00	1.31	4.63	2.25	2.69	-1.63	2.5	2.63	1.19	-0.44	1.63	1.75	2.5	1.19	-0.25	2.63	1.44	-0.63	1.44	-0.13	2.31	-0.63	1.5	1.62	1.37	1.18	0.43	3.56	-1.68	-0.31	2.94	3.06	0.94	1.06	-1.75	1.44	0.81	2.25	-1.69	2.31
2020-01-23	11:00:00	1.5	6.31	2.38	3.5	-1.5	6.38	2.81	1.31	-0.31	4.63	2.06	2.69	1.44	0.69	2.88	1.44	0.19	1.56	0.75	2.31	0.44	1.56	1.81	2.06	1.75	0.75	3.75	-1.18	-0.06	2.94	3.13	0.94	1.06	-1.38	1.44	0.81	2.25	-1.44	2.38
2020-01-23	12:00:00	1.69	7.13	2.81	4.5	-1.06	7.81	3.63	1.5	-0.13	6.63	2.5	2.69	1.69	1.25	2.88	1.63	0.69	1.75	1.56	2.31	0.5	1.69	2.06	3.56	2.31	1.06	3.93	-0.06	0.93	3	3.13	1	1.06	-1.44	1.5	0.81	2.25	-1.44	2.44
2020-01-23	13:00:00	1.81	8.06	3.06	4.81	-0.75	7.75	4.38	2	0.19	8.25	2.81	2.81	2.13	2.19	3.13	2	1.69	1.81	2.44	2.5	0.81	2	2.25	4.06	2.68	1.43	4	-0.04	-0.18	3	3.19	1.06	1.13	-1.19	1.56	0.94	2.31	-1.25	2.38
2020-01-23	14:00:00	2.06	8.25	3.13	4.69	-0.44	7.88	4.75	1.94	0.44	7.81	2.94	2.94	2.44	3	3.94	2.44	2.63	1.88	1.69	2.56	1.19	2.19	2.43	4.37	2.93	1.68	4.06	-0.03	-0.18	3	3.19	1.13	1.13	-1.38	1.63	0.94	2.38	-1.38	2.38
2020-01-23	15:00:00	2.31	9.56	3.06	4.88	0	9.38	5.06	2.19	1	9.56	3.06	3.06	2.44	2.88	3.94	2.69	0.94	1.88	1.19	2.56	0.75	2.13	2.5	4.43	3.12	1.87	4.12	-0.01	-0.31	3.06	3.19	1	1.06	-1.44	1.75	0.94	2.38	-1.5	2.56
2020-01-23	16:00:00	2.13	9.06	3.13	4.88	0.13	8.44	5.31	2.25	1.06	9.94	3.13	2.88	2.5	0.06	3.31	2.44	-0.63	1.88	0.38	2.44	0.25	2.06	2.56	4.31	3.12	1.93	3.87	-0.02	-0.81	3.13	3.19	1.06	1.19	-1.38	1.88	0.94	2.38	-1.63	2.5
2020-01-23	17:00:00	2.19	7.38	3.13	4.63	-0.19	6.31	5.13	2.38	1	6.88	3.06	2.75	2.44	-1	2.88	2.25	-0.63	1.75	-0.56	2.19	-0.69	1.88	2.56	4	2.93	1.93	3.75	-0.02	-1	3.19	3.25	1	1.19	-1.38	1.88	0.94	2.38	-1.69	2.56
2020-01-23	18:00:00	2.31	5.94	3.19	4.44	-0.25	4.81	4.75	2.44	0.81	4.94	3	2.69	2.25	-1.63	3	2.19	-0.81	1.69	-0.88	2.38	-0.94	1.81	2.56	3.75	2.62	1.87	3.5	-0.02	-1	3.13	3.13	1	1.19	-1.5	1.88	0.94	2.38	-1.75	2.56
2020-01-23	19:00:00	2.19	5.06	3.06	4.25	-0.38	4.13	4.56	2.44	0.56	4.06	2.88	2.75	2.13	-1.06	3.56	2.5	-0.94	1.63	-1	2.25	-0.94	1.69	2.43	3.43	2.31	1.75	3.25	-0.02	-1.5	3.19	3.13	0.81	1.13	-1.5	1.81	0.94	2.38	-1.81	2.56
2020-01-23	20:00:00	2.06	4	2.94	4.06	-0.5	3.44	4.44	2.25	0.31	2.63	2.75	2.75	2.25	-0.38	2.5	2.25	-1.13	1.69	-1.19	2.19	-1.06	1.75	2.43	3.18	2.25	1.62	3.62	-0.03	-1.62	3	3	1	1.13	-1.56	1.81	0.88	2.44	-1.75	2.56
2020-01-23	21:00:00	1.94	3.25	2.75	3.88	-0.69	2.69	4.38	2.13	0.13	2.63	2.63	2.75	2.19	-0.81	1.94	1.94	-1.38	1.63	-1.25	2.25	-1.44	1.75	2.43	3.06	2.18	1.56	3.56	-0.03	-1.43	3.13	3.13	1	1.13	-1.56	1.75	0.88	2.44	-2	2.56
2020-01-23	22:00:00	1.81	2.56	2.63	3.69	-0.81	2.19	4.06	2	0	1.88	2.5	2.63	2.19	-0.75	2.06	2.13	-1.63	1.63	-1.31	2.31	-1.69	1.69	2.43	3	2.18	1.5	3.87	-0.03	-1.5	3.13	3.13	1	1.13	-1.5	1.75	0.88	2.44	-2	2.56
2020-01-23	23:00:00	1.69	2.31	2.5	3.5	-0.94	1.88	3.94	1.75	-0.13	1.44	2.31	2.38	1.81	-1	2.13	1.63	-1.69	1.5	-1.63	2.25	-1.94	1.81	2.5	3	2.12	1.5	3.87	-0.03	-1.31	3.06	3.06	0.69	1.19	-1.63	1.69	0.88	2.44	-1.69	2.5
2020-01-24	1900-01-01	1.56	1.69	2.38	3.31	-1.06	1.38	3.75	1.69	-0.19	1.13	2.19	2.44	1.56	-0.94	1.5	1.5	-1.56	1.5	-1.63	2	-1.75	1.94	2.5	3	2.12	1.5	4	-0.03	-1.31	2.94	3	0.94	1.19	-1.56	1.63	0.88	2.44	-1.75	2.44
2020-01-24	01:00:00	1.44	1.31	2.25	3.13	-1.19	1.06	3.69	1.56	-0.31	1.31	2.13	2.25	1.44	-0.94	1.44	1.38	-1.63	1.5	-1.75	1.75	-1.81	1.63	2.5	3	2.18	1.5	4	-0.03	-1.06	2.94	3.13	0.75	1.13	-2.13	1.63	0.81	2.44	-1.81	2.44
2020-01-24	02:00:00	1.31	1	2.13	3	-1.44	0.88	3.25	1.38	-0.31	0.69	2.06	2.31	1.31	-0.94	1.5	1.31	-1.63	1.5	-1.88	1.94	-1.75	1.63	2.43	3	2.25	1.5	4.12	-0.03	-1.43	2.94	3	0.75	1.13	-2.25	1.56	0.88	2.44	-2	2.38
2020-01-24	03:00:00	1.25	0.88	2.06	2.81	-1.5	0.63	3.44	1.25	-0.5	0.56	1.94	2.31	1.25	-1	1.25	1.13	-1.56	1.44	-1.88	1.81	-1.69	1.56	2.37	3	2.25	1.5	4.12	-0.03	-0.87	2.88	3.06	0.75	1.06	-2.25	1.44	0.75	2.38	-2	2.38
2020-01-24	04:00:00	1.19	0.5	1.94	2.69	-1.63	0.63	3.31	1.19	-0.5	0.5	1.81	2.31	1.13	-1	1.06	1.13	-1.56	1.44	-1.75	1.81	-1.63	1.44	2.37	2.93	2.18	1.43	4	-0.03	-1	2.88	3.19	0.81	1.06	-1.94	1.44	0.75	2.31	-2	2.31
2020-01-24	05:00:00	1.06	0.5	1.88	2.56	-1.81	0.44	3.31	1.19	-0.63	0.31	1.75	2.31	1.06	-0.88	1.13	1	-1.44	1.44	-1.63	1.63	-1.56	1.25	2.37	2.93	2.25	1.5	3.87	-0.02	-0.75	2.75	3.13	0.88	1	-1.75	1.31	0.69	2.31	-1.69	2.38
2020-01-24	06:00:00	1.13	0.63	1.94	2.44	-1.88	0.94	3.06	1.06	-0.56	0.5	1.69	2.31	1	-0.63	1.25	0.88	-1.31	1.38	-1.5	1.38	-1.5	1	2.31	2.93	2.18	1.43	3.81	-0.02	-0.62	2.75	3.13	0.56	1.06	-1.56	1.31	0.75	2.25	-1.81	2.31
2020-01-24	07:00:00	1.06	0.75	1.94	2.38	-2	0.75	3.13	1.13	-0.56	0.38	1.63	2.19	0.94	-0.5	1.13	1.06	-1.19	1.31	-1.44	1.38	-1.5	1.13	2.31	2.93	2.31	1.5	3.93	-0.02	-0.5	2.81	3.13	0.69	1	-1.5	1.25	0.75	2.25	-1.75	2.25
2020-01-24	08:00:00	1.06	1.19	1.94	2.38	-2	1.69	2.94	1.06	-0.56	1.25	1.63	2.19	0.88	0	1.13	0.94	-0.75	1.25	-0.94	1.38	-1.25	1.19	2.31	2.93	2.37	1.5	4	-0.02	-0.37	2.69	3.06	0.56	1.06	-1.38	1.25	0.81	2.19	-2.06	2.38
2020-01-24	09:00:00	1.25	2.5	2.25	2.56	-1.81	3	2.94	1.38	-0.38	2.56	1.81	2.31	0.88	1.63	1.56	1	0.44	1.31	-0.06	1.56	-0.63	1.19	2.37	3.12	2.43	1.56	4	-0.01	-0.25	2.81	3.13	0.75	1	-1.06	1.25	0.75	2.25	-1.44	2.38
2020-01-24	10:00:00	1.56	4.25	2.56	2.88	-1.25	4.06	3	1.56	0	4.31	2.06	2.5	1.06	2.88	1.94	1.13	1.38	1.44	1.19	1.81	0.25	1.31	2.43	3.37	2.56	1.68	4.18	-0.01	-0.06	2.75	3.13	0.94	1.06	-0.88	1.31	0.88	2.25	-0.5	2.38
2020-01-24	11:00:00	1.69	6.13	2.69	3.44	-0.63	5.75	3.13	1.94	0.19	6.19	2.38	2.5	1.31	4.63	2.38	1.31	2.5	1.56	2.88	2.13	1.56	1.56	2.5	3.81	2.87	1.93	4	-0.06	0.25	2.81	3.25	1.19	1.06	-0.5	1.44	0.94	2.31	0.06	2.44
2020-01-24	12:00:00	2.13	6.13	3.06	4	-0.13	6.75	3.69	1.88	0.56	7.81	2.63	2.88	1.81	5.63	3	1.56	3.63	1.75	4.19	2.25	2.19	1.81	2.68	4.43	3.37	2.18	4.31	0.31	1	2.88	3.19	1.44	1.13	0	1.75	1.06	2.31	0.81	2.56
2020-01-24	13:00:00	2.13	7.75	3.13	4.38	0.19	6.75	4.13	2.13	0.81	8.56	2.88	3.06	2.38	6.31	3.5	1.81	4.56	1.88	5.25	2.5	2.81	2.25	2.93	4.93	3.81	2.43	4.37	1.25	1	3	3.38	1.81	1.13	1.19	2.25	1.31	2.44	3	2.56
2020-01-24	14:00:00	2.38	8.44	3.44	4.5	0.44	7.69	4.56	2.44	1.13	9.5	2.94	3.25	2.88	6.44	4.31	2.25	4.5	2	5.31	2.63	3.31	2.31	3.06	5.12	4	2.56	4.43	1.62	0.87	3.25	3.38	2.44	1.25	2.06	2.69	1.5	2.38	2.81	2.75
2020-01-24	15:00:00	2.56	8.69	3.31	4.56	1	8.25	4.94	2.75	1.5	7.81	3.06	3.38	3.13	6	4.44	2.63	4.38	2.06	4.38	2.69	3.31	2.38	3.12	5.12	3.93	2.62	4.5	1.62	0.87	3.44	3.5	2.56	1.38	2.75	3.13	1.69	2.56	3.94	2.81
2020-01-24	16:00:00	2.5	8.38	3.38	4.75	1.19	7.75	4.88	2.88	1.63	6.5	3.13	3.38	3.13	4.81	4.31	2.81	3.56	2.13	3.56	2.69	2.94	2.25	3.18	5.06	4	2.68	4.56	1.56	0.93	3.5	3.5	2.5	1.44	2.31	3.44	1.81	2.56	2.31	2.88
2020-01-24	17:00:00	2.56	7.5	3.38	4.56	1.06	6.88	4.75	2.75	1.5	6.19	3.13	3.13	3.06	4.25	3.94	2.75	3.06	2.13	2.94	2.56	2.19	2.25	3.18	4.87	3.93	2.62	4.5	1.31	0.31	3.69	3.38	2.25	1.5	1	3.5	1.75	2.5	1.19	2.88
2020-01-24	18:00:00	2.69	7.06	3.44	4.56	1.19	6.75	4.69	2.63	1.44	5.38	3.13	3.13	3.06	3.75	3.81	2.75	2.75	2.13	2.5	2.56	1.94	2.25	3.18	4.68	3.81	2.56	4.5	1.06	0.37	3.75	3.44	2	1.5	0	3.56	1.75	2.56	1.06	2.88
2020-01-24	19:00:00	2.81	6.88	3.56	4.56	1.06	7	4.5	2.63	1.31	5.06	3.06	3.19	3.06	3.19	3.69	2.75	2.19	2.19	1.94	2.5	1.69	2.19	3.12	4.5	3.68	2.5	4.43	0.87	0.25	3.75	3.44	1.81	1.5	-0.44	3.44	1.69	2.56	0.5	2.81
2020-01-24	20:00:00	2.75	5.94	3.56	4.44	1	6.06	4.38	2.63	1.19	4.63	3.06	3.06	2.94	2.88	3.69	2.63	1.81	2.13	1.38	2.44	1.25	2.19	3.12	4.37	3.62	2.5	4.56	0.75	0.37	3.75	3.38	1.75	1.5	-0.63	3.25	1.69	2.5	0.38	2.81
2020-01-24	21:00:00	2.88	5.31	3.56	4.44	0.81	5.31	4.31	2.63	1.06	4.56	3.06	3.19	2.88	2.5	3.31	2.56	1.56	2.13	0.81	2.56	0.94	2.25	3.18	4.25	3.62	2.5	4.62	0.68	0.03	3.75	3.31	1.63	1.44	-0.88	3.06	1.63	2.5	-0.19	2.75
2020-01-24	22:00:00	2.81	5.31	3.63	4.38	0.81	5.31	4.25	2.69	1.06	4.75	3.06	3.13	2.81	2.06	3.25	2.56	1.19	2.06	0.5	2.44	0.75	2.13	3.12	4.18	3.5	2.5	4.68	0.62	0	3.69	3.25	1.5	1.38	-1	2.88	1.5	2.5	-0.19	2.63
2020-01-24	23:00:00	2.88	5.31	3.69	4.38	0.81	5.44	4.25	2.63	1	4.69	3.06	3.06	2.69	1.63	3.13	2.38	0.94	2.06	0.5	2.31	0.5	2.19	3.12	4.18	3.5	2.5	4.68	0.56	0.37	3.56	3.31	1.44	1.38	-1.13	2.75	1.44	2.5	-0.31	2.63
2020-01-25	1900-01-01	2.81	4.88	3.56	4.31	0.63	4.38	4	2.63	0.88	3.69	2.94	3	2.56	1.5	3	2.25	0.56	2	0.25	2.31	0.25	2.13	3.12	4.18	3.43	2.5	4.62	0.43	-0.12	3.56	3.25	1.44	1.38	-1.25	2.56	1.44	2.44	-0.06	2.63
2020-01-25	01:00:00	2.69	3.75	3.38	4.13	0.44	3.25	3.94	2.5	0.69	3.31	2.81	2.94	2.38	1.19	2.75	2.06	0.44	1.94	0	2.19	0.13	1.94	3.12	4.12	3.37	2.56	4.75	0.18	-0.25	3.44	3.31	1.44	1.31	-1.06	2.44	1.38	2.44	-0.38	2.63
2020-01-25	02:00:00	2.56	3.19	3.19	3.94	0.19	2.88	4	2.44	0.5	2.31	2.69	2.94	2.25	1.19	2.63	1.94	0.13	2	-0.06	2.13	-0.06	2	3.12	4.12	3.31	2.5	4.68	0.62	-0.12	3.38	3.25	1.38	1.25	-1.44	2.31	1.31	2.44	-0.63	2.63
2020-01-25	03:00:00	2.44	2.69	2.94	3.75	-0.06	2.31	3.69	2.25	0.38	2.13	2.63	2.94	2.13	1.25	2.5	2	0.25	2	0	2.06	0	1.88	3.12	4	3.31	2.43	4.5	0.62	-0.75	3.31	3.25	1.13	1.19	-1.75	2.19	1.19	2.38	-1.13	2.5
2020-01-25	04:00:00	2.31	2.13	2.88	3.63	-0.19	1.94	3.81	2.19	0.25	1.5	2.44	2.94	2.06	1.19	2.5	1.81	0.06	1.94	0.25	2.06	-0.13	1.81	3	3.87	3.12	2.37	4.5	-0.06	-0.68	3.31	3.25	1.19	1.19	-1.5	2.06	1.19	2.38	-1	2.5
2020-01-25	05:00:00	2.19	1.75	2.69	3.44	-0.38	1.63	3.5	2.19	0.13	1.56	2.38	2.94	2.06	1.44	2.44	1.69	0.25	1.94	0.44	1.94	0	1.81	2.87	3.68	2.93	2.25	4.31	-0.01	-1.31	3.13	3.13	1.25	1.13	-1.06	1.94	1.06	2.31	-0.81	2.5
2020-01-25	06:00:00	2.06	1.69	2.63	3.25	-0.5	1.38	3.56	2.13	0.06	1.06	2.25	2.81	2	1.38	2.5	1.81	0.31	1.94	0.5	2	0.06	1.94	2.93	3.56	2.93	2.25	4.5	-0.06	-0.87	3.06	3.13	1.31	1.13	-0.94	1.81	1.13	2.31	-0.56	2.44
2020-01-25	07:00:00	1.94	1.25	2.5	3.19	-0.63	1.13	3.5	1.88	0	0.94	2.13	2.88	2	1.38	2.44	1.75	0.44	1.94	0.5	2	0.13	1.81	3	3.62	3	2.25	4.5	-0.01	-0.81	3.06	3.06	1.19	1.19	-0.94	1.81	1	2.31	-1	2.5
2020-01-25	08:00:00	1.88	1.25	2.5	3.06	-0.81	1.38	3.38	1.75	-0.06	1.25	2.13	3	2	1.63	2.56	1.81	0.56	1.88	0.63	2	0.31	1.81	3	3.68	3	2.31	4.5	-0.01	-0.25	3	3.06	1.13	1.13	-1	1.75	1	2.31	-0.81	2.5
2020-01-25	09:00:00	1.94	2	2.69	3.13	-0.75	2.69	3.44	2.06	0	2.81	2.31	3	2.06	3.06	2.56	1.81	1.81	1.88	1.56	2.19	0.63	1.94	3.18	3.93	3.18	2.43	4.68	-0.06	0	3	3.13	1.19	1.13	-0.63	1.75	1.06	2.31	-0.38	2.56
2020-01-25	10:00:00	2.31	3.88	3.19	3.44	-0.38	4.06	3.56	2.31	0.31	4.19	2.56	3	2.31	4.63	2.81	1.81	2.75	2	2.69	2.31	1.56	2.06	4	4.68	3.81	2.75	4.81	0.62	1.12	3	3.13	1.19	1.13	-0.63	1.75	1.13	2.31	-0.06	2.44
2020-01-25	11:00:00	2.75	5.56	3.5	3.69	0.31	5.63	3.94	2.69	0.75	6.13	2.81	3.13	2.81	6.13	3.44	2.06	3.63	2.13	4.06	2.75	2.63	2.19	4.37	5.25	4.75	3.37	5.06	1.18	2.81	3.06	3.13	1.31	1.19	-0.5	1.81	1.13	2.31	0.13	2.44
2020-01-25	12:00:00	2.94	6.88	3.69	4.56	0.94	7.5	4.5	2.81	1.19	7.81	3.06	3.31	3.38	6.88	3.81	2.19	5.19	2.31	5.69	3	3.25	2.63	4.5	5.87	5.5	3.81	5.31	1.62	3.56	3.19	3.13	1.44	1.19	-0.19	2	1.31	2.38	0.25	2.56
2020-01-25	13:00:00	3.25	8.19	3.81	4.88	1.69	6.81	5	3.19	1.5	8.25	3.31	3.56	3.5	8.13	4.44	2.56	6.75	2.56	7.06	3.19	4.19	2.88	4.93	7	5.87	4.18	5.37	2	4.37	3.25	3.31	1.75	1.25	0.81	2.44	1.5	2.44	2.38	2.75
2020-01-25	14:00:00	3.69	7.38	4.13	5.06	2.13	6.75	5.38	3.38	1.94	8.38	3.5	3.75	4	8.75	5.38	3.06	6.13	2.75	7.31	3.38	5.06	3.06	5.31	8.31	6.56	4.75	5.62	2.56	4.87	3.56	3.38	2.44	1.31	1.75	2.81	1.75	2.5	2.88	2.81
2020-01-25	15:00:00	3.69	8.06	4.06	5.5	2.63	7	5.56	3.5	2.19	8.13	3.56	3.75	3.94	6.94	5.5	3.19	5.69	2.88	6.38	3.31	5.06	3.06	5.06	8.68	6.75	4.93	5.81	2.68	4.12	3.69	3.38	2.69	1.44	2.94	3.31	1.81	2.56	4.06	2.94
2020-01-25	16:00:00	3.56	7.75	4	5.25	2.81	7	5.5	3.56	2.44	6.81	3.56	3.88	4.06	6.38	5.31	3.31	5.44	2.88	5.31	3.31	4.63	3.13	4.87	8.31	6.68	4.87	5.68	2.56	3.75	3.69	3.44	2.75	1.56	2.69	3.56	1.88	2.63	1.38	2.94
2020-01-25	17:00:00	3.5	7.56	4	5.25	2.63	6.69	5.31	3.63	2.44	6	3.56	3.75	4.06	5.81	5.19	3.5	4.5	2.88	4.19	3.38	4.38	3.13	4.31	7.62	6.37	4.68	5.62	2.25	2.87	3.81	3.31	2.44	1.56	1.69	3.69	1.88	2.63	0.44	2.94
2020-01-25	18:00:00	3.5	6.94	4.06	5.06	2.44	6.25	5.13	3.75	2.38	5.38	3.63	3.69	3.94	4.75	4.81	3.44	3.5	2.88	3.38	3.25	3.38	3.06	3.68	6.87	5.87	4.31	5.31	1.62	1.43	3.81	3.38	2.25	1.56	1.25	3.69	1.94	2.63	0.31	2.94
2020-01-25	19:00:00	3.56	6.13	4	4.94	2.06	5.5	4.88	3.69	2.19	4.75	3.5	3.63	3.88	3.88	4.31	3.38	2.69	2.81	2.44	3.06	2.69	3	4	6.12	5.37	4	5.25	1.12	1.68	3.81	3.38	2.19	1.56	1.19	3.69	1.94	2.63	0.31	3
2020-01-25	20:00:00	3.5	5.31	3.94	4.88	1.75	4.81	4.69	3.56	2	4.06	3.44	3.69	3.75	3.44	4.13	3.25	2.31	2.75	2.06	2.94	2	2.88	3.81	5.5	5	3.75	5.25	0.68	0.87	3.75	3.44	2.06	1.63	0.75	3.63	1.94	2.69	0.56	3
2020-01-25	21:00:00	3.44	4.88	3.94	4.81	1.5	4.81	4.63	3.63	1.88	4.75	3.44	3.63	3.63	3.31	3.94	3.13	1.75	2.75	1.63	2.88	1.69	2.81	3.68	5.12	4.75	3.5	5.18	0.37	1.5	3.88	3.44	2.06	1.63	0.5	3.56	1.94	2.69	0.5	2.94
2020-01-25	22:00:00	3.44	5	3.94	4.75	1.31	4.88	4.5	3.5	1.75	4.06	3.38	3.56	3.5	2.44	3.56	3	1.13	2.69	1.06	2.81	1.13	2.81	3.81	4.87	4.5	3.43	5.12	0.18	0.03	3.81	3.5	2.13	1.63	0.44	3.5	1.94	2.69	0.44	2.94
2020-01-25	23:00:00	3.38	4.44	3.81	4.56	1.13	3.94	4.38	3.31	1.56	3	3.25	3.44	3.25	1.94	3.5	2.88	0.75	2.63	0.56	2.81	0.56	2.75	3.75	4.81	4.37	3.37	5.12	0.12	1	3.81	3.44	2.06	1.63	0.31	3.44	1.94	2.69	0.13	2.94
2020-01-26	1900-01-01	3.25	3.94	3.75	4.5	0.94	4	4.44	3.31	1.5	3.56	3.25	3.38	3.06	1.5	3.31	2.69	0.38	2.44	0.25	2.63	0.19	2.63	3.75	4.81	4.37	3.31	5	0.25	0.12	3.81	3.44	2	1.69	0.19	3.38	1.94	2.69	0.06	3
2020-01-26	01:00:00	3.31	4.13	3.75	4.44	0.88	4	4.25	3.31	1.44	3.31	3.19	3.38	3	1.56	3	2.5	0.31	2.5	0.38	2.5	0.19	2.63	3.68	4.75	4.31	3.31	5.18	0.31	0.37	3.75	3.44	1.88	1.63	-0.19	3.31	1.88	2.69	0.19	3
2020-01-26	02:00:00	3.25	4.06	3.69	4.38	0.69	3.88	4.13	3.25	1.38	3.31	3.19	3.25	2.75	1.25	2.81	2.25	0.25	2.44	0.06	2.56	-0.06	2.44	3.68	4.68	4.18	3.25	5.12	0.31	1	3.75	3.38	1.94	1.69	0	3.31	1.81	2.69	-0.19	3
2020-01-26	03:00:00	3.25	3.81	3.69	4.31	0.69	3.88	4.19	3.25	1.31	3.13	3.13	3.19	2.69	1.31	2.63	2.25	0	2.38	0	2.38	-0.13	2.19	3.62	4.56	4.06	3.18	5.06	0.31	0.81	3.69	3.31	1.81	1.63	-0.69	3.25	1.75	2.69	-0.19	3
2020-01-26	04:00:00	3.19	3.94	3.69	4.25	0.63	3.88	4.19	3.25	1.31	3.25	3.13	3.19	2.56	1.19	2.38	2	-0.06	2.31	-0.06	2.38	-0.25	2.31	3.68	4.37	3.87	3.12	4.87	0.25	0.87	3.69	3.25	1.63	1.56	-0.94	3.13	1.69	2.69	-0.31	2.94
2020-01-26	05:00:00	3.19	3.94	3.69	4.25	0.63	3.94	4.13	3.25	1.31	3.31	3.13	3.06	2.38	0.94	2.25	2	-0.13	2.31	0	2.31	-0.25	2.19	3.68	4.37	3.87	3.12	5.12	0.25	1	3.56	3.38	1.63	1.63	-0.81	3.13	1.69	2.69	-0.06	3
2020-01-26	06:00:00	3.19	4	3.69	4.19	0.56	4	4.13	3.25	1.31	3.19	3.06	3	2.31	0.94	2.19	1.81	-0.25	2.25	-0.31	2.13	-0.44	2	3.62	4.37	3.93	3.06	5.18	0.37	0.87	3.63	3.31	1.63	1.56	-0.81	3.06	1.63	2.69	-0.06	2.94
2020-01-26	07:00:00	3.19	4.06	3.69	4.19	0.56	4.06	4	3.19	1.31	3.13	3.06	3.06	2.38	1.13	2.19	1.81	0.19	2.19	0.25	2.13	-0.31	2.06	3.62	4.37	3.93	3.06	5.12	0.37	0.93	3.56	3.38	1.56	1.56	-0.94	3	1.63	2.75	-0.38	2.88
2020-01-26	08:00:00	3.06	3.81	3.56	4.13	0.44	3.56	3.88	3.06	1.19	2.94	2.94	3	2.31	1.19	1.69	1.81	0.06	2.25	0.31	2.13	-0.06	2.19	3.62	4.25	3.75	2.93	5	0.37	0.31	3.63	3.31	1.56	1.5	-0.75	2.94	1.56	2.69	-0.63	2.88
2020-01-26	09:00:00	3.06	4.06	3.56	4.06	0.38	3.81	3.81	3.13	1.19	3.44	3	3.06	2.38	1.63	1.88	1.88	0.5	2.25	0.81	2.38	0.13	2.13	3.68	4.37	3.81	3	5	0.18	0.93	3.5	3.31	1.38	1.56	-0.69	2.88	1.56	2.69	-0.56	2.88
2020-01-26	10:00:00	3.13	5.38	3.56	4.19	0.44	4.94	3.88	3.13	1.19	5	3.06	3.13	2.56	2.5	2.38	2	1.19	2.25	1.38	2.56	0.75	2.25	3.68	4.62	4	3.12	5	0.68	1.81	3.63	3.38	1.63	1.56	-0.06	2.81	1.63	2.69	0.06	2.75
2020-01-26	11:00:00	3.25	7.63	3.81	5.06	0.75	6.13	4.81	3.25	1.25	7.38	3.31	3.19	3.13	5.31	3	2.25	3	2.44	3.5	2.81	2.25	2.44	4	5.12	4.31	3.31	5.12	1.18	2.18	3.69	3.5	2.19	1.56	2.56	2.88	1.88	2.75	1.56	2.94
2020-01-26	12:00:00	3.38	7.38	4.25	5.63	1.19	7.63	5.5	3.44	1.56	8.81	3.69	3.56	3.56	6.94	3.63	2.44	4.75	2.56	4.63	3	3.06	2.94	4.18	5.62	4.68	3.56	5.37	1.87	2.75	3.88	3.44	2.94	1.56	3.63	3.19	2	2.81	2	3
2020-01-26	13:00:00	3.44	8.44	4.25	6.63	1.5	8.25	6.06	3.69	1.69	10.75	4.06	3.81	4	7.13	4.88	2.75	5.19	2.69	6	3.25	4.5	3.19	4.25	5.93	4.93	3.75	5.37	2.37	2.43	4.06	3.5	3.56	1.63	4.75	3.63	2.13	2.88	3.5	3.06
2020-01-26	14:00:00	3.56	9.88	4.38	6.06	1.88	9.75	6.38	3.69	2	9.75	4.19	3.94	4.38	7.88	5.56	3.38	6.5	2.88	5.75	3.56	5.38	3.5	4.5	6.12	5	3.87	5.62	2.68	2.56	4.25	3.63	4.19	1.81	4.75	4.13	2.25	2.94	4.63	3.13
2020-01-26	15:00:00	3.94	9.44	4.44	6.44	2.06	9.44	6.56	3.81	2.25	9.94	4.25	4.13	4.31	7.69	5.5	3.38	6.19	3.06	6.06	3.75	6.13	3.63	4.43	6.31	5.25	4	5.62	3.06	3.31	4.44	3.69	4.44	1.81	5.44	4.63	2.5	3	5.31	3.25
2020-01-26	16:00:00	3.81	9.06	4.44	6.13	2.31	8.69	6.5	3.88	2.5	8.56	4.31	4.19	4.5	6.63	5.31	3.56	5.94	3.13	5.31	3.81	5.5	3.69	4.43	6.31	5.25	4.06	5.68	3.06	2.93	4.56	3.69	4.19	1.94	5.38	4.94	2.63	3.06	4.31	3.25
2020-01-26	17:00:00	3.81	8.31	4.44	6	2.13	7.56	6.06	4.06	2.69	6.56	4.31	4.19	4.38	6.19	5	3.69	5.44	3.19	4.94	3.81	5.13	3.69	4.37	6.12	5.12	4	5.62	3	2.81	4.63	3.75	3.94	1.94	3.88	5.13	2.63	3.06	3.81	3.31
2020-01-26	18:00:00	3.75	7.31	4.44	5.75	1.75	6.56	5.75	4.06	2.56	5.88	4.19	4.25	4.38	5.25	4.69	3.88	4.69	3.19	4.31	3.81	4.63	3.75	4.31	5.87	5.06	4	5.56	2.81	2.81	4.69	3.75	3.94	2	5	5.19	2.63	3.13	4.13	3.31
2020-01-26	19:00:00	3.69	6.38	4.38	5.63	1.44	5.69	5.38	3.94	2.44	5.06	4.06	4.19	4.31	4.94	4.63	3.94	4.19	3.25	4.06	3.81	4.19	3.81	4.25	5.68	4.87	3.93	5.56	2.62	2.75	4.69	3.81	3.94	2.06	5.06	5.13	2.69	3.13	5.44	3.38
2020-01-26	20:00:00	3.63	5.31	4.19	5.44	1.25	5.06	5.19	3.88	2.25	4.44	4	4.25	4.31	5	4.69	3.81	4.31	3.25	3.75	3.81	3.94	3.81	4.18	5.5	4.75	3.87	5.56	2.43	2.75	4.75	3.81	3.88	2.06	3.75	5.06	2.88	3.19	4.13	3.38
2020-01-26	21:00:00	3.56	5	4.19	5.31	1	4.81	5	3.81	2.06	4.5	3.88	4.25	4.25	5.19	4.75	3.81	4.25	3.31	3.94	3.88	3.94	3.81	4.18	5.37	4.68	3.81	5.56	2.31	3	4.69	3.88	3.81	2.06	3.38	4.94	2.94	3.19	3.75	3.38
2020-01-26	22:00:00	3.44	4.69	4.13	5.19	0.81	4.69	4.88	3.75	1.94	3.81	3.81	4.31	4.25	5.19	4.75	3.81	4.19	3.38	4.06	3.88	3.88	3.88	4.12	5.25	4.62	3.81	5.62	2.18	2.68	4.69	3.88	3.69	2.13	2.94	4.81	2.88	3.19	3.5	3.44
2020-01-26	23:00:00	3.38	4.31	4	5	0.63	4.06	4.63	3.69	1.81	3.63	3.69	4.25	4.25	5	4.81	3.81	4.31	3.44	3.88	3.88	3.94	3.88	4.18	5.12	4.56	3.75	5.75	2.06	2.62	4.56	3.81	3.75	2.19	3.06	4.69	2.88	3.06	3.38	3.38
2020-01-27	1900-01-01	3.38	4.06	4.06	4.94	0.5	4.06	4.56	3.63	1.69	3.5	3.63	4.25	4.25	5	4.75	3.81	4.25	3.44	3.81	3.88	3.81	3.88	4.12	5.12	4.5	3.75	5.62	2	2.62	4.5	3.81	3.81	2.19	3.63	4.56	2.88	3.06	3.13	3.38
2020-01-27	01:00:00	3.19	4.06	3.88	4.88	0.44	3.88	4.5	3.56	1.63	3.19	3.56	4.25	4.19	4.88	4.56	3.75	3.88	3.5	3.88	3.88	3.56	3.88	4.18	5.06	4.5	3.81	5.68	2	2.87	4.5	3.81	3.75	2.25	3.75	4.5	2.88	3.06	3.19	3.38
2020-01-27	02:00:00	3.06	3.5	3.69	4.63	0.19	3.13	4.31	3.44	1.44	2.63	3.44	4.25	4.19	4.63	4.63	3.75	3.81	3.5	3.75	3.94	3.56	3.88	4.06	5.06	4.5	3.81	5.68	2	3.25	4.44	3.88	3.69	2.31	3.38	4.44	2.94	3.06	3.63	3.44
2020-01-27	03:00:00	2.88	3	3.56	4.44	0	2.63	4.13	3.25	1.31	2.44	3.25	4.31	4.13	4.69	4.75	3.75	3.94	3.5	3.75	3.94	3.63	3.88	3.93	5	4.43	3.75	5.62	2	3.25	4.44	3.94	3.69	2.31	3.31	4.38	2.94	3.13	3.38	3.5
2020-01-27	04:00:00	2.75	2.5	3.38	4.19	-0.19	2.31	4.13	3.25	1.13	2.06	3.19	4.19	4.13	4.56	4.63	3.63	3.75	3.5	3.69	3.88	3.13	3.81	3.93	4.93	4.43	3.75	5.75	1.93	3.12	4.44	3.94	3.63	2.38	3.5	4.38	3	3.13	4.88	3.5
2020-01-27	05:00:00	2.69	2.06	3.31	4.06	-0.38	2	4.06	3.13	0.94	1.94	3.06	4.19	4	4.19	4.44	3.56	3.38	3.44	3.25	3.88	3	3.75	4	4.81	4.37	3.68	5.68	1.81	2.93	4.38	4	3.69	2.5	4.44	4.31	3.06	3.13	5.81	3.5
2020-01-27	06:00:00	2.56	1.94	3.19	3.81	-0.56	1.88	4	3	0.81	1.5	2.94	4.25	4	4.5	4.44	3.56	3.38	3.44	2.94	3.81	3	3.75	3.75	4.56	4.12	3.5	5.56	1.56	2.68	4.38	4	3.75	2.5	4.06	4.25	3.06	3.13	5.88	3.5
2020-01-27	07:00:00	2.44	1.75	3.13	3.69	-0.63	1.69	3.88	2.81	0.69	1.63	2.81	4.13	4	4.44	4.38	3.5	3.31	3.38	3.19	3.75	2.94	3.81	3.75	4.37	4	3.43	5.56	1.56	2.75	4.25	3.94	3.38	2.44	2.06	4.13	3	3.13	4.44	3.5
2020-01-27	08:00:00	2.5	1.94	3.19	3.69	-0.69	1.88	3.75	2.75	0.69	1.56	2.69	4.19	3.94	4.31	4.31	3.44	3.25	3.38	2.94	3.75	3.38	3.75	3.75	4.25	3.87	3.43	5.5	1.68	2.87	4.19	4	3.25	2.38	2	4	3	3.13	3.81	3.5
2020-01-27	09:00:00	2.63	2.31	3.25	3.88	-0.5	2.5	3.63	2.81	0.63	2.13	2.75	4.31	3.94	4.88	4.44	3.5	2.94	3.5	3	3.75	3.44	3.69	4.06	4.37	3.93	3.5	5.62	2	3.12	4.19	4	3.63	2.38	4.44	3.94	3.06	3.13	3.88	3.56
2020-01-27	10:00:00	2.88	3.94	3.63	4.44	-0.25	4.13	3.5	2.88	0.69	3	2.88	4.5	4.06	7.38	5.25	3.75	5.38	3.63	4.81	3.88	5.31	3.81	4.75	4.75	4.18	3.75	5.37	2.68	4	4.25	4.06	4.13	2.5	6.38	4.06	3.31	3.19	5.75	3.56
2020-01-27	11:00:00	3	6.81	4	5.44	0.19	5.44	4.31	3.13	0.81	6.63	3.13	5.13	4.44	8.56	6.06	4	6.94	3.81	6.5	4.5	6.81	4.13	5.25	5.56	4.87	4.25	5.62	3.5	4.5	4.31	4.13	4.44	2.5	7.38	4.31	3.44	3.19	6.75	3.69
2020-01-27	12:00:00	3.31	7.13	4.19	6	0.69	7.75	5	3.38	1.06	8.81	3.5	5.06	4.81	9.75	6.69	4.38	8	4.06	7.81	4.75	7.94	4.5	5.37	6.68	5.68	4.68	5.81	4.06	5.62	4.44	4.25	4.69	2.56	7.81	4.75	3.56	3.31	7.19	3.75
2020-01-27	13:00:00	3.38	7.94	4.38	5.94	1.06	7.31	5.69	3.88	1.38	9.94	3.94	5.31	5.06	10.06	6.88	4.56	8.5	4.31	8.69	4.94	8.13	4.75	5.56	7.43	6.43	5	6.06	4.43	4.87	4.63	4.25	4.81	2.69	8	5.25	3.75	3.38	7.31	3.88
2020-01-27	14:00:00	3.69	8.88	4.44	6.19	1.63	8.56	6.19	4.44	1.69	11.19	4.06	5.25	5	9.69	7.06	4.5	8.75	4.44	8.56	5.13	8.69	4.88	5.93	7.93	6.81	5.31	6.25	4.81	5.25	5	4.25	4.81	2.88	7.38	5.56	3.88	3.56	8.25	4
2020-01-27	15:00:00	3.69	10.31	4.38	6.19	2.06	9.69	6.5	4.38	2.19	10.13	4.25	5.31	5.06	9.38	7.06	4.69	8.75	4.56	8.44	5.31	8	4.94	5.87	7.93	7	5.43	6.37	4.81	5.25	5.06	4.31	4.81	3.06	7.25	5.88	3.94	3.69	8.06	4.13
2020-01-27	16:00:00	3.75	10.19	4.44	6.13	2.13	9.31	6.44	4.38	2.5	8.63	4.31	5.31	5.25	9	7	5.13	8.31	4.56	7.94	5.25	7.56	4.94	5.68	7.87	6.81	5.5	6.37	4.56	5.43	5.19	4.38	5	3.06	7.5	6	4.19	3.81	7.75	4.19
2020-01-27	17:00:00	3.75	8.31	4.44	6.06	1.94	8.25	6.19	4.56	2.63	7.13	4.31	5.25	5.25	8.56	6.94	5.06	7.88	4.63	7.25	5.25	7.25	4.94	5.68	7.62	6.68	5.5	6.37	4.25	5.68	5.25	4.5	4.88	3.19	7.38	6.06	4.06	3.94	7.88	4.19
2020-01-27	18:00:00	3.88	7.38	4.5	5.94	1.81	7.19	5.94	4.44	2.63	6.19	4.31	5.31	5.25	8.31	6.81	5.19	7.75	4.63	6.88	5.19	6.88	4.88	5.75	7.25	6.5	5.5	6.5	4.06	6.18	5.31	4.5	4.75	3.19	6.5	6	4.13	4	7.13	4.19
2020-01-27	19:00:00	3.88	6.88	4.5	5.88	1.63	6.63	5.75	4.44	2.5	6	4.25	5.25	5.31	8.56	6.63	5.19	7.31	4.63	6.88	5.19	6.63	4.94	5.87	7.06	6.31	5.43	6.62	3.87	6.12	5.25	4.56	4.81	3.25	7.06	5.94	4.25	4.06	6.44	4.25
2020-01-27	20:00:00	3.81	6.56	4.25	5.56	1.69	6.81	5.63	4.38	2.5	5.88	4.25	5.31	5.31	8.06	6.31	5.13	6.94	4.63	6.31	5.13	6.31	4.94	5.75	6.81	6.12	5.37	6.5	3.75	5.25	5.25	4.63	4.81	3.38	7.5	5.88	4.31	4.13	6.38	4.25
2020-01-27	21:00:00	3.94	5.25	4.75	5.81	1.63	6.44	5.56	4.25	2.56	5.25	4.19	5.25	5.38	7.5	6.5	5.19	6.56	4.63	6.06	5.13	7.75	5	5.5	6.62	6	5.31	6.37	3.62	5.12	5.31	4.63	5	3.44	6.06	5.81	4.19	4.13	7.44	4.25
2020-01-27	22:00:00	4	5.25	5	5.63	1.69	5.44	5.13	4.25	2.94	5.25	4.5	5.38	5.38	8	6.88	5.44	9.44	4.69	6.06	5.13	8	5	5.5	6.43	6	5.31	6.25	3.5	4.56	5.38	4.88	5.13	3.44	5.63	5.81	4.25	4.19	5.88	4.25
2020-01-27	23:00:00	4.13	5.38	5.19	5.63	1.75	5.38	5.13	4.44	3.06	5.06	4.69	5.5	5.44	10.25	6.94	5.81	10.19	4.75	8.25	5.31	9.25	5.5	5.43	6.37	5.87	5.25	6.31	3.5	4.43	5.31	4.75	4.94	3.5	5.56	5.69	4.19	4.19	6.44	4.25
2020-01-28	1900-01-01	4.13	5.13	5.06	5.63	1.75	5.25	5.06	4.5	3	4.94	4.56	5.81	5.56	10.75	7.06	5.94	10.19	4.81	9.13	5.5	8.94	5.5	5.37	6.25	5.87	5.25	5.93	3.5	4.56	5.25	4.69	4.81	3.56	5.94	5.63	4.19	4.19	5.94	4.25
2020-01-28	01:00:00	4.19	5.06	5.06	5.56	1.75	5.06	5	4.5	3.06	4.75	4.44	5.44	5.56	8.94	6.25	5.44	9.06	4.88	8.25	5.38	8.06	5.31	5.37	6.25	5.81	5.25	6	3.43	4.5	5.19	4.69	4.81	3.5	5.38	5.5	4.19	4.19	6.44	4.25
2020-01-28	02:00:00	4.19	4.94	4.94	5.5	1.81	5.13	5	4.44	3.13	4.69	4.44	5.5	5.5	8.13	6.25	5.5	8.75	4.88	7.44	5.25	8.19	5.25	5.43	6.12	5.81	5.25	5.93	3.5	4.68	5.13	4.69	4.81	3.5	5	5.44	4.19	4.13	5.81	4.25
2020-01-28	03:00:00	4.25	5	4.94	5.5	1.88	4.88	5	4.44	3.06	4.63	4.44	5.31	5.44	8.25	6.38	5.19	7.94	4.88	7.06	5.25	7.31	5.13	5.56	6.18	5.87	5.25	6	3.5	4.81	4.94	4.69	4.75	3.5	5.31	5.38	4.19	4.13	5.75	4.25
2020-01-28	04:00:00	4.25	4.88	4.88	5.5	1.94	4.94	4.94	4.44	2.94	4.56	4.38	5.31	5.38	7.63	6.13	5.5	8.56	4.88	6.38	5.25	7.75	5.19	5.56	6.25	5.87	5.31	6	3.56	4.81	5.06	4.75	4.69	3.5	5.31	5.31	4.19	4.13	5.31	4.25
2020-01-28	05:00:00	4.19	4.81	4.88	5.44	1.94	4.75	4.94	4.44	3	4.38	4.31	5.25	5.38	8.81	6	5.56	8.75	4.94	6.94	5.31	7.38	5.25	5.56	6.18	6.31	5.31	6	3.56	6.18	5.06	4.75	4.69	3.5	5.38	5.25	4.19	4.13	5.81	4.31
2020-01-28	06:00:00	4.25	4.94	4.88	5.44	2	4.75	4.94	4.38	3	4.5	4.25	5.44	5.38	9	6	5.63	8.75	4.94	7.56	5.25	8.31	5.13	6.06	6.25	6.37	5.62	6.37	3.75	7.18	4.94	4.88	4.81	3.63	5.5	5.13	4.31	4.13	6.69	4.31
2020-01-28	07:00:00	4.25	5	4.81	5.44	2.06	4.75	4.94	4.38	3.06	4.44	4.25	5.38	5.31	9.75	6.38	5.5	9.5	4.94	8.56	5.44	7.19	5.5	6.12	6.31	6.37	5.75	6.43	3.81	7.37	5	4.75	4.69	3.69	5	5.06	4.25	4.13	6.06	4.25
2020-01-28	08:00:00	4.31	5.38	4.88	5.44	2.19	4.88	4.94	4.38	3.19	4.44	4.25	5.31	5.25	8	6	5.31	7.63	4.94	7.31	5.31	7.44	5.19	6.06	6.31	6.18	5.68	6.43	3.93	7.12	4.75	4.81	4.69	3.63	4.75	5.06	4.25	4.13	5.06	4.25
2020-01-28	09:00:00	4.44	5.44	4.94	5.5	2.44	5.06	5	4.44	3.31	4.81	4.25	4.81	4.31	3.44	5.06	4.5	3.75	4.19	8.06	4.94	6	4.56	6.12	6.31	4.75	5.68	6.83	3.93	0.25	4.94	4.75	4.69	3.69	5.19	5.06	4.25	4.13	5.38	4.25
2020-01-28	10:00:00	4.5	5.75	5	5.56	2.81	5.5	5.13	4.5	3.5	5.31	4.31	4.81	4.75	6.5	5.31	4.69	6.5	4.44	6	5.06	6.63	4.94	4	2.81	4.06	4.81	4.25	1.25	1.93	3.69	3.88	3.75	3.5	2.94	4.69	3.75	3.81	1.81	3.81
2020-01-28	11:00:00	4.69	6.06	5.06	5.69	3	5.5	5.19	4.56	3.81	5.31	4.38	4.88	4.94	8.38	5.94	4.94	7.81	4.56	6.63	5	7.56	5.06	4.56	4.25	4.75	4.5	4.81	0.93	3.5	4.25	4	4.31	3.5	3.56	4.56	3.81	3.81	3.19	3.88
2020-01-28	12:00:00	4.88	6.38	5.13	5.81	3.38	5.69	5.44	4.75	4	5.88	4.44	4.88	4.81	8.69	5.94	4.88	8.38	4.56	8.06	5.19	8.44	5.44	5	4.81	4.68	4.56	4.31	1.12	3	4.31	4	4.38	3.5	4.44	4.56	3.88	3.81	3.44	3.88
2020-01-28	13:00:00	4.94	6.75	5.13	5.94	3.56	6.31	5.56	4.81	4.13	6.25	4.5	4.75	5.5	9.31	6.19	5.13	8.88	4.56	8.88	5.19	8.38	5.5	4.75	5.18	4.62	4.56	4.43	1.5	3.06	4.5	4.13	4.13	3.56	5.56	4.56	4	3.81	4.94	4
2020-01-28	14:00:00	5.19	7.44	5.38	6.06	3.75	6.56	5.69	4.88	4.56	6.63	4.56	5.06	5.94	10.06	6.56	5.5	8.88	4.69	9.13	5.38	8.69	5.75	4.68	5.37	4.5	4.56	4.75	1.87	2.93	4.44	4.13	3.94	3.63	5.88	4.63	3.94	3.81	5.44	4
2020-01-28	15:00:00	5.19	7.25	5.25	6.13	4	7.06	5.88	5	4.56	7.13	4.69	5.06	5.88	8.69	6.44	5.31	7.88	4.63	8.81	5.25	7.38	5.63	4.75	5.18	4.31	4.5	4.75	2.12	3.06	4.5	4	3.88	3.63	5.63	4.69	3.88	3.81	5.38	4
2020-01-28	16:00:00	5.19	7.31	5.25	6.13	3.94	7	5.88	5	4.56	6.75	4.69	4.63	4.19	5.31	5.94	5.13	7.13	4.75	7.44	5.31	3.81	5.5	4.68	5.06	4.25	4.37	4.75	2.25	3.31	4.56	4.13	3.69	3.63	5.5	4.63	3.88	3.75	6.38	4
2020-01-28	17:00:00	5.06	6.94	5.19	6.06	3.81	6.88	5.81	5	4.5	5.63	4.63	3.69	3.75	3.69	5.06	4.63	4.19	4.06	3.63	4.94	2.69	4.81	4.62	4.93	4.25	4.31	4.75	2.18	3.5	4.44	4.19	3.69	3.63	5.25	4.63	3.88	3.75	5.75	3.94
2020-01-28	18:00:00	5.06	7.06	5.13	5.94	3.63	6.31	5.63	5	4.38	5.44	4.56	4.13	3.94	3.31	4.75	4.38	2.94	4.13	3.06	4.63	3.13	4.25	4.62	4.81	4.25	4.31	4.87	2.12	3.56	3.5	3.81	3.38	3.5	2.31	4.5	3.69	3.69	5.63	3.75
2020-01-28	19:00:00	4.94	7.69	5.06	5.88	3.44	6.19	5.5	4.94	4.19	6.06	4.5	4.19	3.81	4.25	5.25	4.19	4.25	4.19	3.56	4.63	3.69	4.31	4.43	4.62	4.25	4.31	4.93	2	3.43	3.38	3.81	3.31	3.44	2.38	4.38	3.5	3.5	2.06	3.56
2020-01-28	20:00:00	4.88	7.44	4.94	5.69	3.13	6.56	5.38	4.88	4.06	6.5	4.38	4.19	4.06	5.19	5.5	4.25	5.06	4.19	3.56	4.56	4.56	4.44	4.43	4.5	4.25	4.25	5	1.93	3.68	4.25	3.94	3.38	3.44	2.81	4.19	3.69	3.63	2.44	3.81
2020-01-28	21:00:00	4.75	6.81	4.81	5.56	2.81	5.88	5.13	4.56	3.88	4.94	4.31	4.19	4.13	6	5.69	4.31	5.88	4.25	5.31	4.63	5.31	4.5	4.43	4.56	4.18	4.25	5.06	1.93	4.06	4.25	3.81	3.19	3.44	2.44	4.06	3.56	3.5	2.31	3.69
2020-01-28	22:00:00	4.75	6.56	4.75	5.5	2.63	5.69	4.88	4.38	3.75	5.13	4.25	4.38	3.69	5.31	5.75	4.31	5.25	4.25	4.19	4.56	4.81	4.56	4.43	4.62	4.25	4.31	5	1.93	3.62	4.13	3.88	3.31	3.38	3.25	3.94	3.63	3.5	2.69	3.69
2020-01-28	23:00:00	4.63	6.69	4.75	5.38	2.5	6.25	4.81	4.25	3.63	5	4.13	3.75	3.63	6.06	4.81	4.25	6	4.19	5.5	4.5	4.88	4.56	4.43	4.68	4.37	4.25	5.12	2	3.18	4.13	3.94	3.38	3.31	3.19	3.81	3.56	3.44	3.56	3.69
2020-01-29	1900-01-01	4.63	6.63	4.75	5.31	2.44	6.13	4.69	4.19	3.56	4.94	4.13	4.19	3.63	6	4.63	4.13	5.69	4.06	5.44	4.56	4.94	4.44	4.5	4.75	4.31	4.25	5	2.06	3.43	4	3.25	3.13	3.31	2.81	3.75	3.25	3.38	3.44	3.63
2020-01-29	01:00:00	4.63	6.69	4.69	5.25	2.38	6.25	4.69	4.25	3.5	4.69	4.06	3.56	3.75	6.81	5.06	4.13	6.31	3.75	4.13	4.56	5.31	4.44	4.43	4.75	4.31	4.25	4.81	2.18	2.81	3.63	3.69	3.19	3.25	3.06	3.63	3.25	3.44	2.88	3.63
2020-01-29	02:00:00	4.56	6.19	4.69	5.13	2.38	5.75	4.69	4.19	3.44	4.63	4.06	4	3.69	5.63	5.13	4.13	6.31	3.81	5.13	4.63	5.44	4.56	4.56	4.81	4.37	4.25	4.93	2.25	3.37	3.75	3.69	3.06	3.25	3.56	3.56	3.38	3.38	4	3.56
2020-01-29	03:00:00	4.63	6.56	4.69	5.13	2.31	5.88	4.63	4.25	3.44	5.19	4	4.06	3.63	5.69	5.25	4	5.56	3.88	4.81	4.5	4.88	4.44	4.62	4.81	4.37	4.25	5	2.25	3.5	3.63	3.63	2.88	3.19	3	3.44	3.25	3.38	3.81	3.5
2020-01-29	04:00:00	4.56	6.5	4.5	5.06	2.25	6.06	4.56	4.19	3.38	4.63	4	4.13	3.75	5.19	5.44	4	4.75	3.94	3.81	4.44	4.25	4.44	4.62	4.81	4.43	4.31	4.93	2.31	3.25	3.69	3.63	2.69	3.13	2.75	3.38	3.19	3.31	2.75	3.44
2020-01-29	05:00:00	4.44	6	4.44	4.94	2.13	5.69	4.5	4.13	3.25	4.19	3.94	3.44	3.31	3.56	4.06	3.31	3.31	3.56	3	4.25	3	4	4.5	4.87	4.37	4.25	4.75	2.31	2.93	3.69	3.75	2.69	3.13	2.38	3.31	3.19	3.25	2.69	3.44
2020-01-29	06:00:00	4.31	5.63	4.31	4.81	1.94	5	4.38	4	3.13	3.69	3.81	3.44	3.25	3.75	3.69	3.31	3.31	3.5	3.5	4.31	3	4.19	4.5	4.93	4.37	4.31	4.62	2.31	2.56	3.69	3.69	2.81	3.13	2.38	3.19	3.19	3.25	2.31	3.56
2020-01-29	07:00:00	4.19	5.31	4.13	4.69	1.63	4.63	4.31	3.88	3	3.63	3.69	3.56	3	3.81	3.69	3	2.69	3.44	3.13	4.13	2.63	3.38	4.5	4.87	4.37	4.25	4.62	2.31	2.81	2.94	3.56	2.75	3.13	2.38	3.19	3.06	3.06	2.5	3.44
2020-01-29	08:00:00	4.19	5.44	4.13	4.56	1.88	4.25	4.19	3.75	2.88	3.25	3.56	4	3.25	4.06	4.31	3.44	3.38	3.56	4.06	4.13	3.5	4.06	4.5	4.81	4.37	4.25	4.68	2.37	3	3.13	3.56	2.81	3.13	2.06	3.19	3.06	3.13	2.44	3.5
2020-01-29	09:00:00	4.38	6.5	4.25	4.69	1.81	5.19	4	3.75	2.88	3.69	3.56	3.94	3.44	5.06	4.69	3.56	4.44	3.69	4.31	4.19	3.69	4.06	4.56	4.81	4.43	4.25	4.81	2.5	2.81	3.44	3.63	2.94	3.06	2.88	3.13	3.13	3.25	3.13	3.5
2020-01-29	10:00:00	4.5	9.13	4.44	4.69	2.13	6.06	4.06	3.81	3	4.63	3.63	3.94	3.56	4.5	4.31	3.75	4.13	3.75	3.88	4.19	4.38	4	4.68	4.93	4.62	4.31	5	2.62	3	3.19	3.5	3	3.06	2.5	3.19	2.94	2.75	2.25	3.44
2020-01-29	11:00:00	5	11.25	4.63	5.31	2.38	7.31	4.38	3.94	3.31	10.13	3.75	4.06	3.81	3.06	4.5	3.88	4.63	3.81	3.38	4.25	4.13	4.19	5.06	5.37	5.12	4.5	5.56	3	3.87	3.44	3.69	3.31	3.13	2.75	3.31	3.13	2.94	2	3.44
2020-01-29	12:00:00	6.13	11.56	5.63	6.13	3.5	11.06	5.25	4.44	3.63	11.81	4.38	4.5	4.44	4	4.81	4.19	4.25	4.13	4.56	4.25	4.75	4.31	5.93	6	5.87	4.87	5.68	3.62	4.12	3.88	3.81	3.63	3.13	3.63	3.44	3.25	3.06	2.81	3.56
2020-01-29	13:00:00	5.63	12.31	6	6.25	3.94	12.5	5.94	5.25	3.88	12.81	4.75	4.5	4.5	5.19	5.06	4.31	6.38	4.25	5.25	4.44	5.31	4.38	5.68	6.81	5.93	5.18	5.75	3.81	3.68	3.88	3.94	3.88	3.25	4.69	3.75	3.44	3.13	3.94	3.63
2020-01-29	14:00:00	6.63	13.13	6.13	6.38	4.38	12.69	6.19	5.63	4.25	14	5	4.69	5.44	5.25	5.63	4.81	4.88	4.38	5.81	4.63	5.5	5.19	5.75	7.12	6	5.31	5.75	4.06	4.12	4.69	4.13	4.44	3.31	4.44	4.06	3.69	3.38	3.88	3.75
2020-01-29	15:00:00	7.06	12.31	6.06	6.38	4.94	11.88	6.31	6.06	4.75	14.38	5.06	5	5.63	6.81	5.69	5.13	5.88	4.56	6.5	4.75	6.13	4.81	5.75	7.37	6	5.43	5.93	4.12	4.25	4.44	4.19	4.31	3.44	4.88	4.25	3.75	3.56	4.19	3.81
2020-01-29	16:00:00	6.44	11.31	6.06	6.38	5.06	11.13	6.31	5.94	5.06	13.38	5.06	4.88	5.56	7.13	5.69	5.13	6.63	4.69	6.5	4.81	6.19	4.88	5.87	7.18	5.93	5.5	5.81	4.06	4.31	4.44	4.19	4.19	3.5	4.75	4.38	3.75	3.44	4.69	3.88
2020-01-29	17:00:00	6.25	10.5	5.38	6.31	4.56	9.81	6.25	5.88	5	10.88	5	4.63	5.25	5.13	5.38	5.06	5.13	4.81	5.06	4.81	4.81	5	5.68	6.87	5.81	5.5	5.87	3.87	4.37	4.38	4.19	3.94	3.56	4.38	4.38	3.69	3.5	4.75	3.88
2020-01-29	18:00:00	6.19	9.44	5.19	6.25	4.19	8.56	6.06	5.81	4.88	8.75	4.88	4.63	4.94	5.94	5.06	4.88	5.25	4.69	4	4.81	4.25	4.75	5.56	6.5	5.68	5.37	5.75	3.68	4.12	4.38	4.25	4	3.56	4.63	4.38	3.75	3.5	4.69	3.94
2020-01-29	19:00:00	5.94	8.88	5.13	6.06	3.75	7.88	5.88	5.25	4.63	7.06	4.75	4.5	4.5	6.06	5.25	4.69	5.88	4.63	4.69	4.75	4.94	4.63	5.31	6.25	5.56	5.31	5.68	3.5	4	4.31	4.19	3.94	3.56	4.63	4.19	3.69	3.5	4.63	3.94
2020-01-29	20:00:00	5.56	7.44	4.94	5.94	3.44	6.69	5.56	5	4.31	5.81	4.63	4.56	4.31	5.88	5.25	4.63	6.13	4.5	3.56	4.69	4.31	4.56	5.18	6.06	5.37	5.18	5.62	3.31	3.87	4.31	4.25	3.81	3.56	4.38	4.06	3.69	3.5	5.19	3.88
2020-01-29	21:00:00	5.31	6	4.88	5.75	3.06	5.44	5.25	4.75	4.13	5.75	4.5	4.38	4.19	5	5.19	4.56	5.31	4.44	2.56	4.63	4.06	4.63	5.18	5.87	5.25	5.06	5.62	3.18	3.75	4.25	4.31	3.81	3.56	4.81	4	3.69	3.5	5.38	3.94
2020-01-29	22:00:00	5.13	5.13	4.69	5.5	2.69	4.88	5.19	4.56	3.75	5.63	4.38	4.44	4.19	4.06	5.25	4.5	4.06	4.38	2.81	4.63	4.38	4.63	5.12	5.75	5.18	5	5.56	3.06	3.75	4.25	4.31	3.88	3.5	4.75	3.88	3.63	3.5	5.38	3.94
2020-01-29	23:00:00	4.94	4.75	4.5	5.31	2.25	4.56	5	4.56	3.56	4.38	4.19	4.25	4.19	4.13	5.13	4.38	4.38	4.31	2.94	4.56	3.88	4.56	5.06	5.62	5.12	4.93	5.62	3	3.81	4.19	4.31	3.81	3.5	4.56	3.81	3.63	3.5	5.31	3.94
2020-01-30	1900-01-01	4.75	5.13	4.38	5.06	1.94	4.81	4.81	4.5	3.25	4.38	4	4.19	4.13	3.63	5	4	3.25	4.31	3.63	4.44	3.44	4.5	5.06	5.56	5.06	4.87	5.56	2.93	3.56	4.13	4.31	3.81	3.5	4.63	3.75	3.63	3.44	5.25	3.88
2020-01-30	01:00:00	4.69	5.13	4.31	4.94	1.88	4.56	4.63	4.44	3.06	5	3.75	4.38	4.06	3.94	5	4.13	3.81	4.31	3.44	4.38	3.75	4.44	4.62	5.37	4.81	4.75	5.43	2.75	2.37	4.13	4.31	3.81	3.5	4.38	3.69	3.56	3.44	5.13	3.88
2020-01-30	02:00:00	4.5	4.5	4.19	4.81	1.5	4.13	4.63	4.44	2.94	4.13	3.69	4.38	4.06	4.94	4.88	4.06	4.25	4.31	3.44	4.44	3.69	4.44	4.37	4.68	4.43	4.5	5.43	2.18	1.93	4.06	4.31	3.63	3.44	4	3.63	3.56	3.44	4.88	3.88
2020-01-30	03:00:00	4.31	3.81	4.13	4.63	1.38	3.81	4.38	4.19	2.69	3.69	3.63	4.31	4	5.25	4.81	4	4.25	4.31	4.19	4.38	4.44	4.38	4.5	4.68	4.5	4.37	5.5	1.81	2.37	4.06	4.38	3.56	3.44	4.38	3.56	3.5	3.44	5.06	3.88
2020-01-30	04:00:00	4.19	4.19	4	4.44	1.19	4.13	4.25	4.19	2.5	3.88	3.44	4.31	4	5.13	4.75	3.88	5.25	4.25	3.63	4.31	4	4.25	4.56	4.37	4.43	4.31	5.43	1.81	2.62	4	4.31	3.44	3.38	4.19	3.5	3.44	3.38	3.81	3.88
2020-01-30	05:00:00	4.06	3.56	3.88	4.38	0.94	3.25	4.25	4.13	2.44	2.88	3.38	4.19	3.88	4.81	4.63	3.94	3.94	4.19	3.13	4.31	3.44	4.31	4.12	4	4.18	4.12	5.25	1.68	1.75	3.94	4.25	3.31	3.38	3.75	3.44	3.44	3.38	3.44	3.81
2020-01-30	06:00:00	3.88	3	3.69	4.19	0.75	3.06	4.13	4	2.13	3.06	3.19	4.13	3.81	4.44	4.63	3.81	3.69	4.13	2.63	4.19	3.25	4.25	3.93	3.75	3.68	3.87	5.06	1.31	0.75	3.94	4.25	3.13	3.38	3.44	3.31	3.38	3.31	3.13	3.81
2020-01-30	07:00:00	3.69	3	3.63	4	0.56	2.94	4	4	2	2.75	3	4	3.69	3.94	4.44	3.75	3.56	4	2.06	4.06	2.88	4.19	3.87	3.5	3.56	3.62	4.93	0.93	0.81	3.88	4.25	3.13	3.31	3.06	3.25	3.31	3.31	2.56	3.75
2020-01-30	08:00:00	3.75	3.31	3.75	3.94	0.5	3.44	3.94	3.88	1.88	3.13	3.06	4	3.56	3.69	4.25	3.63	3.13	3.88	2.06	4	2.63	4.13	3.5	3.37	3.37	3.43	4.87	0.68	1	3.75	4.25	3.06	3.25	2.56	3.13	3.25	3.25	2.88	3.69
2020-01-30	09:00:00	3.81	4.56	3.63	3.94	0.5	4.63	3.75	3.88	1.81	3.13	3.06	3.94	3.5	4.63	4.25	3.56	3.31	3.88	3.31	3.94	3.06	3.88	3.93	3.56	3.43	3.31	4.93	0.75	1.81	3.69	4.25	3.06	3.19	4.06	3.06	3.25	3.25	4.81	3.75
2020-01-30	10:00:00	3.94	8.94	3.88	4.25	0.75	6.31	3.81	3.94	1.81	3.88	3.25	4.13	3.5	5.88	4.63	3.56	5.69	3.94	5.38	4.13	4.63	3.94	4.12	3.93	3.75	3.43	5.06	1.18	2.68	3.75	4.31	3.5	3.19	5.06	3.13	3.25	3.19	6.19	3.69
2020-01-30	11:00:00	4.19	9.38	4.13	5	1.19	8.75	4.56	4.13	2.06	7.06	3.5	4.31	3.75	7.31	5.13	3.69	5.88	4.13	6.75	4.44	6.13	4.31	4.62	4.68	4.62	3.68	5.25	1.87	3.93	3.81	4.38	4.06	3.13	7.56	3.31	3.38	3.31	6.88	3.75
2020-01-30	12:00:00	4.5	9.5	4.44	6.13	1.44	10.5	5.38	4.63	2.19	9.13	3.88	4.69	4.06	8.94	5.75	3.88	7.38	4.38	8.75	4.81	7.44	4.63	5.12	6.18	5.68	4.25	5.75	2.56	5.06	3.94	4.44	4.19	3.19	7.56	3.81	3.5	3.31	7.63	3.88
2020-01-30	13:00:00	4.31	9.88	4.81	6.13	1.81	10.44	5.81	4.63	2.44	11.44	4.19	4.75	4.31	10.81	6.25	4.13	9.5	4.5	9.44	5.19	8.63	4.88	5.75	7.43	6.5	4.93	6.06	3.56	5.12	4.19	4.5	4.44	3.31	8	4.38	3.63	3.44	9.06	4.06
2020-01-30	14:00:00	4.56	12.19	4.81	6.5	2.19	10.81	6.06	4.81	2.75	12.06	4.38	4.88	4.56	10.69	6.56	4.44	9.75	4.63	10	5.44	9.13	5.38	5.93	8.37	7.12	5.43	6.43	4.43	5.62	4.31	4.56	4.63	3.44	8.31	4.94	3.75	3.56	8.25	4.19
2020-01-30	15:00:00	5.5	12.44	4.94	6.38	2.63	11.38	6.44	5.06	3.25	11.25	4.75	4.75	4.81	11.06	6.81	4.81	9.5	4.81	9.81	5.56	9	5.38	6.25	8.43	7.37	5.81	6.31	4.87	5.31	4.63	4.63	4.81	3.5	7.88	5.38	3.94	3.75	8.13	4.31
2020-01-30	16:00:00	5.19	11.31	5	6.44	3.06	10.31	6.44	5.13	3.63	12.13	4.63	4.81	5	10.63	6.81	4.94	9.06	4.88	8.81	5.63	8.63	5.25	6.12	8.12	7.31	6	6.31	4.81	5	4.81	4.63	4.81	3.63	7.88	5.69	4.06	3.81	7.75	4.31
2020-01-30	17:00:00	5	10.13	4.94	6.38	2.94	9.63	6.19	5.13	3.75	8.88	4.63	5.06	5.19	10	6.75	5.13	8.56	5	8.38	5.5	8.13	5.25	5.87	7.25	7.06	5.93	6.18	4.43	4.12	5	4.69	5.06	3.81	7.5	5.88	4.25	4	7.69	4.5
2020-01-30	18:00:00	5.06	8.94	5.06	6.25	2.81	7.94	6	5.06	3.75	7.56	4.56	5.06	5.31	8.75	6.63	5.25	7.94	5.06	7.81	5.56	7.88	5.38	5.68	7.06	6.75	5.75	6	4.18	3.75	6.63	5.06	5.69	3.94	6.06	6.13	4.38	4.06	5.75	4.5
2020-01-30	19:00:00	5	7.88	4.94	6.06	2.56	6.88	5.81	4.94	3.56	7.19	4.5	5.19	5.44	8.06	6.44	5.38	7.31	5.13	7.31	5.56	7.25	5.38	5.68	6.81	6.62	5.62	5.93	4	3.93	6.19	5	5.81	3.94	5.69	6.19	4.5	4.19	6.25	4.5
2020-01-30	20:00:00	4.94	7.13	4.88	5.94	2.31	6.25	5.56	4.81	3.44	5.13	4.38	5.31	5.5	7.5	6.44	5.38	6.75	5.19	6.81	5.56	6.88	5.94	5.62	6.68	6.43	5.5	6	3.93	4.37	5.81	5	5.69	3.94	5.44	6.13	4.56	4.25	6.44	4.5
2020-01-30	21:00:00	4.81	6.13	4.75	5.75	2	5.56	5.31	4.69	3.25	4.75	4.25	6.06	6.5	7.31	6.44	5.63	6.63	5.56	6.38	5.56	6.63	5.81	5.62	6.62	6.31	5.43	6.06	3.93	4.56	6.06	5.25	5.75	3.94	5.44	6.06	4.81	4.44	5.44	4.56
2020-01-30	22:00:00	4.69	5.25	4.63	5.63	1.81	4.88	5.06	4.56	3.06	4.81	4.13	5.63	6.19	7.69	6.5	5.69	7	5.56	6.56	5.56	6.88	5.63	5.62	6.56	6.31	5.43	6.06	4	4.81	6.19	5.31	5.75	4.06	5.44	6	4.81	4.5	4.88	4.56
2020-01-30	23:00:00	4.56	4.75	4.5	5.44	1.56	4.44	5	4.38	2.81	4.13	4	6.06	6	10.25	6.56	5.75	7.31	5.56	6.56	5.63	7	5.75	5.62	6.56	6.25	5.43	6.12	4.06	4.93	5.81	5.13	5.63	4.06	5.31	5.94	4.75	4.5	5	4.56
2020-01-31	1900-01-01	4.44	4.31	4.44	5.31	1.38	4.19	5	4.31	2.69	3.81	3.88	5.56	6.19	8.38	6.63	5.88	7.75	5.5	6.44	5.56	7.38	5.81	5.62	6.56	6.25	5.43	6.18	4.06	5.06	5.63	5.13	5.5	4.06	5.5	5.88	4.75	4.5	5.31	4.56
2020-01-31	01:00:00	4.25	4.06	4.31	5.13	1.13	3.88	4.94	4.19	2.5	3.63	3.75	5.63	6.06	12.25	6.63	5.88	9.38	5.5	7.13	5.69	8.25	5.75	5.62	6.5	6.25	5.43	6.18	4.12	5.12	5.75	5.19	5.75	4.19	6.44	5.81	4.75	4.5	5.44	4.63
2020-01-31	02:00:00	4.19	3.69	4.19	5	1	3.56	4.75	4.06	2.38	3.06	3.63	6.31	6.25	13.06	6.88	6.38	12.38	5.5	8.56	5.94	11.06	6.31	5.62	6.5	6.25	5.43	6.25	4.12	5.37	5.63	5.13	5.63	4.25	6	5.75	4.75	4.5	6.94	4.63
2020-01-31	03:00:00	4	3.31	4	4.81	0.88	3.06	4.63	3.88	2.19	2.44	3.5	6.56	6.44	13	7.13	6.56	12.69	5.5	10.56	6.19	11.75	6.38	5.62	6.56	6.25	5.5	6.31	4.18	5.56	5.56	5.19	5.69	4.38	6.81	5.75	4.94	4.56	8.31	4.75
2020-01-31	04:00:00	3.88	2.94	3.94	4.63	0.63	2.88	4.44	3.88	2	2.5	3.38	6.69	6.5	13.38	7.25	6.75	12.81	5.63	10.13	6.19	11.81	6.5	5.75	6.56	6.25	5.5	6.37	4.25	5.56	5.63	5.19	5.69	4.44	7.06	5.75	4.94	4.63	8.81	5
2020-01-31	05:00:00	3.75	2.81	3.81	4.5	0.5	2.69	4.31	3.69	1.81	3	3.25	7.19	6.75	13	7.44	7.19	12.63	5.69	11.31	6.38	11.94	6.63	5.75	6.56	6.31	5.56	6.43	4.31	5.62	5.63	5.25	5.88	4.5	7.5	5.75	4.94	4.56	8.69	5
2020-01-31	06:00:00	3.63	2.75	3.69	4.31	0.38	2.81	4.38	3.63	1.75	2.31	3.19	6.44	6.75	13	7.81	7.19	12.38	6	12.06	6.31	12	6.88	5.93	6.62	6.31	5.62	6.5	4.37	5.81	5.69	5.31	6.13	4.63	7.75	5.88	5.13	4.75	9.31	5.19
2020-01-31	07:00:00	3.56	2.81	3.63	4.13	0.25	2.69	4.31	3.56	1.56	2.44	3.06	7.25	7.13	12.75	8	7.25	12.63	6.25	11.31	6.69	11.56	6.81	5.93	6.62	6.31	5.68	6.5	4.56	5.81	5.81	5.25	6.13	4.81	8.13	5.94	5.25	4.75	9.75	5.19
2020-01-31	08:00:00	3.5	2.81	3.69	4.13	0.25	3.19	4.19	3.56	1.56	2.75	3	6.69	7	13.25	8.25	7.63	12.94	6.38	11.06	6.63	11.94	6.88	5.81	6.68	6.37	5.68	6.68	4.75	6	5.75	5.31	6.06	4.81	8.5	5.94	5.19	4.75	8	5.19
2020-01-31	09:00:00	3.56	4.06	3.75	4.13	0.25	4.06	4.13	3.56	1.5	3.31	3.06	7.5	7.31	13.56	8.63	7.38	13.38	6.56	11.63	6.69	12.06	7.19	6	6.87	6.5	5.75	6.75	5	6.37	5.69	5.38	6.06	4.81	8.31	5.94	5.19	4.75	10.13	5.19
2020-01-31	10:00:00	3.75	6.81	3.88	4.38	0.56	5.69	4	3.63	1.56	6.75	3.19	7.88	7.63	13.94	8.81	7.75	13.63	6.81	12.75	6.69	12.88	7.31	5.93	7.37	6.81	6	7	5.37	6.81	5.69	5.38	6.25	4.81	8.5	6.06	5.31	4.81	11.44	5.5
2020-01-31	11:00:00	3.94	9.63	4.19	5.44	0.94	8.88	4.94	3.88	1.69	8.69	3.5	7.38	7.81	15.19	9	7.88	14.5	7.06	13.81	7.19	13.25	7.13	7.37	8.31	7.56	6.37	7.5	6	7.43	5.81	5.44	7	5.13	10.56	6.19	5.56	4.94	10.19	5.63
2020-01-31	12:00:00	3.94	9.06	4.69	6.06	1.13	9.06	6	4.5	1.94	11.69	3.94	8.81	8.56	15.31	9.31	8.31	14.75	7.38	14.69	7.13	14.13	7.94	7.81	9.25	8.37	6.81	7.81	6.75	7.87	6.19	5.44	6.94	5.19	9.69	6.44	5.44	5.06	9.25	5.75
2020-01-31	13:00:00	4.06	9.81	4.88	6.69	1.5	9.94	6.5	4.63	2.19	12.94	4.44	9	8.63	15.31	9.63	8.44	14.69	7.63	14.38	7.31	14.31	8.13	8.06	10.06	9	7.43	8	7.62	8.18	6.5	5.63	7.44	5.25	11.44	6.94	5.56	5.19	10.88	5.94
2020-01-31	14:00:00	4.56	11.25	4.94	7	2.06	10.13	6.88	4.75	2.44	14.25	4.56	9	8.63	14.75	9.69	8.94	14.56	7.81	14.06	7.56	14.25	8.06	7.93	10.56	9.56	7.93	8.62	8.43	10.31	6.94	5.56	7.81	5.5	12.5	7.38	5.81	5.25	12.56	5.94
2020-01-31	15:00:00	5.19	10.94	4.94	6.75	2.31	10.06	7.19	4.75	3	13.19	4.81	8.63	8.69	14.06	9.94	8.69	14	7.94	13.69	7.31	13.75	8.13	8.18	11.62	9.62	8.5	9.5	8.43	10.25	7.5	5.94	8.06	6	12.44	7.88	5.75	5.5	14.63	6.31
2020-01-31	16:00:00	4.69	11.63	5	6.75	2.31	10	7.31	5.19	3.5	10.63	4.81	8.38	8.63	13.63	10.06	8.69	13.44	8.06	12.88	7.75	13.19	8	8.25	11.62	9.75	9.25	9.18	7.93	10	7.19	5.88	7.88	6.06	12.38	8.38	5.94	5.63	13.19	6.31
2020-01-31	17:00:00	4.81	10.13	4.94	6.69	2.38	8.75	7	5.56	3.81	9.19	4.88	8.44	8.69	13.19	10.13	8.69	13.13	8	12.38	8.19	12.56	8	7.62	10.93	9.43	9.43	8.87	7.43	8.5	7.25	5.75	7.81	5.81	10.94	8.56	5.88	5.69	12.19	6.19
2020-01-31	18:00:00	4.81	9.38	5.06	6.56	2.13	7.88	6.69	5	3.81	7.44	4.81	7.88	8.75	13.13	10.06	8.75	12.75	8.06	12.06	8.31	12.13	7.88	7.31	10	8.93	9	8.75	6.87	8	7.38	6	7.44	5.81	8.31	8.56	5.88	5.69	9.94	6.06
2020-01-31	19:00:00	4.81	8.31	5.06	6.38	1.88	7.06	6.38	5.19	3.75	7.5	4.75	7.69	8.63	12.38	10.06	8.63	12.13	8	11.81	8.06	11.75	7.88	6.68	9.18	8.43	8.5	8.31	6.37	7.87	7.31	5.75	7.44	5.75	8.63	8.44	5.88	5.81	9.44	6.06
2020-01-31	20:00:00	4.75	7.31	5.06	6.19	1.63	6.5	6.13	4.94	3.56	5.94	4.63	7.5	8.63	12.25	10	8.63	12.25	8	11.31	8.19	11.69	7.94	7	8.75	8.12	8.06	8.43	5.87	8	7.44	6	7.56	5.75	8.69	8.31	5.94	5.75	9.13	6
2020-01-31	21:00:00	4.63	6.75	5	6.06	1.38	6	5.81	4.88	3.38	5.44	4.56	7.56	8.63	12.81	9.94	8.5	11.88	7.94	10.75	7.94	11.63	7.88	6.68	8.5	8.06	7.87	8.37	5.93	8.12	7.44	6.06	7.38	5.88	9.19	8.19	5.88	5.75	9.19	6
2020-01-31	22:00:00	4.56	5.81	4.88	5.94	1.19	5.5	5.63	4.81	3.19	4.94	4.44	7.5	8.56	11.94	9.88	8.5	11.88	7.94	10.81	7.88	11.56	7.94	6.75	8.31	7.93	7.75	8.25	5.93	8.06	7.5	6.06	7.38	5.75	8.88	8.13	5.94	5.75	9.06	6
2020-01-31	23:00:00	4.44	5.31	4.75	5.75	1	5.06	5.44	4.69	2.94	4.69	4.31	7.56	8.63	12.13	9.81	8.44	11.5	7.88	10.56	7.94	11.13	7.88	6.81	8.18	7.87	7.62	8.18	5.87	8	7.44	6.13	7.25	5.75	8.88	7.94	5.94	5.81	9.44	6
2020-02-01	1900-01-01	4.31	4.88	4.63	5.56	0.81	4.75	5.25	4.63	2.81	4.69	4.19	7.94	8.56	11.75	9.75	8.44	11.38	7.88	10.19	7.94	11	7.88	6.81	8.06	7.81	7.5	8.12	5.87	7.43	7.44	6.13	7.75	5.81	9.38	7.88	5.94	5.81	9.25	6
2020-02-01	01:00:00	4.19	4.81	4.5	5.44	0.63	4.63	5.19	4.63	2.63	4.81	4.13	7.56	8.56	11.5	9.69	8.38	11.25	7.81	9.94	7.88	10.94	7.88	6.93	7.93	7.68	7.43	8.12	5.81	7.37	7.31	6.25	7.31	5.94	9.44	7.75	5.94	5.81	9.31	6.13
2020-02-01	02:00:00	4.19	4.44	4.5	5.31	0.56	4.44	5.13	4.56	2.56	4.5	4.06	7.81	8.56	11.25	9.63	8.31	11.13	7.81	9.81	8	10.75	7.88	6.25	7.75	7.56	7.37	7.81	5.56	6.68	7.13	6.19	7.56	5.88	7.63	7.63	5.81	5.81	8	5.94
2020-02-01	03:00:00	4.13	4.56	4.5	5.25	0.56	4.63	4.94	4.56	2.38	4.63	4	7.88	8.5	11.19	9.56	8.25	10.5	7.75	9.63	7.81	10.06	7.81	6.37	7.43	7.31	7.18	7.62	5.12	6.18	7	6.13	6.75	5.81	6.63	7.5	5.69	5.75	6.69	5.75
2020-02-01	04:00:00	4.25	5.06	4.69	5.31	0.81	5.25	5	4.63	2.44	5.44	4.06	7.88	8.44	10.94	9.44	8.19	10.44	7.75	9.44	7.69	10.31	7.81	6.06	7.31	7.18	7	7.75	4.68	6.18	6.88	6.06	6.5	5.75	5.38	7.25	5.56	5.69	6.38	5.56
2020-02-01	05:00:00	4.31	5.63	4.75	5.31	1	5.81	5.06	4.63	2.5	5.63	4.13	7.69	8.25	9.88	9.19	8.19	9.25	7.69	8.38	7.56	9.56	7.63	5.75	7	6.93	6.87	7.56	4.56	6.56	6.75	6.06	6.19	5.63	5.13	7.06	5.5	5.63	5.81	5.5
2020-02-01	06:00:00	4.31	6.19	4.81	5.38	1.25	6.19	5.06	4.69	2.56	5.56	4.13	7.5	8.13	9.38	9	8	8.81	7.56	8	7.38	8.69	7.56	5.5	6.68	6.62	6.68	7.43	4.31	5.93	6.63	6	6.19	5.56	5.69	6.81	5.38	5.56	5.75	5.44
2020-02-01	07:00:00	4.31	6.44	4.88	5.38	1.44	6.31	5.13	4.69	2.69	5.63	4.13	7.44	8	9	8.69	7.94	7.25	7.44	7.13	7.25	8.25	7.38	5.43	6.31	6.37	6.37	7.31	4	5.37	6.56	5.94	6.06	5.5	6.25	6.56	5.31	5.5	6.19	5.38
2020-02-01	08:00:00	4.38	6.56	4.88	5.44	1.69	6.75	5.19	4.69	2.81	6.06	4.19	7.25	7.88	8.69	8.5	7.69	7.56	7.31	6.38	7.19	7.44	7.25	5.75	6.12	6.12	6.12	7.12	3.62	4.75	6.44	5.94	5.94	5.38	4.63	6.38	5.25	5.44	6.31	5.31
2020-02-01	09:00:00	4.56	7.19	4.94	5.5	1.94	7.06	5.31	4.81	2.94	6.75	4.25	7.25	7.88	9.63	8.44	7.56	9.06	7.25	7.81	7.31	8.25	7.38	6.5	6.31	6.18	6.06	7.5	3.56	5.87	6.44	5.94	5.94	5.38	5.94	6.25	5.19	5.38	7.44	5.25
2020-02-01	10:00:00	4.63	7.69	5.06	5.69	2.31	7.25	5.5	4.94	3.25	7.38	4.38	7.44	7.94	10.94	8.75	7.63	10.38	7.31	8.44	7.44	9.31	7.5	6.62	6.68	6.68	6.43	7.62	4.18	6.75	6.5	6.06	6.31	5.38	7.75	6.13	5.31	5.38	11.44	5.38
2020-02-01	11:00:00	5	7.69	5.19	5.88	2.69	7.75	5.69	5.06	3.5	7.94	4.44	7.69	8.06	12.13	9.13	7.63	11.63	7.44	10.31	7.94	10.75	7.69	7.37	7.62	7.37	7.12	8.12	4.81	7.37	6.88	6.19	7.19	5.5	11.38	6.31	5.63	5.56	12.38	5.81
2020-02-01	12:00:00	5.13	8.44	5.31	6.13	3.25	7.75	5.94	5.19	3.81	8.38	4.56	7.63	8.63	15.63	9.69	7.75	15.13	7.63	11.13	7.94	12	8.38	7.62	8.56	8.5	7.62	8.93	5.87	9.43	7.13	6.13	7.63	5.81	12.19	6.69	5.56	5.63	12.63	6.06
2020-02-01	13:00:00	5.13	9.13	5.31	6.19	3.63	7.94	6.19	5.31	4.06	8.88	4.69	8.88	8.69	14.69	10.06	8.63	14.19	7.88	13.06	8.25	13.69	8.06	7.93	9.12	8.87	7.87	8.43	6.62	9.56	7.31	6.5	7.75	6.06	12	7.25	5.81	5.69	12.69	6.44
2020-02-01	14:00:00	5.31	9.13	5.38	6.38	3.94	8	6.44	5.44	4.31	8.88	4.75	8.44	8.94	14.44	10.56	8.69	13.5	8	12.63	8.5	12.94	8.06	8	9.37	8.93	8	8.37	6.87	8.56	7.56	6.56	8.06	6.38	12.63	7.63	6.38	5.88	13.25	6.5
2020-02-01	15:00:00	5.38	9.06	5.44	6.56	4.06	8.38	6.5	5.5	4.63	8.63	4.81	8.44	10.5	13.44	10.88	8.88	13.31	8.31	12.25	8.5	13.06	8.38	8.62	10.18	9.31	8.31	8.87	6.93	8.81	7.69	6.75	8.06	6.56	12.31	8.06	6.63	6	12.94	6.63
2020-02-01	16:00:00	5.5	8.75	5.44	6.63	4.25	8.63	6.56	5.63	4.81	8.38	4.88	9	10.13	13.63	10.81	9.06	13.56	9	12.81	8.69	12.69	9	8.56	10.43	9.62	8.56	9.18	7.18	9.06	7.94	6.94	8.56	6.63	12.44	8.38	6.81	6.38	13.81	7.06
2020-02-01	17:00:00	5.44	9.06	5.5	6.75	4.44	8.13	6.63	5.63	4.88	7.94	4.88	9	9.81	13.25	10.5	9.44	13.19	9	12.44	8.63	12.88	8.88	8.25	10.25	9.62	8.68	9.12	7.37	9.12	8	7.13	8.56	6.88	12.19	8.56	7.06	6.63	12.56	7.06
2020-02-01	18:00:00	5.44	8.63	5.44	6.63	4.38	8.06	6.44	5.69	4.88	6.81	4.88	9.31	10	12.06	10.44	9.44	11.06	8.94	11.88	8.69	12.31	9.81	8.18	10	9.5	8.62	9.06	7.31	9.25	8.13	7	8.5	6.88	11.44	8.63	7.25	6.69	11.88	7.19
2020-02-01	19:00:00	5.38	7.75	5.31	6.5	4.06	6.94	6.25	5.5	4.69	6.38	4.75	8.69	9.63	11.94	10.19	9.75	11.5	9	10.94	8.75	10.5	8.94	8	9.56	9.25	8.5	8.87	7.12	9	9.25	7.06	8.13	6.88	11.06	8.63	7.13	6.69	12	7.19
2020-02-01	20:00:00	5.31	6.5	5.19	6.31	3.81	6.25	6	5.38	4.44	5.38	4.63	8.56	9.38	11.94	10.06	9.25	11.75	8.81	10.81	8.69	10.81	8.75	7.81	9.18	9	8.37	8.93	6.87	9.25	9.38	8.75	9	6.94	9.94	8.94	8.56	6.69	10	7.19
2020-02-01	21:00:00	5.19	5.94	5.06	6.13	3.5	5.5	5.81	5.19	4.25	5.31	4.56	8.44	9.25	11.94	9.94	9.19	12	8.75	10.56	8.63	10.56	8.63	7.81	9	8.87	8.25	8.81	6.5	9.37	8.81	8.94	9	7.06	9.44	9	8.31	7.5	9.81	7.44
2020-02-01	22:00:00	5.06	5.56	4.94	6	3.19	5.19	5.63	5.06	4	4.81	4.44	8.13	9.13	12.06	9.88	9.19	12.06	8.69	11.13	8.56	10.94	8.63	7.93	8.93	8.75	8.25	9	6.37	9.62	8.63	8.06	8.5	7.06	9.19	8.88	7.75	7.25	10.81	7.31
2020-02-01	23:00:00	4.94	5.19	4.88	5.81	2.88	5	5.5	4.94	3.81	4.13	4.31	8.31	9.06	11.88	9.88	9.06	12.25	8.56	11.81	8.56	11.31	8.63	7.87	8.81	8.68	8.18	9.18	6.31	9.62	8.5	7.88	8.31	7.06	9.31	8.81	7.69	7.25	11.19	7.25
2020-02-02	1900-01-01	4.81	4.88	4.69	5.63	2.69	4.56	5.38	4.81	3.63	4.25	4.19	8.25	8.94	12.19	9.81	8.94	11.75	8.5	11.38	8.38	10.81	8.63	7.81	8.75	8.62	8.12	8.93	6.31	9.31	8.38	7.69	8	7	9.31	8.69	7.63	7.19	11.44	7.13
2020-02-02	01:00:00	4.69	4.38	4.56	5.5	2.44	4.06	5.19	4.75	3.44	4.94	4.19	8.19	8.88	11.94	9.75	8.88	11.81	8.44	11.19	8.38	11.19	8.56	7.68	8.62	8.56	8.06	8.75	6.31	9	8.25	7.5	7.88	7	9.38	8.56	7.56	7.13	11	7.13
2020-02-02	02:00:00	4.56	4.31	4.5	5.19	2.25	4.19	5.13	4.56	3.25	3.81	4.06	8.13	8.75	11.56	9.69	8.81	11.19	8.38	11.5	8.5	11.19	8.5	7.56	8.5	8.43	8	8.68	6.12	8.87	8.19	7.5	7.75	6.88	9.75	8.44	7.5	7.13	10.56	7.06
2020-02-02	03:00:00	4.44	3.75	4.38	5	1.75	3.81	5	4.44	3.06	3.5	3.88	7.94	8.69	11.31	9.63	8.75	11.25	8.31	10.69	8.38	10.19	8.38	7.5	8.43	8.31	7.93	8.5	6.06	8.56	8.13	7.44	7.63	6.94	9.69	8.38	7.44	7.13	10.63	7
2020-02-02	04:00:00	4.25	3.5	4.25	4.88	1.63	3.69	4.88	4.38	2.88	3.38	3.81	8	8.63	11	9.63	8.63	10.94	8.25	10.44	8.31	10.19	8.25	7.5	8.37	8.25	7.87	8.68	5.93	8.43	8.06	7.38	7.56	6.88	9.44	8.25	7.31	7.06	10.56	6.94
2020-02-02	05:00:00	4.19	3.88	4.19	4.75	1.5	3.56	4.94	4.31	2.69	3.25	3.75	7.88	8.56	10.44	9.56	8.56	10.63	8.25	10.13	8.25	10.06	8.19	7.43	8.31	8.18	7.81	8.5	5.81	8.43	8	7.31	7.5	6.88	8.94	8.13	7.31	7.06	10.63	6.88
2020-02-02	06:00:00	4.13	3.56	4.13	4.63	1.31	3.44	4.63	4.25	2.56	3.81	3.69	7.81	8.5	9.88	9.44	8.5	10.25	8.19	9.5	8.19	9.88	8.19	7.37	8.18	8.06	7.68	8.31	5.75	7.93	7.94	7.31	7.44	6.88	9	8.06	7.31	7	10.63	6.88
2020-02-02	07:00:00	3.94	3.56	4	4.56	1.25	3.44	4.5	4.06	2.44	3.13	3.69	7.88	8.44	10.31	9.31	8.56	10.06	8.13	9.25	8.19	9.5	8.06	7.25	8.12	8	7.62	8.31	5.68	7.93	7.94	7.31	7.44	6.81	9.56	8	7.25	7	10.75	6.88
2020-02-02	08:00:00	4	3.5	4.06	4.56	1.19	3.38	4.63	4.06	2.31	3.5	3.56	7.94	8.44	10.13	9.19	8.56	9.69	8.13	9.06	8.19	8.88	8.06	7.37	8.12	7.93	7.56	8.37	5.75	7.81	7.94	7.25	7.44	6.88	9.88	8	7.31	6.94	11	6.81
2020-02-02	09:00:00	4.19	4.25	4.31	4.69	1.38	4.13	4.5	4.13	2.31	4.31	3.63	8.5	8.44	9.56	9.19	9.13	9	8.06	8.81	8.13	9.19	8.38	7.43	8.18	7.93	7.56	8.18	5.93	7.62	8.31	7.69	7.56	6.81	9.94	8	7.25	6.94	10.38	6.88
2020-02-02	10:00:00	4.56	6.19	4.63	5.38	2.06	5.81	4.56	4.25	2.38	7.13	3.81	8.19	8.94	10	9.56	9.06	10.25	8.31	9	8.25	10.88	8.81	7.37	8.56	8.06	7.68	8.25	6.18	7.43	8	7.81	7.69	6.94	9.75	8.06	7.31	6.94	10.69	6.94
2020-02-02	11:00:00	4.94	9.31	5	6.44	2.88	7.5	5.19	4.56	2.69	10.19	4.19	9.5	9.56	10.75	10.25	9.81	11.25	8.44	10.31	8.5	11.25	9.56	7.62	8.93	8.25	7.75	8.43	6.5	7.56	8.94	8.25	8.25	6.94	10.31	8.19	7.38	7	10.25	7.06
2020-02-02	12:00:00	5.13	9.81	5.25	7	3.63	8.56	6.25	4.75	3.19	11.44	4.5	9.56	10.38	13.5	10.88	10.13	12.5	8.94	10.56	8.69	13.75	9.88	7.81	9.31	8.43	7.87	8.56	6.75	7.87	9.5	9	8.63	7.13	9.56	8.31	7.56	7	11	7.19
2020-02-02	13:00:00	5.19	11	5.13	7.06	4.13	9.13	6.88	5	3.88	13.13	4.75	10.13	10.88	15.5	11.25	10.63	15.06	9.19	13.44	9.31	14.56	9.94	7.93	9.31	8.62	8	8.62	7	8.18	9.38	8.56	9.31	7.38	10.31	8.69	8.13	7.31	10.25	7.5
2020-02-02	14:00:00	5.44	12.06	5.44	7	4.75	10.75	7.31	5.31	4.06	15.38	4.88	10.31	10.63	15.94	10.94	10.69	15.63	9.5	14.5	9.38	14.94	10	7.93	9.68	8.68	8.06	8.75	7.18	8.31	10.5	8.81	9.19	7.5	11.13	9.06	8.44	7.38	11.56	7.69
2020-02-02	15:00:00	5.69	13.38	5.44	7.31	5	11.63	8	5.5	4.56	16.75	5.13	10.5	10.63	16.19	11.13	10.94	15.81	9.69	14.94	9.25	15.13	10.31	8	10.12	8.93	8.25	9	7.37	8.25	9.44	8.75	9.25	7.63	12.06	9.25	8.38	7.5	12.56	7.94
2020-02-02	16:00:00	5.75	13.5	5.5	7.13	5.06	11.31	8.44	5.69	5.44	16	5.19	10.38	10.69	15.63	11	10.94	15.25	9.75	14.5	9.63	14.63	10.31	8	10.12	9.12	8.31	9.06	7.62	8.87	9.38	8.69	9.31	7.81	12.44	9.44	8.56	7.69	13.25	8.19
2020-02-02	17:00:00	5.81	12.56	5.44	7.13	5.25	11.69	8.44	5.88	5.88	12.13	5.31	10.19	10.5	15.69	11.13	11	15.56	9.75	14.81	9.44	15	10.19	8.12	10	9.18	8.37	9.06	7.62	9.18	9.38	8.56	9.31	7.88	12.63	9.44	8.56	7.75	13.75	8.13
2020-02-02	18:00:00	5.81	11.56	5.56	7.06	5.13	10.75	8.19	6	6.06	10.44	5.31	10.38	10.63	15.69	11.06	10.94	15.5	9.81	14.94	9.56	14.31	10.19	7.87	9.81	9.12	8.43	9.12	7.62	9.43	9.38	8.56	9.38	8	12.25	9.56	8.69	7.81	13.69	8.25
2020-02-02	19:00:00	5.88	10.81	5.63	7	4.94	10	7.88	6.19	6	9.75	5.38	10.31	10.63	14.88	11.13	11	14.56	9.75	14.31	9.56	14	10.31	7.87	9.62	9.18	8.37	9.12	7.68	9.68	10.38	9.75	9.75	8.13	11.63	9.63	9	7.81	12.94	8.25
2020-02-02	20:00:00	6	9.88	5.63	6.88	4.63	9	7.63	6.19	5.81	9.63	5.38	10.25	11.19	14.5	11.69	11	14.13	9.94	14	9.81	13.5	10.38	7.93	9.56	9.18	8.43	9.12	7.75	9.75	10.38	9.88	9.81	8.13	11.69	9.69	9.25	8.63	11.75	8.5
2020-02-02	21:00:00	5.81	9.19	5.69	6.75	4.38	8.56	7.38	6.06	5.63	8.31	5.31	10.25	11.25	14.63	11.44	10.88	14.31	10.06	13.88	9.69	13.75	10.44	7.93	9.56	9.31	8.5	9.25	7.87	9.62	10.25	9.88	9.88	8.25	11.94	9.88	9.25	8.88	11.75	8.63
2020-02-02	22:00:00	5.75	8.44	5.69	6.63	4.19	8.13	7.13	5.94	5.44	8	5.25	10.69	11.19	14.75	11.5	11.19	14.38	10.19	13.81	10	13	10.13	8	9.31	9.18	8.5	9.18	7.93	10	9.81	9.44	9.63	8.31	12.31	9.88	9.13	8.69	12.56	8.75
2020-02-02	23:00:00	5.75	8	5.63	6.56	4	7.63	6.94	5.88	5.25	7.56	5.25	10.38	11.38	15.25	11.44	11.25	15.13	10.31	13.38	10.06	14.5	10.5	8.06	9.37	9.18	8.5	9.43	8	10.25	9.75	9.56	9.81	8.38	12.69	9.88	9.06	8.69	12.56	8.75
2020-02-03	1900-01-01	5.69	7.81	5.63	6.44	3.94	7.69	6.75	5.81	5.06	7.44	5.19	10.06	11.06	15.56	11.19	11.06	15.38	10.19	14.56	10	14.06	10.56	8.25	9.43	9.75	8.62	9.56	7.87	9.62	9.81	10.25	10.06	8.56	12.88	9.94	9.19	8.81	13.13	8.81
2020-02-03	01:00:00	5.63	7.94	5.56	6.38	3.81	7.81	6.56	5.69	4.94	6.75	5.13	9.63	10.63	14.94	11	10.75	14.56	9.94	14.06	9.94	13.88	10.25	8.25	9.37	9.5	8.62	9.43	7.75	10.25	9.94	9.63	9.56	8.5	13.13	9.88	9.19	8.69	14.5	9
2020-02-03	02:00:00	5.5	7.25	5.56	6.25	3.69	7.13	6.44	5.63	4.75	7.13	5.06	9.56	10.5	15.06	11	10.69	14.69	9.81	14	9.88	13.81	10.31	8.25	9.43	9.43	8.62	9.62	7.62	10.62	9.69	9.19	9.25	8.44	13.5	9.81	9.06	8.63	14.88	8.69
2020-02-03	03:00:00	5.5	7.5	5.44	6.19	3.69	6.94	6.25	5.5	4.69	6.44	5	9.63	10.5	15.25	11	10.63	14.88	9.75	14.25	9.81	14.19	10.25	8.25	9.56	9.56	8.62	9.75	7.56	10.68	9.56	9	9.25	8.5	13.38	9.69	9.13	8.56	14.75	8.63
2020-02-03	04:00:00	5.31	6.75	5.38	6.06	3.44	6.63	6.13	5.44	4.5	6.38	4.94	9.56	10.5	15.31	10.94	10.56	15.06	9.69	14.44	10.06	14.25	10.19	8.31	9.62	9.56	8.68	10.18	7.56	10.43	9.56	9	9.19	8.5	13.38	9.69	9.06	8.56	14.56	8.63
2020-02-03	05:00:00	5.19	6.38	5.25	5.88	3.25	6.19	5.94	5.38	4.19	6.44	4.88	9.88	10.56	15.38	11.06	10.81	15.06	9.69	14.63	10.19	14.38	10.31	8.5	9.62	9.56	8.75	10.12	7.56	10.56	9.56	8.94	9.31	8.56	13.38	9.63	9.06	8.5	14.5	8.63
2020-02-03	06:00:00	5.06	6	5.19	5.81	3.06	5.94	5.81	5.25	4	5.38	4.75	9.94	10.63	15.5	11.13	10.81	15.25	9.75	14.63	9.94	12.94	10.31	8.62	9.62	9.5	8.81	10.25	7.56	10.81	9.44	9.44	9.31	8.56	13.25	9.56	9	8.56	14.44	8.63
2020-02-03	07:00:00	5.06	5.75	5.13	5.69	2.94	5.94	5.75	5.13	4	5.69	4.69	10.06	10.75	13.88	11.31	10.63	13.44	10.13	13.56	9.81	12.63	10.31	8.56	9.56	9.5	8.81	10.18	7.68	11.62	9.81	9.69	9.56	8.5	11.69	9.56	9.19	8.75	13.75	8.69
2020-02-03	08:00:00	5.06	5.75	5.13	5.63	2.88	5.94	5.56	5.13	3.94	5.88	4.63	9.94	10.69	13.63	11.13	10.63	13.5	10.13	12.94	9.88	13.19	10.31	8.62	9.56	9.5	8.81	10.5	7.81	11.93	9.88	9.75	9.75	8.56	11	9.69	9.31	9.13	12.63	8.81
2020-02-03	09:00:00	5.19	6.88	5.25	5.81	3	6.19	5.5	5.13	3.94	6.19	4.63	10.06	10.63	14.13	11.13	10.75	13.81	10.13	13.13	9.94	13.38	10.31	8.68	9.5	9.56	8.87	10.43	7.87	11.62	10.13	9.94	9.94	8.56	11.06	9.75	9.44	9	12.38	8.81
2020-02-03	10:00:00	5.56	8.31	5.5	6.44	3.31	7.44	5.56	5.13	4	7.88	4.75	10.19	10.81	14.31	11.19	11	14	10.25	13.19	9.94	13.94	10.31	9	9.5	9.56	8.93	10.25	8	11.06	10.5	10	10.06	8.63	10.69	9.94	9.63	9.44	11.5	8.88
2020-02-03	11:00:00	5.44	10.88	5.75	7.31	3.75	9.19	6.38	5.56	4.25	12.81	5.06	10.44	10.81	14.5	11.25	11	14.31	10.25	13.81	10.25	14.19	10.38	9	9.62	9.68	9	10.31	8.18	11.5	10.63	10.13	10.19	8.69	10.69	10.19	9.69	9.31	11.19	8.94
2020-02-03	12:00:00	5.63	11.44	5.94	8.25	4.19	10.56	7.81	5.63	4.5	13.5	5.5	10.5	10.88	15.13	11.31	11.38	14.75	10.25	14.06	10.06	14.38	10.56	9.18	9.81	9.93	9.12	10.43	8.37	11.18	10.25	10.31	10.38	8.81	11.19	10.25	9.81	9.44	11	9.13
2020-02-03	13:00:00	5.88	13.75	6.19	8.38	4.88	13.56	8.75	6.19	4.75	16.5	5.94	10.25	10.81	13.13	11.38	11.13	14.75	10.56	14.56	10.38	13.19	10.69	9.25	10.06	10.18	9.25	10.31	8.62	11.5	10.25	9.75	10.06	9	11.38	10.31	9.75	9.19	11.81	9.06
2020-02-03	14:00:00	6.38	16.06	6.63	8.38	5.19	16.38	9.69	7.25	5.38	19.5	6.31	10.44	11.38	11.38	11.5	10.94	11.56	10.56	11.19	10	11.06	11.13	9.81	10.5	10.81	9.68	10.93	9.06	12.62	10.31	10.56	10.19	9.06	11.88	10.5	9.88	9.19	11.94	9.19
2020-02-03	15:00:00	6.44	18.44	6.63	8.94	5.81	15.81	10.31	7	6.63	20.63	6.5	10.25	11.38	11.38	11.56	11.25	11.38	10.5	10.75	10.06	11.13	11.06	9.81	11.56	11.25	10.18	11.43	9.68	12.81	10.69	10.69	10.94	9.19	11.81	10.69	10.06	9.5	12.25	9.31
2020-02-03	16:00:00	6.75	18.06	8.13	8.56	6.69	20.19	10.56	8.69	7.13	21.56	7.25	10.44	11.19	11.38	11.44	11.31	11.13	10.44	10.56	10.25	11.19	11.06	9.75	12.06	11.31	10.56	11.62	9.87	12.81	10.63	10.13	10.13	9.13	12.5	10.69	10.06	9.31	13.13	9.25
2020-02-03	17:00:00	6.69	19.63	6.63	8.25	6.81	18.94	10.81	7.88	7.25	19.38	7.06	10.13	11.13	11.5	11.25	11	11.38	10.31	10.5	10.44	11	10.88	9.56	11.87	11.06	10.43	11.37	9.43	12.25	10.56	9.81	9.81	9	12.5	10.56	9.94	9.19	13.81	9.19
2020-02-03	18:00:00	6.69	15.31	6.75	8.38	6.63	14.88	10.56	7.81	7.13	16.31	7	9.88	10.75	11.44	11.13	10.81	11.06	10.13	10.44	10.25	10.94	10.38	9.37	11.31	10.62	10.18	11	8.87	11.93	10.44	9.63	9.63	9.13	13	10.5	9.88	9.13	14.19	9.06
2020-02-03	19:00:00	6.75	14.19	6.81	8.38	6.63	14.75	10.25	8.38	7.06	16.44	7	9.81	10.63	11.94	11.13	10.75	13.69	10.06	10.06	10.13	12.25	10.31	9	10.68	10.31	9.93	10.5	8.31	11.5	10.31	9.5	9.5	9.06	13.38	10.38	9.75	9.13	14.88	9.13
2020-02-03	20:00:00	6.69	12.94	6.88	8.38	6.19	13.44	9.88	8.06	6.81	14.5	7	9.75	10.5	12.44	11	10.63	11.69	10	10.19	10	11.81	10.13	8.87	10.18	10.06	9.68	10.25	7.93	11.31	10.25	9.38	9.38	9.19	12.94	10.25	9.69	9.13	14.75	9
2020-02-03	21:00:00	6.69	11.81	6.94	8.38	5.81	11.94	9.56	7.88	6.63	12.56	6.94	9.56	10.44	12.63	10.94	10.5	11.75	9.88	10.19	9.94	14.56	10	8.68	9.87	9.87	9.5	10.18	7.68	11	10.13	9.31	9.25	8.94	12.88	10.19	9.63	9.06	14.38	8.94
2020-02-03	22:00:00	6.63	11.25	6.88	8.31	5.56	11.44	9.19	7.69	6.38	11.44	6.81	9.44	10.25	16.75	10.88	10.56	16.81	9.75	13.25	10.19	15.13	10.38	8.62	9.62	9.75	9.31	10	7.5	11.12	10.06	9.19	9.19	8.94	12.56	10	9.5	9	14.06	8.94
2020-02-03	23:00:00	6.63	10.06	7.19	8.25	5.5	11.56	8.88	7.44	6.13	10.56	6.69	9.38	10.38	17	10.81	10.56	16.75	9.69	15.19	10.25	15.63	10.31	8.62	9.56	9.62	9.18	10.12	7.37	11	9.94	9	9.06	9	13.88	9.88	9.5	8.94	15.13	8.94
2020-02-04	1900-01-01	6.5	8.5	7	8	5.38	9.88	8.63	7.31	5.94	9.5	6.63	9.19	10.44	16.94	10.81	10.75	16.88	9.56	15.5	10.25	15.81	10.31	9	9.43	9.5	9.12	10.43	7.31	11.56	10	9.31	8.94	9	14.81	9.81	9.69	8.88	16.38	9
2020-02-04	01:00:00	6.38	6.88	6.75	7.63	5.31	7.81	8.38	7.06	5.75	7.44	6.5	9.44	10.63	17.81	10.81	11.25	17.56	9.5	15.75	10.44	16.56	10.38	9	9.31	9.43	9.12	10.56	7.25	11.43	9.94	9.25	9	9.06	15.94	9.81	9.69	8.81	17.25	9.06
2020-02-04	02:00:00	6.19	6.19	6.5	7.31	5.19	6.75	8	6.81	5.63	6.44	6.31	9.56	10.63	17.38	10.94	10.94	17.31	9.56	16.13	10.44	14.75	10.38	9.06	9.25	9.43	9.12	10.5	7.25	11.31	9.94	9.31	9.13	9.31	14.44	9.88	9.88	8.88	17.13	9.06
2020-02-04	03:00:00	6.19	6.31	6.56	7.25	5.13	6	7.94	6.63	5.5	5.69	6.25	9.31	9.69	9.06	9.69	9.38	9.38	9.31	14.06	10.06	8.13	10	9.25	9.25	9.37	9.18	10.5	7.25	10.37	9.94	9.25	9.19	9.19	13.5	9.81	9.75	8.81	16.25	9
2020-02-04	04:00:00	6.13	6.25	6.56	7.13	5.06	5.88	7.75	6.63	5.5	5.38	6.19	7.88	8.25	6.31	7.94	7.75	5.63	8.25	7.94	9.31	5.13	8.5	8.31	9.12	8.56	8.87	9.37	7	5.56	8.75	8.63	8	8.31	7	9.31	8.88	8.69	10.56	8.25
2020-02-04	05:00:00	6.13	6.25	6.5	7.13	5.06	5.94	7.63	6.56	5.5	5.69	6.13	8.19	8	5.81	7.5	7.31	5.19	8	5.75	8.75	5.13	7.75	7.87	8.37	7.87	8.37	7.56	6.43	4.75	7.56	8	6.69	7.81	5	8.75	8.19	8.31	5.13	7.81
2020-02-04	06:00:00	6.06	6.31	6.56	7.13	5	6	7.5	6.5	5.44	5.56	6.13	8	7.94	5.94	6.94	7.31	4.94	7.88	5.5	8.63	4.88	8.13	7.62	7.68	7.31	7.87	7.43	5.56	4.68	8.5	8	7.31	8	4.94	8.44	8.13	8.44	4.31	7.75
2020-02-04	07:00:00	5.94	6.69	6.25	6.88	4.75	6.13	7.31	6.38	5.31	5.25	5.88	7.38	7.94	5.56	7	7.63	4.63	7.81	5.38	8.56	4.69	8.06	7.37	7.06	6.25	7.37	7.31	4.81	3.68	7	7.56	6.75	7.69	4.31	7.88	7.75	8.19	4.44	7.5
2020-02-04	08:00:00	6.13	12.38	6.31	6.88	4.88	6.81	7.13	6.44	5.31	8.81	5.94	6.75	6.06	3.13	6	6.19	2.5	6.69	4.06	8.06	2.69	5.94	6.75	6.31	5.62	6.87	6.93	4.06	2.56	8.31	7.75	7.13	7.56	4.31	7.69	7.69	8.19	4.19	7.44
2020-02-04	09:00:00	6.88	12.88	7.13	7.31	5.81	11.88	6.94	6.75	5.25	10.75	6	7	6.13	3.31	5.88	6.31	2.44	6.81	3.63	7.81	2.75	6.06	6.87	5.5	5.75	6.56	6.5	3.68	3.25	7.69	7.25	6.13	7.38	3.13	7.19	7.19	7.69	2.81	6.94
2020-02-04	10:00:00	7	13.25	7.31	8	6.44	12.31	6.88	6.75	5.44	11.19	6.19	6.88	6.38	3.88	6.25	6.31	3.19	6.88	4.06	7.88	3.56	6.44	6.75	5.56	5.75	6.43	6.93	3.93	2.75	8.06	7.31	6.5	7.19	2.88	7	7.19	7.56	2.25	6.88
2020-02-04	11:00:00	7.31	12.31	8	8.94	7.19	11.94	7.19	7	5.5	11.88	6.38	6.81	6.81	4.63	7	6.38	4.06	6.75	4.63	7.63	2.56	6.69	6.87	5.75	5.5	6.37	6.62	4.25	2.81	7.94	7.31	6.63	7.13	4.13	6.88	7.19	7.56	2.31	6.81
2020-02-04	12:00:00	7.38	11.81	8.75	9.44	7.44	11.94	8.13	7	5.44	12.75	7	7.25	6.81	4.63	6.88	6.63	3.31	6.94	4.38	7.56	4.19	6.25	5.87	4.25	5.06	5.87	5.18	3.25	0.25	7.94	7.38	6.69	6.88	4.25	6.88	7.06	7.56	3.44	6.75
2020-02-04	13:00:00	7.94	11.06	9.25	9.56	7.81	11.94	8.81	7.94	5.81	12.63	7.44	7.06	7.13	5.75	6.88	6.75	4.81	7.06	5.38	7.69	4.5	6.81	6.5	7.5	5.5	5.87	6	2.75	2.12	7.94	7.31	6.69	6.63	4.81	7	7.13	7.31	3.13	6.69
2020-02-04	14:00:00	8.31	9.81	8.63	9.31	8	10.63	9.19	8.44	6.31	10.94	7.69	6.88	6.31	4.19	6.31	6.56	3.69	6.13	3.75	7.63	3.81	6.88	6.5	8.62	6.18	6.37	5.87	3.81	2.75	7.69	7.06	6.56	6.5	4.5	7.13	7.06	7.19	3.94	6.56
2020-02-04	15:00:00	7.81	8.56	8.06	9.13	7.81	9.13	9.13	8.13	6.5	9.13	7.56	6.5	5.81	2.69	6.13	6.06	2	5.81	3.25	7.31	2.81	4.94	6.31	8.5	6.18	6.62	5.56	4.25	1.43	7.88	7.13	6	6.56	2.44	7.25	7	6.94	2.13	6.44
2020-02-04	16:00:00	7.13	8.31	7.69	8.88	7.5	7.69	8.88	7.69	6.38	8.19	7.38	6.56	6.5	3.88	6.06	6.19	3.06	6.06	3.88	7.13	3.44	6.25	6.37	7.12	6	6.37	6.06	3.5	0.93	8	6.94	6.38	6.5	2.81	7.31	6.69	6.63	1.5	6.31
2020-02-04	17:00:00	7	7.31	7.5	8.5	7.13	7.69	8.69	7.44	6.19	6.75	7.19	6.63	6.44	4.25	5.94	6.06	3.5	6.13	4	7.19	3.13	6.25	5.5	6.93	5.56	6.06	5.37	3.12	0.18	7.94	7	6.38	6.38	2.75	7.19	6.75	6.75	2	6.25
2020-02-04	18:00:00	6.69	6.81	7.19	8.31	6.75	6.88	8.5	7.19	6	6.19	7	6.44	6.19	4.13	5.63	6.06	3.63	6.13	3.63	7	3.19	6.25	5.75	6.37	5.37	5.81	5.25	2.93	0.03	7.94	7.06	6.31	6.31	2.69	7	6.63	6.81	2.06	6.19
2020-02-04	19:00:00	6.56	6.69	7.06	8.19	6.5	6.19	8.5	7.06	5.88	6.13	6.88	6.25	6.13	4.19	6.25	5.81	3.75	6.06	3.81	6.88	3.44	6.19	5.5	5.62	5	5.43	5.43	2.5	0.12	7.81	6.94	6.31	6.19	2.38	6.69	6.56	6.81	2.06	6.13
2020-02-04	20:00:00	6.38	7	6.88	7.88	6	6.88	8	6.88	5.56	5.44	6.69	6.31	6.06	4.06	6.69	5.81	3.69	6	3.88	6.81	3.56	6.31	5.18	5.06	4.87	5.18	5.31	2.37	0	7.75	7	6.19	6	2.56	6.56	6.56	6.75	1.63	6
2020-02-04	21:00:00	6.25	7	6.88	7.75	5.75	6.44	7.56	6.69	5.44	5.5	6.5	6.31	5.94	4.13	6.75	5.75	3.69	6.06	3.81	6.75	3.44	6.19	5.68	4.81	4.31	4.93	5.18	1.87	0	7.69	6.88	6.19	6.06	2.69	6.31	6.5	6.63	2.25	6
2020-02-04	22:00:00	6.19	6.75	6.81	7.63	5.56	6.5	7.31	6.56	5.25	5.38	6.38	6.13	5.88	4.25	6.75	5.69	3.69	6.06	3.88	6.88	3.63	6.06	4.87	4.62	4.43	4.87	5.37	1.68	0.12	7.56	6.88	6	5.94	2.69	6.13	6.38	6.56	2.13	5.94
2020-02-04	23:00:00	6.19	6.81	6.75	7.5	5.44	6.63	7	6.5	5.13	5.81	6.31	5.25	5.75	4	4.88	5.75	3.81	4.56	3.81	6.63	3.31	6.13	5.5	4.43	4.37	4.75	5.37	1.68	0.18	7.44	6.69	6	5.81	2.75	6	6.25	6.5	2.19	5.88
2020-02-05	1900-01-01	6.13	6.75	6.75	7.38	5.38	6.81	7.06	6.38	5.06	5.75	6.25	5.88	4.88	4.38	5.06	5.13	3.94	5.19	3.81	6.69	3.69	5.31	4.75	4.31	4.31	4.68	5.43	1.62	0.25	7.31	6.69	6	5.81	2.81	5.88	6.19	6.38	2.31	5.69
2020-02-05	01:00:00	6	6.19	6.75	7.31	5.25	5.94	7.31	6.31	4.94	5.63	6.19	6.13	5	4.25	5.75	5.31	3.94	5.5	3.94	6.56	3.75	5.75	5.37	4.31	4.25	4.68	5.06	1.75	0.56	7.25	6.81	5.94	5.63	2.94	5.75	6.13	6.25	2.38	5.56
2020-02-05	02:00:00	5.75	5.5	6.38	7.06	4.94	5.25	7.13	6.25	4.81	4.88	6.06	6.13	5.19	4.31	6.38	5.25	4.13	5.63	3.94	6.63	4.06	5.81	5.43	4.25	4.18	4.68	5.12	1.87	0.68	7.19	6.81	5.94	5.69	3	5.69	6.13	6.25	2.38	5.69
2020-02-05	03:00:00	5.56	4.69	6.13	6.75	4.63	4.44	6.75	6	4.56	4.56	5.88	6	5.31	4.56	6.63	5.38	4.44	5	4.13	6.69	4.13	5.88	5.37	4.25	4.25	4.62	5.25	2	0.87	7.13	6.81	5.88	5.63	3.13	5.63	6.13	6.19	2.56	5.69
2020-02-05	04:00:00	5.38	4.31	5.88	6.5	4.19	4.06	6.56	5.94	4.31	3.63	5.69	6.19	5.31	4.63	6.69	5.38	4.44	5.19	4.31	6.5	4.06	6.06	5.25	4.25	4.18	4.62	5.31	2	0.75	7.06	6.75	5.81	5.56	3	5.5	6.06	6.06	2.69	5.63
2020-02-05	05:00:00	5.19	3.81	5.69	6.31	3.94	3.81	6.44	5.81	4.13	3.44	5.5	6.06	5.31	4.81	6.81	5.44	4.63	5.44	4.25	6.5	4.44	6.06	5.25	4.18	4.06	4.56	5.12	1.93	0.75	7	6.75	5.69	5.63	3.06	5.44	5.94	6.06	2.63	5.63
2020-02-05	06:00:00	5.06	4.13	5.5	6.19	3.56	3.81	6	5.63	4.06	5	5.44	6	5.38	5.13	6.44	5.44	4.69	5.44	4.13	6.63	4.38	6	5.12	4.12	4.06	4.5	5.37	1.93	0.75	6.81	6.75	5.69	5.63	3.06	5.38	5.94	6	2.69	5.63
2020-02-05	07:00:00	5.31	7.69	5.81	6	3.38	7.44	5.75	5.63	3.88	6.56	5.38	5.88	5.38	4.75	6.44	5.44	4.56	5.5	4	6.56	4.25	5.81	5	4.12	3.93	4.37	5.12	1.81	0.62	6.81	6.75	5.75	5.5	2.56	5.25	5.88	5.94	2.75	5.63
2020-02-05	08:00:00	5.44	8.94	6	6.19	3.56	9.06	5.75	5.63	3.94	7.13	5.38	6	5.31	4.63	6.25	5.56	4.38	5.56	4.19	6.56	4.13	5.88	4.93	4	4	4.31	5.18	1.62	0.93	6.63	6.63	5.63	5.44	3.19	5.13	5.81	5.81	2.44	5.56
2020-02-05	09:00:00	6.13	10.06	6.38	6.5	4.5	9.5	5.81	5.81	4.19	8.13	5.5	5.88	5.31	5.06	6.31	5.5	4.63	5.56	5.06	6.5	4.44	5.69	4.87	4	4.12	4.31	5.37	1.81	1.87	6.63	6.63	5.5	5.44	3.38	5.06	5.69	5.81	3.06	5.56
2020-02-05	10:00:00	6.69	11.19	6.56	7.19	5.25	9.81	6.13	6.75	4.63	8.44	5.75	5.88	5.38	5.44	6.44	5.56	4.63	5.5	5.69	6.38	4.38	5.69	5.75	4.12	5.06	4.43	5.56	2.25	2.18	6.56	6.56	5.44	5.38	3.88	5	5.69	5.69	3.25	5.5
2020-02-05	11:00:00	7	10.94	7.13	8.25	6	10.19	7.19	6.75	4.75	9.94	6.06	5.88	5.56	6.94	6.5	5.56	5.63	5.5	5.63	6.5	5.06	6	6.37	4.81	6.62	4.93	5.87	2.43	2.25	6.5	6.5	5.44	5.31	4.44	5.06	5.69	5.69	4	5.44
2020-02-05	12:00:00	6.81	10.75	8	8.94	6.06	10.44	7.88	6.94	5	10.25	6.69	5.75	5.75	8.19	6.56	5.69	5.63	5.56	6.44	6.5	5.56	6.19	6.87	5.81	8.06	6.18	5.81	2.62	3.62	6.5	6.44	5.63	5.31	5.31	5.25	5.56	5.69	3.75	5.38
2020-02-05	13:00:00	7.13	10.81	8.44	8.81	6.81	10.13	8	7.63	5.19	10.44	7.19	5.88	5.88	8.13	6.75	5.69	5.75	5.56	6.75	6.5	6	6.38	7	7.68	8.18	7.06	6	3	4.62	6.5	6.44	5.69	5.31	5.88	5.69	5.63	5.69	6.69	5.5
2020-02-05	14:00:00	8.13	10.63	8.5	8.5	7	10	8.13	7.75	5.81	10.75	7.13	5.81	6.19	8	7.06	6	8.13	5.56	6.69	6.56	6.31	6.44	7.18	9.81	8.5	7.87	6.81	4.06	5.43	6.75	6.38	5.75	5.38	5.75	6.13	5.63	5.75	6.5	5.5
2020-02-05	15:00:00	8.06	10	7.88	8.38	7	9.69	8.06	7.44	6.44	10.06	6.94	6	6.56	8.31	7.31	6.38	7.19	5.56	6.31	6.63	6.38	6.38	7	11	7.81	8.5	7.12	3.93	5.62	6.94	6.5	5.94	5.5	6.13	6.63	5.75	5.75	6.94	5.56
2020-02-05	16:00:00	7.31	9.56	7.38	8.13	7.06	9.31	7.81	7.06	6.44	10	6.81	5.94	6.75	7.5	7.25	6.56	6.63	5.56	5.5	6.63	5.75	6.38	6.81	11.12	7.75	8.87	6.43	3.37	4.87	7.06	6.5	5.94	5.44	5.63	7.06	5.75	5.75	5.06	5.63
2020-02-05	17:00:00	6.94	8.75	7.19	7.94	6.81	8.56	7.63	6.75	6	9.19	6.38	5.94	6.94	6.75	7.06	6.69	6.06	5.5	3.69	6.63	5.06	6.38	6.43	9.12	7	8.43	5.93	2.75	4.12	7.25	6.5	5.94	5.5	4.06	7.19	5.88	5.81	3.13	5.63
2020-02-05	18:00:00	6.75	8.75	6.94	7.75	6.56	8.63	7.44	6.63	5.75	7.69	6.25	5.94	6.94	6.19	6.94	6.56	5.5	5.44	2.25	6.5	4.56	6.31	6.06	7.75	6.25	7.68	5.81	2.25	2.87	7.25	6.38	5.94	5.44	2.31	7.13	5.75	5.81	2.13	5.5
2020-02-05	19:00:00	6.56	9.13	6.88	7.63	6.38	8.94	7.25	6.44	5.63	7.75	6.13	5.94	6.94	4.75	6.69	6.56	5	5.38	1.63	6.44	3.5	6.25	5.68	6.43	5.43	6.87	5.56	1.68	2.25	7.25	6.31	5.88	5.38	1.56	6.88	5.75	5.81	1.63	5.44
2020-02-05	20:00:00	6.75	9.38	6.88	7.56	6.5	9.13	7.06	6.31	5.56	7.81	6.06	5.63	6.88	4.13	5.81	5.94	3.19	5.31	1.81	6.25	2.13	6	5.37	5.43	5	6.18	5.37	1.25	1.81	7.25	6.19	5.81	5.25	0.63	6.63	5.69	5.75	0.63	5.38
2020-02-05	21:00:00	6.5	9.63	6.81	7.63	6.06	9.94	6.94	6.25	5.38	8.25	6	5.38	6.69	3.31	5.75	6.06	2.63	5.13	0.81	6.19	1.88	5.88	5.12	4.75	4.5	5.68	5.25	0.87	1.56	7.19	6.25	5.81	5.19	0.25	6.31	5.56	5.69	0	5.25
2020-02-05	22:00:00	6.38	9.81	6.69	7.31	5.69	8.38	6.88	6.13	5.06	8.5	5.81	5.25	6.44	2.56	5.44	5.88	2	5.06	0.56	5.94	1.31	5.75	4.5	4	4.06	5.18	5	0.68	1.25	7	6.19	5.69	5.06	-0.19	5.94	5.44	5.63	-0.38	5.19
2020-02-05	23:00:00	6	7.44	6.44	7.06	5.31	6.88	6.69	5.69	4.81	8.13	5.63	4.88	6.25	1.88	6.06	5.63	1.38	5	-1	5.88	0.56	5.75	4.87	3.5	3.62	4.81	4.75	0.56	1.18	6.88	6.13	5.63	4.94	-0.75	5.63	5.44	5.56	-0.63	5.06
2020-02-06	1900-01-01	5.63	5.94	5.94	6.69	4.81	5.5	6.63	5.44	4.56	5.63	5.5	5	5.94	0.25	5.25	4.75	1	4.88	-1.13	5.69	0.25	5.56	4.5	3	3.37	4.43	4.87	0.43	0.81	6.69	6	5.56	4.81	-1.19	5.31	5.25	5.44	-1.13	4.94
2020-02-06	01:00:00	5.31	4.56	5.63	6.44	4.25	4.63	6.69	5.25	4.19	4.94	5.25	4.94	5.81	-0.38	4.69	4.44	0.38	4.75	-0.88	5.5	-0.5	5.44	4.25	2.68	3	4	4.56	0.18	0.18	6.56	5.88	5.44	4.69	-1.44	5.06	5	5.31	-1.25	4.81
2020-02-06	02:00:00	5.06	3.63	5.38	6.19	3.88	3.5	6.56	4.94	3.94	4	5	4.56	5	-0.31	4.81	4.69	-1	4.5	-1.69	5.5	-1.13	5.19	4.25	2.43	2.81	3.75	4.43	0.64	-0.31	6.44	5.88	5.31	4.56	-1.38	4.75	4.94	5.25	-1.5	4.69
2020-02-06	03:00:00	4.81	3.25	5.13	5.88	3.44	3	6.31	4.75	3.56	3.63	4.81	5.13	5.19	-0.94	4.94	4.38	-0.38	4.56	-1.63	5.31	-0.69	5.19	4.18	2.31	2.56	3.43	4.31	0.64	-0.43	6.13	5.88	5.25	4.44	-1.75	4.44	4.81	5.13	-1.5	4.63
2020-02-06	04:00:00	4.63	2.75	4.88	5.69	3.06	2.44	6.19	4.56	3.31	2.81	4.69	4.81	4.63	-0.5	4.88	4.75	-1	4.19	-1.63	5.19	-1.19	4.94	4	2.25	2.56	3.25	4.5	-0.06	-0.56	6.06	5.81	5.13	4.31	-1.94	4.19	4.69	5	-1.81	4.5
2020-02-06	05:00:00	4.44	2.25	4.75	5.44	2.81	2.31	6.06	4.38	3.06	2.25	4.44	4.69	4.75	-0.25	4.56	4.13	-0.88	4.25	-1.25	5.06	-1.13	4.88	3.93	2	2.43	3.06	4.25	-0.01	-1.06	5.94	5.75	4.94	4.19	-1.31	3.94	4.56	4.88	-1.69	4.44
2020-02-06	06:00:00	4.38	2.31	4.69	5.31	2.5	2.38	5.88	4.38	3	2.44	4.25	4.44	4.38	0.19	3.88	4.13	-0.88	4.13	-1.63	4.88	-1.13	4.5	3.93	2.06	2.12	2.93	4.18	-0.02	-1.25	5.75	5.69	4.88	4.06	-1.81	3.63	4.5	4.81	-1.88	4.31
2020-02-06	07:00:00	4.31	2.56	4.63	5.06	2.31	2.63	5.81	4.38	2.75	2.38	4.25	4.5	4.13	-0.13	3.75	4	-0.44	3.88	-1.19	5	-1	4.38	3.81	2.12	2.18	2.81	3.93	-0.03	-1.12	5.63	5.63	4.63	3.94	-2.13	3.44	4.38	4.69	-1.63	4.25
2020-02-06	08:00:00	4.31	3.44	4.69	5.06	2.19	3.25	5.63	4.44	2.81	2.31	4.31	4.38	4.19	-0.5	3.69	4.06	0.44	3.81	-1.13	4.75	-0.38	4.25	3.43	2.31	2.25	2.68	4.43	-0.03	-1.06	5.44	5.63	4.56	3.88	-1.69	3.25	4.25	4.56	-0.31	4.19
2020-02-06	09:00:00	4.56	4.69	5	5.19	2.25	4.5	5.69	4.63	3	3.19	4.44	4.38	4	0	4.06	4.06	3.06	3.69	0.13	4.81	0.56	4.5	3.87	2.68	2.5	2.75	4.62	-0.02	-0.43	4.81	5.56	4.56	3.81	-0.13	3.13	4.13	4.44	1.06	4.19
2020-02-06	10:00:00	4.88	7	5.38	5.44	2.69	5.38	5.63	4.75	3.31	4.69	4.69	4.56	3.88	1	4.38	3.94	3.88	3.75	2.38	4.81	1.5	4	3.81	3.18	2.93	2.81	4.56	-0.06	0.56	5.13	5.56	4.44	3.69	0.38	3.06	4.19	4.31	2.06	4.06
2020-02-06	11:00:00	5.13	7.5	5.63	6.19	3.31	6.88	5.81	5	3.63	7.31	5	4.75	4.38	4.88	4.94	3.88	5.5	3.88	4.5	4.88	3.5	4.25	4.43	3.37	3.75	3.12	4.62	0.64	1.5	5.06	5.56	4.69	3.75	2.44	3.25	4.19	4.44	2.69	4.06
2020-02-06	12:00:00	5.38	9.13	5.81	6.56	4.25	9	6.38	5.25	4	8.69	5.19	5.06	4.69	6.19	5.06	4	6.81	4	6.44	4.88	4.75	4.5	4.93	4.68	5.31	4.18	4.81	1.24	3.06	5.19	5.56	4.88	3.75	4	3.81	4.19	4.5	3.81	4.19
2020-02-06	13:00:00	5.44	9.56	6.31	7.19	4.56	8.5	6.94	6.25	4.19	10.56	5.88	5.25	5.13	7.56	5.69	4.38	8.5	4.13	7.38	5.06	5.69	4.88	5.43	7.18	6	5.18	5.06	3.74	3.81	5.44	5.81	5.06	3.75	4.44	4.44	4.25	4.44	6.63	4.25
2020-02-06	14:00:00	6.19	10.63	6.44	7.31	4.5	10.06	7.31	6.56	4.56	12.06	5.81	5.38	5.5	8.63	6.69	5.19	8.06	4.19	8.31	5	6.25	5.06	5.62	9.25	7.06	5.93	6.31	1.93	5	5.75	5.69	5.19	3.75	4.69	5.06	4.38	4.5	6.88	4.38
2020-02-06	15:00:00	6.19	10.63	6.5	7.5	4.88	9.81	7.5	6.31	5.13	12.19	5.81	5.5	5.75	8.31	7.06	5.5	7.69	4.31	7.81	5.13	7.06	5	5.75	10.25	7.12	6.62	7	2.62	5.18	5.94	5.69	5.38	3.75	5.44	5.81	4.44	4.56	8.06	4.44
2020-02-06	16:00:00	6.19	10.5	6.31	7.13	5.25	9.5	7.63	6.25	5.63	13.06	5.69	5.56	5.94	7.75	6.81	5.88	7.38	4.31	7.44	5.06	6.69	5	5.62	10.12	7.12	7.18	6.37	2.31	5.06	6.13	5.56	5.5	3.75	5.56	6.31	4.56	4.56	5.38	4.5
2020-02-06	17:00:00	6	8.94	6.25	7	5.19	8.63	7.44	6.13	5.69	9.44	5.63	5.56	6	7.13	6.75	5.69	5.75	4.38	4.94	5.06	6.19	5	5.31	9.18	6.75	7.06	6.12	1.87	4.06	6.25	5.63	5.44	3.75	3.38	6.56	4.56	4.63	4.06	4.44
2020-02-06	18:00:00	5.94	7.44	6.19	6.81	4.81	7.25	7.13	5.94	5.5	6.31	5.5	5.44	6	5.81	6.56	5.69	4.69	4.38	2.88	5.19	5.13	5.06	4.68	7.93	6.18	6.5	5.87	1.43	1.75	6.31	5.63	5.31	3.75	1.75	6.5	4.5	4.56	2.31	4.44
2020-02-06	19:00:00	5.75	6.38	5.94	6.56	4.44	6	6.88	5.75	5.19	5.94	5.31	5.38	5.94	4.19	6.31	5.56	2.88	4.31	2	5	2.81	5.06	4.18	6.93	5.68	5.87	5.68	0.87	0.11	6.31	5.63	5.38	3.69	0.56	6.31	4.5	4.56	1	4.38
2020-02-06	20:00:00	5.56	5.31	5.69	6.38	4.06	4.94	6.75	5.38	4.81	4.56	5.13	5	5.69	1.75	5.88	5.5	1.94	4.25	1.06	4.88	1.63	5	4.31	6.06	5.25	5.31	5.56	0.5	0.37	6.19	5.56	5.31	3.63	-0.06	6	4.44	4.63	0.5	4.25
2020-02-06	21:00:00	5.31	4.81	5.5	6.06	3.69	4.25	6.56	5.19	4.44	4.19	4.88	5.13	5.38	1.56	5.44	5.25	2	4.13	0.5	4.88	1.5	4.88	4.37	5.31	4.68	4.87	5.5	0.31	0.5	6.13	5.56	5.25	3.56	-0.56	5.69	4.38	4.56	0.06	4.25
2020-02-06	22:00:00	5.13	3.88	5.31	5.88	3.31	3.56	6.31	5	4.13	3.06	4.75	4.88	5.38	0.63	4.81	4.75	1.19	4.06	0.5	4.69	1.13	4.63	3.87	4.62	4.31	4.37	5.43	0.18	0.75	6	5.5	5.19	3.5	-0.94	5.38	4.31	4.56	-0.5	4.13
2020-02-06	23:00:00	4.94	3.25	5.06	5.63	3	2.94	6.38	4.69	3.81	2.06	4.56	4.81	4.81	0.13	4.81	4.88	0.69	4	-0.06	4.69	0.06	4.56	4	4	4	4.06	5.31	0.04	0.31	5.88	5.44	5.06	3.44	-1	5.13	4.19	4.44	-0.56	4.06
2020-02-07	1900-01-01	4.75	2.56	4.88	5.38	2.69	2.5	6.19	4.5	3.5	2.19	4.31	4.5	4.69	-0.69	4.69	4.06	0.25	4	-0.81	4.63	0	4.5	3.68	3.56	3.5	3.75	5.25	-0.01	0.93	5.75	5.38	5	3.31	-1.56	4.81	4.13	4.44	-1.25	4
2020-02-07	01:00:00	4.5	2.06	4.56	5.19	2.31	2.13	6.06	4.38	3.19	1.88	4.13	4.63	4.56	-0.38	4.5	3.38	-0.13	3.81	-0.81	4.31	-0.5	4.44	3.68	3.06	3.25	3.37	5.12	-0.03	-0.5	5.69	5.38	4.94	3.25	-1.75	4.56	4.06	4.38	-1.44	3.88
2020-02-07	02:00:00	4.25	1.63	4.5	4.88	2.06	1.75	5.88	4.19	2.94	1.44	4.06	4	4.19	-1.06	4.75	4.25	-0.38	3.69	-1.56	4.44	-1.63	4.25	3.25	2.81	3.06	3.12	5.12	-0.5	-1	5.44	5.38	4.88	3.13	-2	4.25	3.94	4.25	-1.44	3.81
2020-02-07	03:00:00	4.13	1.44	4.38	4.69	1.75	1.44	5.75	3.81	2.69	1.31	3.88	4.25	3.69	-1.69	4.06	3.25	-1.13	3.75	-2.13	4.19	-0.81	4.19	3.18	2.43	2.75	2.81	4.93	-0.06	-1.18	5.31	5.19	4.69	3.06	-2.19	4	3.81	4.19	-1.81	3.75
2020-02-07	04:00:00	3.94	1.13	4.06	4.5	1.44	0.94	5.63	3.88	2.5	1.13	3.69	4	3.25	-1.69	4.81	3.31	-0.81	3.63	-2.44	4.13	-1	4.06	3.25	2.25	2.56	2.62	4.87	-0.87	-1.18	4.88	5.25	4.63	3	-2.5	3.75	3.69	4.13	-2.19	3.69
2020-02-07	05:00:00	3.81	1.06	3.88	4.31	1.19	0.94	5.5	3.5	2.25	1.06	3.56	4.06	3.69	-1.5	3.88	3.5	-1.38	3.38	-2.06	4	-1.31	4	3.18	2.12	2.31	2.37	4.68	-1	-1.5	5.06	5.13	4.5	2.94	-2.56	3.5	3.56	4.06	-2.25	3.63
2020-02-07	06:00:00	3.56	0.75	3.75	4.13	1	0.81	5.31	3.38	2.06	0.5	3.38	3.88	3.19	-1.63	3.25	3	-1.69	3.38	-1.88	4	-2.31	3.81	3	1.93	2.12	2.18	4.5	-1.18	-1.75	4.88	5.13	4.31	2.81	-2.69	3.19	3.44	3.94	-2.25	3.5
2020-02-07	07:00:00	3.44	0.81	3.75	3.94	0.69	0.81	5.25	3.25	1.88	0.44	3.19	3.75	3.13	-1.94	3	3.13	-2.38	3.06	-2.81	3.81	-1.81	3.75	3.25	1.75	1.87	2	4.43	-1.25	-1.43	4.75	5	4.06	2.69	-2.88	3	3.38	3.81	-2.5	3.5
2020-02-07	08:00:00	3.38	1	3.63	3.81	0.5	1.19	5.06	3.13	1.69	1.13	3.25	3.69	2.88	-1.31	2.81	3	-0.75	3	-2.81	3.75	-1.75	3.56	3	1.56	1.75	1.87	4.62	-1.37	-1.5	4.63	4.88	4.06	2.63	-2.88	2.75	3.25	3.69	-1.56	3.38
2020-02-07	09:00:00	3.44	2.31	3.69	3.81	0.44	1.94	5	3.13	1.63	1.44	3.19	3.75	3.13	0.69	3.38	2.69	2.44	2.88	-0.69	3.81	-0.56	3.56	3.25	1.68	1.87	1.81	4.5	-1.31	-0.5	4.44	4.94	4	2.63	-1.94	2.63	3.13	3.63	0.31	3.44
2020-02-07	10:00:00	3.81	6.56	3.81	4.19	0.56	4.06	4.63	3.38	1.69	5.63	3.38	3.88	3.19	3.31	3.69	3.06	4.25	3	2.06	3.63	1.25	3.31	3.5	2	2.43	1.93	4.56	-1.18	2.5	4.38	5	4.06	2.56	-0.38	2.63	3.19	3.63	1.88	3.31
2020-02-07	11:00:00	3.94	7.56	4.5	5	1.44	5.88	5.06	3.56	1.88	7.94	3.81	4.19	3.69	6.63	4.69	3.06	6	3.06	5.19	4.06	3.69	3.31	4.18	2.37	3.75	2.25	4.68	-0.5	2.5	4.5	5	4.38	2.5	2.88	2.81	3.38	3.69	3.44	3.5
2020-02-07	12:00:00	4.06	7.75	4.94	6.31	2.06	7.63	5.88	4.06	2.13	10.44	4.31	4.5	4.38	9.06	5.19	3.31	7.44	3.31	7.25	4.13	5.19	3.88	4.68	3.75	5.43	3.43	4.87	-0.01	4.56	4.69	5	4.56	2.56	4.56	3.44	3.44	3.81	4.5	3.63
2020-02-07	13:00:00	4.25	8.81	5.31	6.94	2.75	8.19	6.56	4.25	2.31	12.06	4.81	4.69	4.81	10	5.88	3.75	9.25	3.5	8.75	4.31	6.56	4.25	4.93	6.5	6	4.43	5	0.64	4.5	4.94	5.13	4.88	2.44	5.06	4.31	3.56	3.88	6.63	3.69
2020-02-07	14:00:00	4.88	11.25	5.56	6.81	3	10.56	7.25	4.81	2.69	13.44	5.06	5	5.06	10.63	7	4.31	9.81	3.69	9.75	4.44	7.5	4.69	5.37	8.68	7.37	5.25	6.25	0.62	5.81	5.31	5.19	5.06	2.44	5.38	5	3.75	3.94	7.69	3.75
2020-02-07	15:00:00	5.13	11.5	5.81	7.19	3.44	11	7.63	5.06	3.44	13.31	5.56	5.06	5.38	11.13	7.44	5.19	9.44	3.88	9.56	4.63	8.19	4.63	5.62	10.12	7.43	6.25	6.93	2.06	6.43	5.56	5.19	5.25	2.5	5.56	5.81	3.81	4	9.25	3.88
2020-02-07	16:00:00	5.19	11.19	5.63	7.19	4.13	10.19	7.81	5.5	4.38	11.25	5.31	5.19	5.63	8.63	7.63	5.25	8.63	4	9.13	4.56	8.56	4.63	5.5	10.18	7.56	7.12	6.75	1.93	5.62	5.88	5.19	5.5	2.5	5.94	6.38	3.94	4.13	6.44	3.94
2020-02-07	17:00:00	5.19	9.81	5.5	7	4.19	9.44	7.69	5.31	4.56	7.63	5.25	5	5.69	6.63	7.19	5.38	6.31	4.06	7.06	4.5	7.31	4.56	4.31	9.37	7.25	7.18	6.25	1.62	4.56	5.94	5.25	5.44	2.56	4.19	6.69	3.94	4.13	4.38	3.94
2020-02-07	18:00:00	5.19	8.31	5.44	6.75	3.88	7.81	7.31	5.38	4.44	6.13	5.13	5.13	5.69	5.19	6.81	5.44	5.5	4.06	6.13	4.44	5	4.5	4.18	8.18	6.62	6.56	6	1.18	3.06	6.06	5.19	5.31	2.56	1.81	6.69	3.94	4.13	2.5	3.94
2020-02-07	19:00:00	5.13	6.94	5.31	6.56	3.56	6.44	6.94	5.13	4.25	5.13	5.06	4.88	5.69	4.19	6.44	5.25	5.06	4.06	4	4.38	4.81	4.5	4.12	7.12	6.06	5.93	5.81	0.75	2.31	6	5.19	5.25	2.56	0.88	6.5	3.88	4.13	1.31	3.88
2020-02-07	20:00:00	5	5.88	5.06	6.31	3.19	5.63	6.69	5	3.94	4.5	4.88	4.88	5.56	2.88	6	5.06	3.44	4	3.25	4.31	3.81	4.5	4.06	6.18	5.56	5.37	5.75	0.31	1.5	6	5.13	5.25	2.5	0.25	6.19	3.88	4.13	0.69	3.81
2020-02-07	21:00:00	4.81	5.19	5	5.94	2.81	4.75	6.38	4.75	3.63	3.81	4.69	4.88	5.31	1.81	5.81	4.88	2.44	4	1.38	4.19	3.25	4.5	3.81	5.5	5	4.81	5.68	0.18	1.43	5.75	5.13	5.13	2.5	-0.38	5.94	3.81	4.06	0.19	3.69
2020-02-07	22:00:00	4.69	4.5	4.88	5.69	2.5	4.25	6.19	4.69	3.38	3.75	4.56	4.5	5	1.19	5.56	4.56	1.94	3.94	0.19	4.13	2.31	4.44	3.75	4.75	4.56	4.37	5.43	0.04	0.62	5.81	5.13	5.06	2.5	-0.44	5.56	3.75	4.06	-0.38	3.63
2020-02-07	23:00:00	4.44	3.75	4.75	5.5	2.19	3.63	6	4.56	3.19	3.06	4.38	4.38	4.75	3	5.19	4.31	2	3.88	1.56	4	2	4.38	3.43	4.31	4.06	4	5.43	-0.01	0.5	5.69	5.06	5	2.38	-0.75	5.25	3.69	4	-0.63	3.63
2020-02-08	1900-01-01	4.38	3.44	4.63	5.31	1.94	3.38	6.13	4.44	2.94	2.38	4.25	4.56	4.56	2.81	5.06	4.13	1.63	3.81	1.13	3.88	1.75	4.19	3.5	3.75	3.87	3.62	5.25	-0.03	-0.06	5.56	5.06	4.88	2.25	-1.44	5	3.56	4	-1	3.56
2020-02-08	01:00:00	4.19	3	4.44	5.13	1.44	2.88	5.94	4.31	2.69	2.25	4.13	4.5	4.25	2.44	4.38	3.88	1.19	3.69	0.81	3.69	1.25	4.13	3.37	3.43	3.62	3.43	5.31	-0.5	-0.12	5.44	5.06	4.88	2.25	-1.5	4.69	3.5	3.94	-1.25	3.44
2020-02-08	02:00:00	4	2.75	4.38	4.88	1.19	2.56	5.81	4.19	2.5	1.75	4	4.38	4	1.94	4	3.56	1.19	3.63	0.25	3.38	0.94	3.81	3.31	3.25	3.37	3.12	5.25	-0.06	-0.25	5.25	4.94	4.75	2.13	-1.88	4.38	3.38	3.88	-1.5	3.38
2020-02-08	03:00:00	3.88	2.44	4.13	4.75	0.94	2.25	5.56	4.06	2.31	1.69	3.81	4.25	3.81	1.5	3.81	3.5	0.88	3.56	0	3.38	0.81	3.56	3.43	3.06	3.12	2.93	5.18	-0.07	0.18	5.13	4.88	4.69	2.06	-2.06	4.13	3.31	3.81	-1.88	3.31
2020-02-08	04:00:00	3.75	2.06	4.06	4.56	0.75	2	5.5	4	2.13	1.5	3.69	4.06	3.69	1.31	3.69	3.38	0.56	3.5	-0.13	3.13	0.5	3.44	3.12	2.75	2.93	2.75	5.06	-0.87	-0.37	5	4.88	4.5	2	-2.19	3.81	3.19	3.69	-2	3.25
2020-02-08	05:00:00	3.63	1.81	4	4.44	0.63	1.81	5.38	3.88	2	1.31	3.5	4.13	3.56	1.25	3.69	3.25	0.25	3.44	-0.13	3	0.38	3.38	3.12	2.56	2.75	2.56	5	-1	-0.56	4.88	4.88	4.44	1.94	-2.38	3.56	3.13	3.69	-2.25	3.19
2020-02-08	06:00:00	3.5	1.75	3.88	4.31	0.44	1.63	5.19	3.69	1.81	1.25	3.5	3.94	3.38	1.06	3.63	3.31	0.13	3.38	-0.44	3.06	0.06	3.13	3	2.25	2.5	2.43	4.87	-1.25	-0.87	4.75	4.81	4.25	1.88	-2.44	3.38	3	3.63	-2.38	3.13
2020-02-08	07:00:00	3.38	1.63	3.69	4.13	0.31	1.56	5.25	3.75	1.63	1	3.31	4	3.19	1.19	3.25	3	0	3.25	-0.38	3	-0.13	3.19	2.87	2.06	2.37	2.18	4.75	-1.43	-1	4.56	4.81	4.13	1.81	-2.81	3.13	2.94	3.56	-2.31	3.06
2020-02-08	08:00:00	3.31	1.69	3.81	4.19	0.31	1.69	5.13	3.69	1.56	1.88	3.25	4.13	3.31	1.63	3	2.88	0.5	3.13	0.06	2.94	-0.06	3	3.06	1.87	2.12	2.06	4.75	-1.43	-1	4.38	4.75	4.06	1.75	-2.81	2.94	2.88	3.44	-1.25	3
2020-02-08	09:00:00	3.5	3.19	4.06	4.5	0.5	2.63	5	3.75	1.56	2.63	3.44	4.19	3.31	2.81	3.25	3.19	1.56	3.13	1	3	1.81	3.06	3.5	2.12	2.25	1.93	4.87	-0.1	-0.18	4.31	4.69	4.06	1.75	-1.69	2.81	2.81	3.44	1.25	3.06
2020-02-08	10:00:00	3.81	5.06	4.5	5.19	1.13	4.25	4.94	3.94	1.75	5.88	3.63	4.19	3.5	5.63	3.88	3.38	3.63	3.19	2.75	3.25	3.31	3.13	4	2.68	2.81	2.18	4.87	-0.03	3.37	4.25	4.75	4.25	1.81	0.63	2.75	2.88	3.38	1.94	3.19
2020-02-08	11:00:00	4	8.25	4.94	6.06	2.25	5.75	5.19	4.13	2.13	7.44	4	4.5	4.06	6.38	4.5	3.75	5.19	3.31	4.88	3.63	5	3.31	4.56	3.25	3.62	2.43	5	-0.06	4.87	4.38	4.88	4.38	1.75	2.19	2.94	3	3.38	3.5	3.31
2020-02-08	12:00:00	4.5	7.56	5.13	6.56	3.13	7.06	5.63	4.44	2.63	9.13	4.38	4.75	4.5	7.81	5.31	4.19	6.75	3.5	6.44	4.06	6.56	3.75	5.12	4.18	5.06	3.37	5.12	1.24	5.43	4.56	4.81	4.56	1.88	4.69	3.44	3.13	3.5	4.88	3.31
2020-02-08	13:00:00	4.69	8.56	5.38	6.88	3.75	8.56	6.25	5.38	3.06	11.25	4.69	4.81	5.06	10.06	6.06	4.69	8.44	3.69	8.56	4.38	7.44	4.06	5.68	6.56	5.87	4.31	5.31	1.31	7.06	4.81	4.88	4.75	2	5.88	4	3.25	3.5	6.63	3.5
2020-02-08	14:00:00	5.13	10.19	5.75	7	4	9.69	6.88	5.38	3.44	11.69	4.88	5.06	5	11.75	7.19	5.5	10.19	3.94	10	4.81	8.5	4.56	5.81	8.87	7.06	5.12	6.68	3	8.43	5.13	4.94	5	2.13	6.81	4.63	3.31	3.63	8.56	3.63
2020-02-08	15:00:00	5.38	10.69	5.69	7	4.56	9.94	7.25	5.5	4.06	11.25	5.13	5	5.38	12.06	8.19	5.63	10	4.25	10.25	4.94	8.81	4.88	5.93	10.18	7.37	6.31	7.43	2.93	7.81	5.38	5	5.25	2.25	7.56	5.44	3.5	3.75	10.88	3.75
2020-02-08	16:00:00	5.63	10.44	5.44	6.94	4.56	9.63	7.31	5.63	4.56	11.06	5.25	5.13	5.81	11.19	8.38	5.81	9.75	4.38	9.13	4.81	8.25	4.81	5.75	10.43	7.81	7.31	7.31	2.5	7.06	5.63	5.06	5.31	2.38	7.88	6.06	3.63	3.88	9.06	3.88
2020-02-08	17:00:00	6.06	9.88	5.44	6.81	4.63	9.06	7.31	5.56	4.75	8.38	5.19	5	5.75	9.31	7.44	6	8.31	4.38	8	4.81	7.06	4.81	4.62	9.75	7.75	7.56	7.06	2	4.75	5.69	5.06	5.44	2.31	6.06	6.31	3.63	3.94	6.13	3.94
2020-02-08	18:00:00	5.5	8.75	5.44	6.56	4.25	8.06	7	5.56	4.75	6.19	5.06	5.13	5.88	7.06	7	5.88	7	4.38	6.19	4.75	6.31	4.75	4.56	8.62	7.18	7.06	6.75	1.43	4.37	5.81	5.06	5.31	2.38	3.38	6.44	3.75	3.94	4.19	3.88
2020-02-08	19:00:00	5.38	7.31	5.38	6.44	4	6.94	6.81	5.44	4.56	6.06	5	5.06	5.88	6.31	6.69	5.69	5.44	4.38	4.44	4.63	5	4.69	4.56	7.62	6.62	6.5	6.56	1	3.68	5.81	5.06	5.25	2.38	1.69	6.31	3.69	4	2.69	3.88
2020-02-08	20:00:00	5.38	6.63	5.25	6.19	3.75	6.38	6.69	5.38	4.38	5.75	4.88	5	5.81	6.06	6.31	5.5	5.44	4.31	4.38	4.5	4.69	4.69	4.31	6.87	6.12	5.93	6.37	0.62	4.06	5.75	5.13	5.13	2.38	0.81	6.06	3.69	4	2	3.81
2020-02-08	21:00:00	5.19	6.19	5	6.06	3.44	5.5	6.38	5.19	4.13	4.44	4.75	4.94	5.56	5	5.88	5.25	4.63	4.25	3.38	4.5	3.88	4.56	4.25	6.12	5.62	5.5	6.18	0.43	4.25	5.69	5.06	5.13	2.38	0.31	5.81	3.63	3.94	1.88	3.75
2020-02-08	22:00:00	4.88	5.19	4.81	5.88	3.06	4.75	6.25	5.13	3.88	3.69	4.56	4.81	5.5	4.31	5.38	5	3.94	4.19	2.44	4.31	3.56	4.56	4.12	5.56	5.25	5.12	6.25	0.31	3.75	5.56	5.06	5	2.31	0.25	5.5	3.56	3.88	1.88	3.69
2020-02-08	23:00:00	4.75	4.5	4.69	5.63	2.75	4.19	6.06	5	3.63	3.5	4.44	4.88	5.13	3.69	4.94	4.81	3.56	4.13	1.94	4.25	3.38	4.31	3.87	5.12	4.93	4.81	6.06	0.25	3.56	5.44	5	5	2.31	0.06	5.25	3.56	3.88	3.81	3.63
2020-02-09	1900-01-01	4.56	3.69	4.56	5.44	2.5	3.75	6.13	4.88	3.38	3.25	4.31	4.75	4.94	3.19	4.81	4.56	2.88	4	1.56	4.06	3	4.25	3.93	4.75	4.62	4.5	6	0.18	3.5	5.19	4.94	5	2.25	0.13	5	3.5	3.81	2.88	3.63
2020-02-09	01:00:00	4.38	3.44	4.38	5.31	2.25	3.38	6	4.75	3.13	2.38	4.19	4.63	4.88	3.19	4.63	4.38	2.75	4	1.44	4	2.81	4.19	3.56	4.37	4.43	4.18	5.93	0.12	2.37	5.13	4.94	4.94	2.25	-0.25	4.75	3.44	3.75	3.38	3.56
2020-02-09	02:00:00	4.25	3.06	4.25	5.13	1.94	2.88	5.81	4.63	2.88	2.31	4.06	4.69	4.63	2.88	4.44	4.25	2.69	3.94	1.44	4.06	2.63	4.13	3.62	4.12	4.12	4.06	5.87	0.4	2.81	5	4.94	4.81	2.19	-0.25	4.56	3.31	3.69	2.75	3.5
2020-02-09	03:00:00	4.13	2.5	4.06	4.88	1.75	2.44	5.63	4.5	2.75	2.19	3.94	4.56	4.44	2.81	4.44	4	2.5	3.88	1.19	3.81	2.25	4.06	3.56	3.87	3.87	3.81	5.75	-0.06	2.06	4.94	4.88	4.81	2.19	-0.13	4.38	3.31	3.63	2.5	3.5
2020-02-09	04:00:00	3.94	2.25	3.94	4.75	1.5	2.25	5.56	4.38	2.5	1.69	3.81	4.56	4.44	2.69	4.19	4.06	2.19	3.81	1.06	3.88	2	4.06	3	3.68	3.68	3.68	5.5	-0.01	2.12	4.94	4.75	4.75	2.13	0.31	4.19	3.31	3.69	2.5	3.44
2020-02-09	05:00:00	3.81	1.94	3.81	4.56	1.25	1.94	5.44	4.25	2.38	1.5	3.63	4.31	4.25	2.56	4	3.94	2.06	3.75	1.06	3.69	1.69	3.88	3.18	3.43	3.5	3.5	5.5	-0.02	1.93	4.88	4.75	4.63	2.06	0.63	4.06	3.25	3.63	2.69	3.44
2020-02-09	06:00:00	3.69	1.88	3.75	4.38	1.06	1.81	5.31	4	2.13	1.25	3.5	4.38	4	2.69	3.88	3.81	1.63	3.69	1.06	3.75	1.69	3.94	2.81	3.25	3.25	3.18	5.43	-0.03	1.68	4.69	4.69	4.5	2.06	-0.31	3.88	3.19	3.56	2.88	3.44
2020-02-09	07:00:00	3.56	1.69	3.63	4.31	0.94	1.63	5.19	4.06	2	1.25	3.38	4.38	4.06	2.56	4	3.69	1.69	3.63	0.88	3.81	1.81	3.88	2.43	3.06	3	3	5.31	-0.03	1.81	4.56	4.69	4.38	2	-0.69	3.69	3.13	3.5	2.13	3.38
2020-02-09	08:00:00	3.63	1.56	3.69	4.25	0.81	1.63	5.13	3.94	1.88	1.69	3.38	4.25	3.94	2.81	4.19	3.75	2.31	3.56	1.13	3.63	2.5	3.75	2.81	3	2.93	2.87	5.37	-0.04	2.12	4.5	4.88	4.38	2	0.69	3.56	3.13	3.5	2.31	3.31
2020-02-09	09:00:00	4.06	2.44	4.06	4.5	0.94	2.38	5	4	1.81	2.88	3.44	4.44	3.94	4.56	4.63	3.75	3.19	3.56	1.94	3.69	3.38	3.75	3.87	3.06	3.5	2.81	5.37	-0.02	4.81	4.44	4.81	4.63	1.94	5.63	3.44	3.25	3.5	5.81	3.38
2020-02-09	10:00:00	4.19	4.75	4.44	5.06	1.69	3.94	5.06	4.19	1.94	4.94	3.69	4.69	4.06	8.31	5.75	4.06	5.81	3.75	4.88	3.88	5.88	3.81	4.68	3.37	4.75	3.25	5.5	1.24	5.18	4.5	4.94	5	2.19	8.63	3.5	3.5	3.56	8	3.5
2020-02-09	11:00:00	4.38	7.38	4.94	6	2.63	5.31	5.13	4.56	2.19	7.25	3.94	5.25	4.75	10.31	6.94	4.31	8.81	3.94	7.25	4.38	8.38	4	5.06	4.06	6.06	4.18	5.68	5.03	5.75	4.69	5.13	5.06	2.25	9.81	4	3.63	3.63	9.13	3.69
2020-02-09	12:00:00	4.56	7.31	5.13	6.75	3.56	7.56	5.75	4.88	2.88	9.25	4.38	5	5.06	14.06	7.44	5.31	12	4.19	10.13	5	12.25	4.44	5.81	5	7.75	5.43	6	1.5	7.56	4.88	5.19	5.44	2.44	10.25	4.56	3.75	3.75	9.81	3.88
2020-02-09	13:00:00	5	9	5.5	7.13	4	8.38	6.63	5.69	3.19	10.81	4.88	6.06	7.25	16.88	8.63	6.88	15.19	4.44	13.63	5.19	13.69	5.38	6.56	7.68	8.81	6.37	6.68	2.81	8.43	5.25	5.25	5.88	2.63	10.5	5.06	4	3.94	10.44	4.06
2020-02-09	14:00:00	5.31	9.13	5.81	7.06	4.25	8.44	7.06	6.13	3.81	11.88	5.13	6.56	7.81	16.44	9	6.69	15.31	4.75	15.25	5.75	13.31	5.75	6.68	9.56	9.68	6.93	7.18	4.43	8.5	5.56	5.5	6	2.81	10.13	5.88	4.13	4.13	13.19	4.25
2020-02-09	15:00:00	5.75	10.88	5.63	7.13	4.75	10.13	7.44	6.5	4.69	12.56	5.44	5.75	7.31	15.13	9.13	6.88	14.44	4.94	13.5	5.75	12.69	5.56	7.25	10.31	10	7.43	8	5	9	6	5.56	6.81	2.81	10.44	6.88	4.31	4.25	11.94	4.44
2020-02-09	16:00:00	5.88	9.69	5.88	7.25	5.06	9.19	7.38	6.5	5	9.13	5.63	7.19	7.63	14.94	9.38	7.25	14.25	5.13	12.88	6.25	12.38	6.13	7.75	10.5	9.87	7.56	8	5.12	8.62	6.25	5.69	6.38	2.88	9.44	7.63	4.31	4.38	10.69	4.56
2020-02-09	17:00:00	5.69	9.06	5.56	7.06	5	8.63	7.38	6.38	5	8.38	5.5	6.25	8.19	14.38	9.25	7.81	14.06	5.25	12.69	6.13	12.13	6.06	7.18	9.87	9.37	7.5	7.75	4.81	7.93	6.31	5.69	6.31	2.94	8.31	7.94	4.5	4.5	9.88	4.44
2020-02-09	18:00:00	5.56	8.69	5.56	7	4.81	8.19	7.25	6.38	4.94	7.63	5.38	6.69	7.75	14.81	9.38	8.38	14.69	5.44	12.69	6.5	13.06	6.5	6.93	9.25	9	7.31	7.93	4.37	8.37	6.44	5.69	6.19	3.06	7.44	8	4.69	4.56	10.19	4.5
2020-02-09	19:00:00	5.63	8.38	5.56	6.94	4.81	8.06	7.13	6.38	4.94	7.13	5.38	6.5	7.94	15.44	9.63	8.56	15.06	5.56	13.5	6.38	13.81	6.56	6.81	8.68	8.62	7.18	8.12	4.06	8.31	6.56	5.94	6.5	3.25	9.38	7.94	4.81	4.63	9.75	4.63
2020-02-09	20:00:00	5.69	8.19	5.63	6.94	4.75	7.88	7.06	6.25	4.88	6.56	5.31	7.19	8.06	15.94	9.56	9.06	16.13	5.75	14.38	6.63	14.5	6.88	6.81	8.31	8.43	7	8.06	3.93	8.37	6.56	6	6.63	3.44	9.81	7.81	4.81	4.63	10.25	4.69
2020-02-09	21:00:00	5.63	7.75	5.69	6.88	4.63	7.44	6.94	6.25	4.81	6.44	5.31	7.94	8.94	16	9.69	9.25	15.88	6	15	7.06	14.75	7.25	6.87	8.12	8.5	6.93	8.12	4	8.25	6.63	6.19	6.75	3.63	9.81	7.75	4.88	4.69	10.69	4.88
2020-02-09	22:00:00	5.69	7.69	5.69	6.81	4.63	7.25	6.88	6.19	4.75	6.44	5.31	8.31	9.25	15.94	10	9.63	15.88	6.31	14.94	6.94	14.63	7.81	6.93	8.06	8.12	6.93	8.18	4.06	8.25	6.75	6.13	7	3.69	10.31	7.75	5.19	4.75	10.5	5
2020-02-09	23:00:00	5.63	7.38	5.69	6.75	4.5	7.25	6.81	6.13	4.69	6.06	5.25	8.56	9.31	16	10	9.75	15.75	6.38	14.88	7.75	14.5	7.94	6.87	7.87	7.87	6.87	7.81	4.06	7.62	6.81	6.13	7	4	10.56	7.75	5.31	4.88	11.19	5.06
2020-02-10	1900-01-01	5.63	7	5.69	6.75	4.44	6.94	6.69	6.13	4.69	5.94	5.25	8.44	9.56	15.13	10.13	9.81	14.88	6.63	14.38	7.69	13.94	8	6.68	7.62	7.62	6.75	7.75	4.12	6.81	6.88	6.44	7.13	4.13	10.69	7.75	5.31	4.94	11.13	5.13
2020-02-10	01:00:00	5.69	7.13	5.75	6.69	4.44	6.81	6.63	6.13	4.63	6.13	5.25	9.31	9.69	15.94	10.31	9.81	15.13	6.56	14.19	7.5	14.13	7.94	6.81	7.5	7.56	6.75	7.56	4.12	7.56	7.06	6.38	7.06	4	10.31	7.75	5.38	5	11	5.25
2020-02-10	02:00:00	5.63	7.06	5.75	6.63	4.38	6.81	6.56	6.06	4.63	6.06	5.19	9.38	9.81	16.5	10.38	10.81	15.75	7.06	14.5	8.19	14.88	8.13	7.18	7.43	7.81	6.75	8	4.25	8.25	7.13	6.44	7.31	4.19	10.38	7.75	5.5	5.06	10.94	5.56
2020-02-10	03:00:00	5.63	6.81	5.69	6.63	4.38	6.69	6.63	6.06	4.63	5.81	5.19	9.44	10.38	15.69	10.38	10.69	15.06	7.19	14.75	8	13.88	8.88	7	7.56	7.75	6.81	8.06	4.43	7.93	7.25	6.69	7.31	5.5	10.94	7.88	6.19	5.5	10.94	5.88
2020-02-10	04:00:00	5.63	6.75	5.69	6.56	4.31	6.63	6.5	6	4.63	5.81	5.19	9.31	10.06	15.38	10.44	10.81	14.5	7.38	13.44	8.25	13.75	8.63	7.25	7.68	7.81	6.87	8.18	4.56	8.43	7.31	6.69	7.19	5.25	9.88	7.81	5.94	5.5	11.38	5.88
2020-02-10	05:00:00	5.63	6.69	5.69	6.56	4.31	6.44	6.44	6	4.56	5.63	5.19	9.56	10.38	15.94	10.63	10.94	15.63	7.56	14.56	8.19	14.81	9	7.37	7.75	7.87	7.06	8.43	4.75	9.12	7.31	7.06	7.13	5.19	11.31	7.94	6.13	5.63	11	6.31
2020-02-10	06:00:00	5.63	6.88	5.69	6.5	4.25	6.44	6.44	6	4.63	5.69	5.13	9.25	10.69	13.5	10.56	10.81	15.38	7.94	15	8.13	14.13	9.38	7.75	7.87	8	7.18	8.93	5	9.56	7.63	7.13	7.31	5.75	12.56	8.25	6.81	6	14.69	6.88
2020-02-10	07:00:00	5.63	6.75	5.69	6.5	4.31	6.63	6.38	6	4.63	5.63	5.13	8.88	9.56	13.88	10.31	10.25	13.25	7.69	13.31	7.81	12.75	8.69	7.81	8.06	8.81	7.43	9.12	5.37	10.56	7.69	7.13	7.38	5.63	11.44	8.13	6.63	6.13	14.56	6.56
2020-02-10	08:00:00	5.63	6.88	5.75	6.56	4.38	6.69	6.31	6	4.75	6	5.13	9.06	9.38	13.13	10.63	10.69	13.94	8	13.69	7.94	13.94	8.94	7.87	8.43	8.5	7.56	9.43	5.68	10.5	7.63	7.13	7.44	5.94	12.31	8.19	6.88	6.31	13.94	6.75
2020-02-10	09:00:00	5.81	7.19	5.88	6.63	4.5	6.69	6.38	6.06	4.88	6.44	5.19	8.31	8.75	9.88	9.31	9.19	8.56	8.25	8.88	7.94	9.63	8.75	7.93	8.5	8.43	7.62	8.56	5.93	10.75	7.81	7.31	7.69	6.25	13.31	8.5	7.19	6.56	14.06	7.06
2020-02-10	10:00:00	5.88	7.44	5.88	6.69	4.69	7	6.44	6.19	5.13	6.63	5.25	8.13	8.81	12	9.13	9	10.38	8	10.5	7.56	10.81	8.75	8.06	9.12	8.75	7.75	9	6.37	9.43	8	7.06	7.56	6.44	11.94	8.44	7.13	6.63	13	6.88
2020-02-10	11:00:00	6.13	7.75	6	7	5.19	7.06	6.5	6.31	5.31	7.75	5.38	7.88	8.88	12.38	9.56	9	13	7.75	11.56	7.56	12.56	8.63	8.62	9.68	9.43	8.06	8.62	7	9.56	8.56	7.94	8.31	6.06	8.69	8.38	7.44	7.69	7.75	6.81
2020-02-10	12:00:00	6.38	8.69	6.31	7.25	5.63	7.94	6.81	6.44	5.44	10.06	5.63	7.56	9	9.56	9.5	8.75	8.5	8.19	8	7.63	9.31	8.38	8.75	10.12	9.75	8.5	8.75	7.5	9.43	8.19	8	8.88	6.38	8.06	8.75	7.56	7.19	8.06	6.69
2020-02-10	13:00:00	6.69	9.63	6.56	7.94	5.69	8.94	7.5	7.13	5.5	11.81	6	7.56	8.63	12.06	9.31	9.06	11.06	7.81	10.44	7.56	10.31	8.81	9	10.75	10.06	8.93	8.75	7.93	9.93	8.81	7.5	8.25	5.94	7.63	8.63	7.06	7.25	6.19	6.5
2020-02-10	14:00:00	6.94	10.5	6.94	7.81	5.88	9.69	8.19	7.06	6.19	13.06	6.25	7.56	8.63	12.13	9.56	9.06	11.5	7.63	11.06	7.56	11.06	8.94	9.18	11.75	10.5	9.43	9.25	9.12	10.93	8.31	7.31	7.75	5.81	7.94	8.63	7	6.81	7.69	6.5
2020-02-10	15:00:00	7	12.31	6.88	7.88	6.06	10.94	8.5	7.31	6.94	13.5	6.5	7	8.63	12.69	9.5	9.19	12.5	7.38	12.31	7.56	11.63	9.06	9.31	11.75	10.62	9.75	9.37	8.81	10.31	8.25	7.19	7.56	5.81	9.31	8.63	6.94	6.75	9.75	6.5
2020-02-10	16:00:00	7.38	12.13	6.69	7.75	6.38	11.06	8.75	7.56	7.13	14.13	6.63	7.06	8.69	12.25	9.63	9.06	11.94	7.25	11.81	7.56	11	8.81	9.06	11.62	10.31	9.75	9.43	8.37	9.75	8.13	6.94	7.31	6	10.06	8.44	6.81	6.69	11.5	6.44
2020-02-10	17:00:00	7.13	10.94	6.56	7.69	6.5	11.13	8.56	7.38	7.13	10.38	6.44	7.31	8.69	11.25	9.56	9	11.38	7.38	10.69	7.63	10.31	8.56	8.62	11	10	9.56	9	7.81	9.87	8.06	6.94	7.31	6	9.13	8.31	6.81	6.81	8.63	6.38
2020-02-10	18:00:00	7.13	10.63	6.69	7.69	6.44	10.56	8.38	7.38	7.13	9.63	6.38	7.44	8.63	10.5	9.56	8.94	10.38	7.38	9.88	7.63	10.44	8.38	8.5	10.37	9.62	9.31	9	7.31	9.87	8	7	7.31	6	8.88	8.25	6.88	6.69	9.56	6.38
2020-02-10	19:00:00	7.06	10.13	6.69	7.63	6.38	9.75	8.25	7.31	7	9.5	6.38	7.56	8.81	11.63	9.19	8.94	10.13	7.5	10.06	7.75	11	8.5	8.68	9.81	9.5	9.12	9.31	6.93	10.18	8	7.06	7.31	6	10.25	8.13	6.88	6.63	9.81	6.44
2020-02-10	20:00:00	7.06	9.88	6.75	7.56	6.25	9.69	8.13	7.31	6.94	9.06	6.31	7.38	8.38	12.81	9.31	8.75	12.56	7.44	11.44	7.75	11.5	8.06	8.68	9.43	9.31	8.93	9.56	6.75	10.37	8	7.06	7.31	6.25	10.88	7.94	6.94	6.56	11.75	6.44
2020-02-10	21:00:00	7	9.81	6.88	7.63	6.19	9.5	8	7.31	6.81	8.88	6.38	7.5	8.19	12	9.38	8.63	12.13	7.38	11.38	7.69	9.94	8.44	8.31	9.25	9.25	8.81	9.25	6.5	9.93	7.81	7.13	7.25	6.25	10.81	7.88	7	6.5	12	6.44
2020-02-10	22:00:00	7	9.56	6.81	7.56	6.19	9.5	7.94	7.38	6.69	9.13	6.31	7.31	8.13	11.94	9.31	8.44	12.06	7.38	10.94	7.63	11	8.19	8.25	9.12	9.37	8.68	9.31	6.37	10	7.75	7.06	7.19	6.19	10.88	7.75	6.94	6.5	11	6.5
2020-02-10	23:00:00	6.94	9.44	6.94	7.56	6.19	9.25	7.88	7.31	6.63	8.63	6.25	7.31	7.94	12.06	9.31	8.38	11.88	7.31	11.31	7.63	11.13	8.31	8.06	8.87	8.5	8.5	9	6.18	8.93	7.63	7	7.13	6.19	10.44	7.63	6.88	6.44	11.25	6.44
2020-02-11	1900-01-01	6.88	9.5	6.88	7.56	6.13	9.31	7.81	7.25	6.56	9.06	6.25	7.31	7.88	11.31	9.25	8.25	11	7.25	10.56	7.5	10.75	8.06	8.12	8.5	8.43	8.18	8.37	6	9.25	7.63	7	7.06	6.19	9.94	7.56	6.81	6.44	10.56	6.31
2020-02-11	01:00:00	6.81	8.88	6.81	7.44	6	8.69	7.63	7.25	6.38	8.25	6.25	7.31	7.75	11.19	9.19	8.19	10.75	7.25	10.56	7.5	10.69	8	7.75	8.31	8.18	8	8.18	5.87	7.87	7.56	6.94	7.06	6.31	9.88	7.5	6.81	6.44	10.19	6.38
2020-02-11	02:00:00	6.69	8.25	6.69	7.31	5.75	8.25	7.44	7.06	6.19	7.69	6.13	6.63	6.81	5.31	7.13	6.88	5.06	6.75	9.63	7.06	5.44	6.69	7.75	8.12	7.87	7.81	8	5.68	7.93	7.56	6.94	7	6.25	8.5	7.38	6.75	6.44	10.19	6.31
2020-02-11	03:00:00	6.5	7.81	6.56	7.19	5.56	8	7.25	6.94	6	7.38	6	6.81	7.13	7.13	7	6.88	6.44	6.63	6.31	6.94	6.06	6.38	7.62	7.87	7.68	7.62	8	5.56	7.37	6.06	6.31	5.88	5.69	5.25	6.94	6.19	5.88	6.63	5.94
2020-02-11	04:00:00	6.44	7.94	6.5	7.06	5.38	7.56	7.13	6.88	5.88	7.5	5.94	6.69	6.88	7.19	6.81	6.69	6.56	6.44	6.69	6.81	6	5.94	7.31	7.62	7.37	7.43	7.62	5.31	6.87	6.63	6.38	5.94	5.56	5.31	6.88	6	5.88	5.63	5.88
2020-02-11	05:00:00	7.38	13.25	7.94	8.06	6.19	14.69	7.56	8	6.5	13.56	6.31	6.31	6	6.13	6.19	5.81	5.44	6.13	6.06	6.69	5.44	6.38	7.18	7.31	7.25	7.25	7.81	5	7.06	6.81	6.19	5.44	5.5	4.88	6.69	5.88	5.69	5.5	5.75
2020-02-11	06:00:00	7.75	13.81	8.19	8.38	7.81	13.88	7.63	8.56	6.81	12.94	6.56	5.5	5.56	5.19	5.63	5.63	4.75	5.56	5.94	6.38	4.25	5.25	7.06	7.18	6.87	7	7.62	4.81	6.87	6.63	6.25	5.94	5.44	4.88	6.5	5.81	5.94	5.44	5.75
2020-02-11	07:00:00	7.81	13.56	8.5	8.5	8.13	14.25	7.88	8.19	7.19	13.25	6.63	5.88	5.38	5.88	5.38	5.5	4.75	5.56	4.94	6.19	4.88	5.94	6.81	6.87	6.68	6.81	7.5	4.43	6.62	5.13	5.63	4.75	5.25	3.63	6.19	5.31	4.88	4.94	5.56
2020-02-11	08:00:00	7.88	13.94	8.38	8.44	8	13.38	7.75	8.44	7.06	12.44	6.69	6	5.88	6.63	5.75	5.81	5.5	5.69	5.94	6.31	5.38	6	6.68	6.56	6.62	6.75	7.37	4.18	6.37	6.06	5.81	5.69	5.25	4.44	6	5.5	5.56	4.31	5.56
2020-02-11	09:00:00	8.69	14.5	8.25	8.63	8.25	13.75	7.63	8.44	7.06	12.25	6.63	5.94	5.88	7.56	5.44	5.88	6.5	5.69	6.31	6.38	6.38	6.19	6.68	6.5	6.68	6.68	7.25	4.18	6.06	6.19	5.81	5.75	5.25	5.19	5.94	5.5	5.56	5.44	5.5
2020-02-11	10:00:00	8.88	15.75	8.63	9.44	9.19	14.25	7.88	9	7.5	14.06	6.94	5.94	5.88	6.5	6	6.06	6.56	5.75	7.06	6.38	5.56	5.81	7	6.81	7	6.75	7.37	4.62	6.37	6.19	5.81	5.81	5.25	6.06	5.88	5.56	5.56	6.19	5.44
2020-02-11	11:00:00	9.06	15.06	9.06	10	9.63	14.63	9.13	9.5	7.56	14.56	7.31	6.5	7.31	8.81	7.13	6.31	8.31	6.13	7.44	6.56	8.44	6.38	7.25	7.31	7.06	6.93	7.56	5.12	6.43	6.25	6	5.94	5.25	6.69	5.94	5.56	5.56	6.13	5.56
2020-02-11	12:00:00	9.25	15.56	9.69	11	10.69	15.31	10.06	10.5	7.88	15.69	7.94	6.56	7.56	8.06	7.13	6.38	8.25	6.44	7.94	6.56	7.69	6.81	7.43	7.68	7.43	7.12	7.81	5.37	6.5	6.31	6	5.88	5.25	5.69	6	5.56	5.56	6.69	5.5
2020-02-11	13:00:00	9.69	15.88	10.56	11.25	11	15.31	10.63	11.88	8	16.13	8.69	7.56	7.94	4.13	7.31	6.44	5	6.88	6.13	6.63	5.44	6.75	7.12	8.25	7.56	7.18	7.68	5.56	5.62	6.56	6.06	6.63	5.25	5.19	6.31	5.75	5.88	4.56	5.56
2020-02-11	14:00:00	10.69	16.19	10.63	11.13	10.81	15.38	10.75	11.75	8.75	15.88	8.81	7.06	9.56	6.63	7.75	7	8.25	6.88	3.56	6.75	8.44	6.75	7.18	8.18	7.43	7.18	7.25	5.5	5.43	6.56	6.13	6.31	5.31	6.44	6.38	5.75	5.69	4.81	5.63
2020-02-11	15:00:00	11.06	15.75	10.13	10.88	11.56	15.44	10.63	11.56	9.38	16.81	8.69	6.56	7.31	3.69	6.69	6.56	3.31	6.5	4.81	6.38	3.81	5.81	6.87	7.93	7.12	7	6.93	5.37	4.12	6.63	6.06	6.19	5.38	6.81	6.44	5.75	5.69	6.94	5.69
2020-02-11	16:00:00	9.69	14.69	9.94	10.88	11.44	14.5	10.56	10.69	9.5	16.75	8.63	6.31	7.63	6.63	6.19	6.5	4.63	6.19	4.63	6.31	5	6.06	6.81	7.5	7	6.87	6.56	5.18	4	3.94	4.5	3.94	4.38	2.5	5.5	3.88	2.69	3.56	4.81
2020-02-11	17:00:00	9.63	13.19	9.31	10.56	10.94	13.19	10.25	9.94	9.19	14.5	8.44	6.13	7	5.5	6.06	6.31	4.81	5.94	4.81	6.31	4.63	6	6.81	7.43	6.68	6.75	7	5.12	4.68	5.69	5	4.81	4.75	3.06	5.31	4.44	4.69	3.06	4.81
2020-02-11	18:00:00	9	12.88	9	10.25	10.25	12.25	9.94	9.63	8.88	12.75	8.19	5.94	6.63	5.44	5.94	6.19	4.75	5.88	3.44	6.31	4.06	6.19	6.68	7.18	6.56	6.62	6.81	4.81	4.93	5.94	5.19	5	4.88	3.06	5.19	4.38	4.94	3.81	4.88
2020-02-11	19:00:00	8.81	12.19	8.63	9.94	9.81	11.63	9.63	9.31	8.5	11.31	8	6.06	6.56	5.13	6.13	6.19	4.13	5.88	4.44	6.25	3.19	5.88	6.5	6.81	6.37	6.43	6.62	4.37	4.5	5.94	5.31	5.13	4.81	2.94	5	4.38	5	3.44	4.88
2020-02-11	20:00:00	8.63	11.25	8.5	9.69	9.25	11.38	9.38	9.06	8.13	10.63	7.81	5.38	6.31	5.5	5.44	5.75	5.69	5.19	5.25	6.13	4.44	5.94	6.31	6.37	5.68	6.06	6.37	3.93	4.75	5.88	5.38	5.19	4.75	3.69	4.81	4.25	5	3.63	4.81
2020-02-11	21:00:00	8.38	11.44	8.31	9.5	8.88	11.5	9	8.75	7.75	10.19	7.63	6.13	5.19	5.06	6.13	5.81	6.44	5.13	5.06	6.06	5.88	4.13	6.18	5.81	5.5	5.87	6.37	3.37	4.93	5.88	5.31	5.19	4.69	4.38	4.56	4.25	4.94	4.63	4.88
2020-02-11	22:00:00	8.38	11.56	8.31	9.31	8.63	11.25	8.69	8.56	7.56	9.63	7.5	5.81	4.88	5.38	4.94	5.44	4.31	5.06	4.69	5.88	3.75	5.06	5.87	5.56	5.43	5.75	6.31	3.18	4.43	5.69	5.31	5.06	4.63	4.75	4.5	4.19	4.88	4.75	4.75
2020-02-11	23:00:00	8.25	11.06	8.25	9.13	8.44	10.56	8.5	8.31	7.25	9.63	7.38	5.69	4.81	5.44	5.13	5.25	4.63	5.06	4.13	5.81	4	5.06	5.93	5.56	5.5	5.68	6.37	3.12	4.43	2.25	3.38	2.19	4.06	1.94	3.88	2.06	3	2	4.13
2020-02-12	1900-01-01	8	10.56	8.13	8.88	8.13	10.13	8.25	8	7	9	7.19	5.44	5	4.5	6.19	5.06	4	5.13	3.56	5.81	3.19	5.63	5.81	5.56	5.37	5.62	6.25	3.06	4.43	4.38	4.06	2.69	4.19	1.81	3.69	2.75	2.69	1.75	4.06
2020-02-12	01:00:00	7.81	10.06	7.94	8.69	7.94	9.5	8.13	7.69	6.75	8.25	7.06	5.75	5.25	4.31	6.13	5.25	3.63	5.25	3.25	5.81	3.25	5.69	5.68	5.56	5.31	5.56	6.31	3.06	3.87	4.5	4.25	2.5	4.13	1.56	3.56	3.06	3.19	1.13	3.94
2020-02-12	02:00:00	7.56	9.5	7.75	8.44	7.5	8.94	7.88	7.5	6.44	7.5	6.88	5.81	5.31	4.38	6.44	5.19	3.81	5.31	3.5	5.81	3.5	5.5	5.75	5.43	5.12	5.56	6.12	3	3.87	4.69	4.31	3.56	4.13	2.19	3.5	3.25	3.75	2.13	4.13
2020-02-12	03:00:00	7.25	7.31	7.63	8.19	7.06	8.19	7.69	7.31	6.13	7.13	6.69	5.75	5.25	4.63	6.5	4.94	4.38	5.38	4.25	5.63	3.75	5.19	5.68	5.37	5.12	5.43	5.93	2.93	3.68	4.56	3.06	2.31	3.81	1.94	3.31	2.56	3.25	1.94	4
2020-02-12	04:00:00	7.06	7.69	7.38	7.94	6.69	8.06	7.5	7	5.81	6.38	6.5	5.38	5.06	4.56	6.38	4.75	4.31	5.31	3.75	5.69	3.5	5.44	5.62	5.25	4.87	5.37	5.87	2.81	3.06	3.75	3.94	3	3.88	1.63	3.25	3	3.38	1.75	4.06
2020-02-12	05:00:00	6.88	6.81	7.25	7.75	6.25	7.94	7.31	6.81	5.63	6.38	6.38	5.44	4.88	4.5	6.44	4.69	4.13	5.19	4.44	5.5	3.44	4.94	5.31	5.12	4.93	5.18	5.87	2.62	2.81	4.19	4.19	3.5	3.88	1.94	3.25	3.19	3.56	1.94	4.06
2020-02-12	06:00:00	6.69	6.44	7.13	7.56	5.88	7.25	7.13	6.56	5.38	6.25	6.25	5.25	4.69	4.94	6.19	4.69	4.44	5.13	4.19	5.56	3.69	5.25	5.31	4.93	4.75	5.06	5.87	2.31	2.68	4.19	4.31	3.69	3.81	1.75	3.13	3.13	3.56	2.44	4.06
2020-02-12	07:00:00	6.69	7.31	6.94	7.38	5.56	7.19	7.31	6.56	5.19	6.25	6	5.31	4.75	4.31	6	4.81	4.38	5.13	3.56	5.56	3.5	5.25	5.31	4.81	4.62	5	6	2.25	2.93	4.19	4.5	3.81	3.75	1.75	3.06	3.13	3.63	2.81	4.13
2020-02-12	08:00:00	6.69	7.88	6.88	7.25	5.38	7.5	6.94	6.5	4.94	6.44	5.88	5.25	4.69	4.69	6.06	4.69	4.31	5	4.06	5.5	3.44	5.19	5.25	4.93	4.56	4.93	6	2.25	3.25	4.19	4.56	3.94	3.75	2.31	2.94	3.13	3.63	3.5	4.13
2020-02-12	09:00:00	7.13	10.44	6.88	7.25	5.38	8.69	6.81	6.44	4.88	6.19	5.94	5.13	4.69	5.38	6.38	4.75	4.88	5	5.38	5.5	4.75	5.19	5.37	5.18	4.75	5	5.75	2.43	3.18	4.13	4.56	3.94	3.75	2.88	2.94	3.25	3.63	1.63	4
2020-02-12	10:00:00	7.81	12.88	7.19	7.94	5.94	11.13	6.63	7.06	5.38	10.63	6.44	5.13	4.69	6.06	6.38	4.88	5.56	5.06	6.13	5.5	6	5.38	5.5	5.62	5.18	5.06	6.12	2.75	2.68	4.13	4.56	3.88	3.69	2.56	3	3.25	3.44	2.63	4.06
2020-02-12	11:00:00	8.19	12.56	7.94	9.31	7.56	12.06	7.69	7.94	5.81	11.94	7.19	5.06	4.81	7.06	6.63	5	6.56	5.13	7.88	5.75	7.25	5.69	6.43	6.31	6.37	5.56	6.62	3.43	3.81	4.13	4.56	4.13	3.75	4	3.13	3.38	3.5	4.63	4.13
2020-02-12	12:00:00	8.31	12.88	8.81	9.88	8.69	12.81	8.94	8.56	5.94	12.81	7.88	5.06	4.94	7.38	6.69	5.13	7.06	5.19	8.56	5.81	7.44	6.13	6.93	7.31	7.43	6.62	6.81	4.31	5.25	4.44	4.63	4.25	3.75	4.31	3.56	3.44	3.63	4.5	4.25
2020-02-12	13:00:00	8.38	13.13	9.38	10.44	8.88	12.56	9.38	8.69	6.19	14	8.06	5.13	5.13	7.69	6.88	5.56	7.81	5.25	7.69	5.94	7.19	6.31	7.12	8.93	8.12	7.25	7.12	4.87	5.18	4.63	4.69	4.38	3.81	4.69	3.88	3.56	3.69	5.44	4.31
2020-02-12	14:00:00	10.44	13.5	9.31	10.13	9.13	12.75	9.69	9.25	6.88	13.75	8	5.25	5.81	8.75	7.13	5.75	7.81	5.38	9.44	5.94	7.88	6.44	7.5	10.75	9.5	8.18	7.81	6.12	7.37	4.69	4.75	4.38	3.88	5.5	4.19	3.69	3.81	5.94	4.38
2020-02-12	15:00:00	9.88	13.06	9.56	9.94	9.44	12.63	9.63	9.44	7.56	14.38	7.88	5.56	6.06	9.5	7.5	6.13	8.63	5.5	8.06	6	8.5	6.69	7.5	11.43	9.68	8.93	8.43	7.06	7	4.81	4.75	4.44	3.94	5.63	4.38	3.75	3.88	6.25	4.44
2020-02-12	16:00:00	9.19	12.56	9	9.94	9.75	12.31	9.44	8.88	8.13	13.81	7.75	5.44	6	8.56	7.38	6.13	7.88	5.44	7.5	6	7.25	6.44	7.56	11.43	9.75	9.43	7.81	6.31	6.81	4.88	4.81	4.44	4	4.63	4.5	3.81	3.94	5.63	4.56
2020-02-12	17:00:00	8.75	11.44	8.75	9.69	9.5	11.31	9.25	8.44	7.94	13.19	7.56	5.75	6	8.13	7.31	6.13	7.63	5.5	6.81	6.06	6.75	6.13	7.18	10.56	9.5	9.37	7.43	5.43	6.31	4.94	4.88	4.44	4	4.75	4.5	3.81	4.06	5.94	4.56
2020-02-12	18:00:00	8.19	10.75	8.31	9.44	8.94	10	9	8	7.56	10.56	7.31	5.75	6.13	7.69	7.25	6.19	7.19	5.5	6.75	6.13	5.88	6.13	6.37	9.43	8.81	8.81	7.25	4.62	5	4.94	4.81	4.44	4	5.06	4.5	3.81	4.13	6	4.56
2020-02-12	19:00:00	8.19	8.75	8	9.06	8.38	9.31	8.69	7.69	7.13	8.5	7.13	5.88	6.06	7.44	7.31	6.25	7	5.56	5.94	6.13	5.75	6.06	6	8.43	8.25	8.12	7.12	3.93	4.62	4.94	4.81	4.44	4.06	5.38	4.44	3.88	4.13	6	4.63
2020-02-12	20:00:00	7.81	8.19	7.75	8.81	7.81	7.69	8.38	7.31	6.75	7.13	6.88	5.88	6.06	7.44	7.25	6.19	6.94	5.63	5.81	6.13	5.81	6.06	5.43	7.43	7.62	7.5	6.93	3.31	2.25	4.94	4.81	4.5	4.06	5.25	4.31	3.81	4.13	6	4.5
2020-02-12	21:00:00	7.44	7.25	7.5	8.5	7.31	7.25	8.06	7.13	6.38	7.31	6.69	5.88	6.06	6.75	7.19	6.13	6.63	5.63	4.56	6.13	5.06	6.13	5.18	6.68	7.06	6.93	6.81	2.75	1.75	5	4.94	4.56	4	5.06	4.25	3.88	4.19	5.81	4.56
2020-02-12	22:00:00	7.13	7.06	7.31	8.19	6.75	6.5	8	7.13	6	6.44	6.5	5.88	6.06	6.5	7.13	6.06	5.81	5.63	5.06	6.06	5	5.94	5.25	6.12	6.75	6.56	6.68	2.31	2.18	5	5	4.63	4.06	4.13	4.19	3.88	4.13	5.19	4.5
2020-02-12	23:00:00	6.88	6	7.06	7.94	6.31	6.19	7.5	7	5.75	5.69	6.25	5.88	6	6.63	6.69	5.94	5.94	5.63	4.75	6.06	4.88	6.13	5.25	5.5	6.31	6.06	6.62	2	0.13	5	5	4.63	4	3.63	4.13	3.88	4.13	5.06	4.5
2020-02-13	1900-01-01	6.63	5.44	6.88	7.56	5.81	5.38	7.63	6.38	5.44	5	6.06	5.88	5.94	6.38	6.81	5.88	5.56	5.63	3.88	6	4.5	6.06	5.06	5	5.87	5.62	6.5	1.62	0.81	4.94	4.88	4.56	4	2.25	4.06	3.81	4.13	2.63	4.44
2020-02-13	01:00:00	6.44	5.13	6.69	7.38	5.5	5	7.69	6.44	5.06	4.94	5.88	5.69	5.81	5.25	6.38	5.69	5.13	5.69	3.75	5.94	4.38	6	4.75	4.43	5.43	5.31	6.43	1.18	0.18	4.88	4.94	4.56	3.94	3.25	4	3.81	4.06	2.5	4.44
2020-02-13	02:00:00	6.13	4.75	6.5	7.06	5.06	4.94	7.06	6.06	4.69	4.69	5.69	5.69	5.56	5.19	6	5.5	3.94	5.63	4.25	5.94	4.31	5.94	4.87	4.06	5.06	4.87	6.12	0.87	0	4.81	4.88	4.44	3.88	3.38	3.88	3.75	4.06	2.69	4.38
2020-02-13	03:00:00	6.06	4.56	6.44	6.88	4.69	4.25	6.75	5.94	4.5	4.63	5.38	5.5	5.38	4.81	5.69	5.31	3.25	5.56	2.69	5.69	3.44	5.75	4.43	3.62	4.75	4.5	6	0.68	-0.62	4.69	4.94	4.44	3.88	2.75	3.75	3.75	4	1.38	4.31
2020-02-13	04:00:00	5.88	4.5	6.06	6.63	4.44	3.88	6.63	6.31	4.25	4.44	5.38	5.5	5.25	3.94	5.5	5.25	2.81	5.38	2	5.63	2.69	5.56	4.18	3.37	4.37	4.25	5.81	0.56	-0.62	4.63	4.94	4.38	3.81	1.88	3.63	3.69	3.94	0.81	4.25
2020-02-13	05:00:00	5.69	3.63	6	6.31	4.13	3.5	6.69	5.88	3.94	3.44	5.13	5.31	5.06	3.31	5.19	5.13	2.56	5.31	1.75	5.31	2.56	5.5	3.87	3.18	4.12	3.93	5.75	0.37	-0.68	4.5	4.94	4.25	3.75	0.25	3.44	3.63	3.88	0.38	4.13
2020-02-13	06:00:00	5.44	3	5.81	6.19	3.88	3	6.69	6.06	3.69	3.31	5	5.19	5	3.31	4.88	4.69	2.5	5.19	1.63	5.19	2.13	5.25	3.87	3.18	4	3.68	5.68	0.31	-0.93	4.5	4.88	4.25	3.69	0.31	3.31	3.5	3.81	0.31	4.06
2020-02-13	07:00:00	5.31	2.81	5.63	6.06	3.56	2.63	6.56	5.81	3.5	2.88	4.81	5.19	4.88	3.31	4.88	5.13	2.63	5.06	1.81	5.38	2.19	5.38	3.87	3.06	3.75	3.5	5.43	0.31	-0.62	4.38	4.88	4.13	3.56	-0.38	3.13	3.44	3.75	0	4
2020-02-13	08:00:00	5.19	2.94	5.5	5.81	3.31	2.81	6.44	5.63	3.38	2.38	4.69	5.06	4.69	3.5	4.81	4.75	3.38	5	2.88	5.13	2.38	5.25	3.25	3.18	3.62	3.5	5.62	0.18	-0.81	4.19	4.88	4.06	3.56	0.19	3	3.44	3.69	1.06	4
2020-02-13	09:00:00	5.44	4.5	5.56	5.63	3.19	3.88	6.25	5.56	3.31	2.56	4.75	5.13	4.88	4.75	4.81	4.75	4.38	5	4.19	5.06	3.19	5.13	3.87	3.81	3.93	3.56	5.81	0.37	1.12	4.19	4.88	4	3.56	2.06	2.88	3.44	3.63	3.44	4
2020-02-13	10:00:00	5.81	9.31	5.75	6.13	3.31	6.06	5.88	5.81	3.5	6.06	5	5.31	5.06	5.69	5.25	4.94	5.69	5	6.25	5.13	4.25	5.19	4.25	4.62	4.37	3.81	6.12	0.87	2.18	4.19	4.81	4	3.56	3.69	2.94	3.44	3.56	3.75	4
2020-02-13	11:00:00	6	9.88	6.38	7.38	4.19	9	6.25	6.31	3.56	7.88	5.38	5.5	5.38	7.06	5.75	5.25	7.75	5.06	7.63	5.38	5.81	5.5	4.75	5.56	5.12	4.18	6.43	1.62	3.81	4.19	4.88	4.06	3.56	4.38	3.13	3.44	3.63	4.88	4
2020-02-13	12:00:00	6.06	8.81	6.81	8.5	5.31	9.56	7.44	7.13	3.81	10.31	6.19	6	5.5	9.81	6.75	5.75	11.06	5.25	9.56	5.88	7.75	5.94	5.25	6.37	5.87	4.62	6.37	2.62	4.87	4.31	4.94	4.13	3.56	5.19	3.44	3.56	3.63	5.81	4.19
2020-02-13	13:00:00	6.38	11.06	7.38	8.94	6.25	10.25	8.25	7.13	4.31	11.06	6.5	7.13	6.69	13.06	7.5	7.44	11.5	5.69	10.94	6.19	11.81	6.5	5.25	6.37	5.62	4.93	5.93	3.31	4	4.5	5	4.25	3.69	6.25	3.75	3.69	3.69	6.44	4.31
2020-02-13	14:00:00	7	10.88	7.56	9.06	6.81	10.69	8.69	7.31	4.94	11.81	6.75	7.25	7.25	12.19	8	7.5	11.69	5.88	11.56	6.75	11.25	7.38	5.37	6.43	5.75	5	6.25	3.37	3.68	4.63	5	4.38	3.81	6.75	4.25	4.06	3.69	7.44	4.38
2020-02-13	15:00:00	7	11.06	7.63	9.13	7	10.56	8.81	7.63	5.31	11.75	6.94	7.63	7.38	12.81	8.25	7.69	11.44	6	11.31	7	11	7.06	5.5	6.5	5.81	5.12	6	3.43	4.12	4.88	5.06	4.5	4	7.31	4.56	4.19	3.81	7.19	4.5
2020-02-13	16:00:00	7.44	10.94	7.5	9.31	7.31	9.81	9	7.63	5.88	12.19	7.06	7.69	7.69	12.75	8.31	7.88	11.88	6.19	11.56	6.94	11.13	7.31	5.75	6.68	5.93	5.25	6.25	3.56	4.43	5	5.19	4.69	4.13	6.38	4.75	4.31	3.94	6.63	4.56
2020-02-13	17:00:00	7.19	10.38	7.44	9.06	7.19	9.69	8.75	7.5	5.88	10.19	6.81	7.75	7.13	12.31	8.63	8.31	4.25	6.31	5.38	6.69	10.94	6.63	5.87	6.62	6.06	5.43	6.37	3.75	5.12	5.06	5.19	4.75	4.13	6.31	4.88	4.44	4.06	6.13	4.63
2020-02-13	18:00:00	7	10.13	7.5	8.88	7.13	9.38	8.56	7.44	5.94	8.94	6.81	6.88	6.44	4.94	6.5	7.13	5	6.5	4.5	6.13	3.81	5.94	5.93	6.56	6.06	5.56	6.87	3.87	5.62	3.38	4.94	3.5	4.19	5.88	5	4.44	4.13	2.69	4.56
2020-02-13	19:00:00	7.06	9.5	7.5	8.81	7	9.13	8.44	7.44	5.94	8.06	6.75	6.19	6.44	5.25	6.31	6.56	5.88	6.19	4.81	6.19	5.19	6.19	5.93	6.68	6	5.62	6.37	3.93	6	4.13	3.63	3.06	3.81	2.25	4.44	3.19	2.75	3.75	4.13
2020-02-13	20:00:00	7.25	9.31	7.31	8.56	6.94	8.69	8.38	7.44	5.94	8.25	6.63	6.31	6.38	8	6.44	6.63	8.06	6.13	6.25	6.19	5.94	6.13	5.87	6.56	6.25	5.68	6.31	4	5.12	4.44	4.31	4	4	4.25	4.5	3.94	3.69	4.38	4.25
2020-02-13	21:00:00	7.13	7.81	6.69	7.94	6.75	7.69	8.38	7.06	5.75	7.56	6.44	6.38	5.94	4.63	6.63	6.63	4.25	6.19	7.75	6.31	7.81	6.13	5.87	6.25	6	5.68	6.5	3.81	5.31	4.56	4.56	4.25	4.06	4.38	4.44	4	3.88	5.06	4.38
2020-02-13	22:00:00	6.56	5.56	7	7.75	6.38	5.69	8.19	6.75	5.69	5.75	6.44	5.81	5.44	5.38	5.81	5.94	4.25	5.81	4.31	6	4.31	5.5	6.12	6.31	6.06	5.62	6.68	3.56	5.5	4.88	4.75	4.44	4.13	5.19	4.56	4.06	3.94	4.31	4.44
2020-02-13	23:00:00	6.56	6.13	6.81	7.5	6.19	6	7.44	6.63	5.5	4.38	6.19	5.81	5.38	6.19	5.5	5.88	6.13	5.69	6	5.94	5.31	5.63	6.06	6.31	6.06	5.68	6.93	3.56	5.31	4.69	4.75	4.31	4.13	4	4.56	4.13	3.88	4.06	4.31
2020-02-14	1900-01-01	6.31	5.38	6.69	7.38	6	5.44	7.38	6.44	5.31	3.75	6	5.75	5.5	7.06	5.38	5.94	6.5	5.63	7.13	5.94	5.94	5.75	6.06	6.31	6	5.68	6.62	3.62	5.5	4.69	4.75	4.44	4.13	4.19	4.5	4.13	3.94	4.31	4.38
2020-02-14	01:00:00	6.25	4.88	6.56	7.19	5.31	4.56	7.25	6.25	5.06	4	5.88	5.88	5.38	7.5	5.63	5.75	6.69	5.75	6.88	5.94	6.19	5.81	5.93	6.25	5.87	5.68	6.56	3.68	5.5	4.44	4.75	4.5	4.13	4.25	4.5	4.13	4	4.19	4.38
2020-02-14	02:00:00	6.13	4.94	6.63	7.06	5.25	4.81	7.13	6.19	4.94	4.31	5.75	5.94	5.25	7.5	5.63	5.75	7.19	5.75	7.13	5.88	6.38	5.75	5.87	6.18	5.81	5.68	6.25	3.68	4.62	4.69	4.75	4	4.13	4.13	4.38	4.13	4	5.19	4.38
2020-02-14	03:00:00	6	5.81	6.44	6.88	5.25	5.44	6.94	6.13	4.88	3.69	5.56	5.88	5.38	6.5	6.44	5.81	6.31	5.81	6.38	5.94	6.38	5.81	5.81	6.12	5.81	5.68	6.25	3.68	4.43	4.69	4.75	4.25	4.13	4.31	4.31	4.06	4	5.31	4.31
2020-02-14	04:00:00	5.94	5.06	6.25	6.69	4.81	4.88	6.81	5.81	4.69	3	5.44	6	5.44	6.94	6.63	5.69	6.81	5.81	5.13	5.88	6.13	5.81	5.81	6	5.68	5.62	6.25	3.68	4.31	4.63	4.75	4.31	4.13	4.5	4.25	4.06	4	5.75	4.31
2020-02-14	05:00:00	5.63	4.06	6	6.38	4.5	3.81	6.75	5.5	4.44	2.69	5.31	5.81	5.5	7.63	6.69	5.75	7.13	5.81	7.06	5.81	5.81	5.75	5.75	5.93	5.62	5.56	6.12	3.62	4.12	4.63	4.88	4.44	4.13	4.88	4.19	4.06	4	5.56	4.38
2020-02-14	06:00:00	5.44	4.06	5.81	6.25	4.13	3.81	6.56	5.19	4.19	2.38	5.06	5.88	5.56	7.5	6.63	5.75	7	5.81	6.81	5.81	6	5.75	5.75	5.81	5.56	5.56	6.06	3.56	3.93	4.63	4.94	4.5	4.13	5	4.13	4.06	4	5.56	4.38
2020-02-14	07:00:00	5.31	3.44	5.69	6.06	3.88	3.31	6.5	5.06	4.06	2.38	4.88	5.88	5.56	7.63	6.69	5.81	7.25	5.81	7.06	5.88	6.5	5.81	5.56	5.56	5.5	5.5	6	3.62	3.81	4.63	4.94	4.5	4.13	4.63	4.13	4.06	4	5.69	4.38
2020-02-14	08:00:00	5.25	3.44	5.69	5.94	3.69	3.56	6.38	5.13	3.81	2.81	4.81	5.88	5.63	7.75	6.81	5.81	7.19	5.88	7	5.81	6.25	5.75	5.56	5.56	5.43	5.37	6.12	3.62	4.06	4.63	4.94	4.5	4.19	5.13	4.13	4.06	4	5.94	4.38
2020-02-14	09:00:00	5.38	5.56	5.88	6.19	3.94	4.5	6.25	5.19	3.69	6.13	4.81	5.94	5.63	8.13	6.88	5.94	7.56	5.88	7.38	5.88	6.56	5.81	5.62	5.87	5.62	5.37	6.31	3.93	6.06	4.69	5	4.63	4.25	5.56	4.19	4.13	4	6.13	4.44
2020-02-14	10:00:00	5.81	9.06	6.25	6.81	4.81	6.75	6.06	5.38	3.75	9.56	4.94	6.75	5.81	7	7	6.06	7.06	5.88	7.63	5.94	7.13	5.88	6.25	6.43	6.25	5.56	6.62	4.87	6.5	5	5.13	4.94	4.31	5.63	4.38	4.25	4.06	6.13	4.5
2020-02-14	11:00:00	5.81	11.13	6.5	7.56	5.75	9.81	6.25	5.63	3.94	11.19	10	7.06	7.44	8.19	7.13	6.81	7.63	6.13	7.63	6.19	7.13	7.69	7.06	7.43	7.5	6.12	7.18	6	7.81	5.25	5.31	5.94	4.5	6.38	4.88	4.63	4.25	7.69	4.75
2020-02-14	12:00:00	6	11.06	6.94	8.25	6.38	12.13	7.31	6.31	4.19	13.63	7.19	7	8.81	10.06	7.5	7.13	10.13	6.56	9.25	6.25	8.19	6.94	8.37	8.68	8.93	7.43	7.12	6	8.12	5.75	5.5	6.25	4.81	8.38	6.25	5	4.69	9.44	5.06
2020-02-14	13:00:00	6.13	13.06	7.13	8.69	6.63	13.25	8	6.44	4.38	15.31	7.38	7.19	8	10.38	7.5	7.06	9.31	6.63	9.31	6.38	9.5	6.81	8.68	11.12	9.93	8.56	7.12	6.75	8.75	5.94	5.5	5.69	4.94	8	6.63	5.06	4.75	8.81	5.38
2020-02-14	14:00:00	7.63	13.44	7.25	8.69	6.88	13.63	8.38	6.88	4.56	16.56	7.44	6.94	7.38	10.25	7.81	7.38	9.56	6.69	9.63	6.63	9.25	6.94	8.68	13.18	11.31	9.37	8.43	8.06	9.87	6.06	5.5	5.63	4.81	8.13	6.88	5.13	5	8.69	5.31
2020-02-14	15:00:00	7.13	13.81	7.31	8.75	7.38	12.69	8.56	6.69	5.31	15.69	7.31	6.81	7.25	10.44	8	7.5	9.69	6.69	9.5	6.63	9.19	6.94	8.75	14.12	11.68	10.18	8.93	7.68	9.12	6.19	5.5	5.56	4.88	8.06	7.31	5.25	5.06	10.88	5.38
2020-02-14	16:00:00	7.06	13.5	7.31	8.69	7.5	12	8.63	6.75	6.13	13.13	7.31	6.69	7.19	10.13	8.13	7.5	9.63	6.75	9.31	6.81	8.63	7	8.37	14.12	12.12	10.87	8.75	6.81	8.81	6.31	5.56	5.63	5.06	8.81	7.5	5.25	5.25	9.38	5.38
2020-02-14	17:00:00	7.5	14.44	7.31	8.5	7.31	11.56	8.56	7	6.63	11.5	7.19	6.69	7.25	9.69	8.13	7.56	9.31	6.69	8.63	6.94	7.75	7	7.5	13.25	11.75	10.93	8.5	6	8.12	6.38	5.56	5.63	5	8.5	7.56	5.38	5.31	8.44	5.5
2020-02-14	18:00:00	7.44	13.19	7	8.38	7	10.44	8.25	6.81	6.5	9.5	6.94	6.56	7.13	8.75	8.06	7.38	7.44	6.69	7.56	6.88	6.69	6.94	6.93	11.81	11.06	10.31	8.12	5.25	6.12	6.44	5.63	5.69	4.94	7.06	7.63	5.38	5.25	7.19	5.44
2020-02-14	19:00:00	7.38	11.63	7.19	8.19	6.69	10.56	8	6.75	6.31	9.13	6.81	6.5	7	7.38	7.88	7.31	6.19	6.63	6.13	6.75	6.06	6.75	6.43	10.56	10.06	9.68	7.75	4.56	5.5	6.38	5.63	5.63	4.94	4.88	7.56	5.31	5.25	6.31	5.25
2020-02-14	20:00:00	7	9.88	7.06	7.94	6.25	9	7.81	6.5	6.06	8.63	6.63	6.31	6.94	6.38	7.63	7.19	5.69	6.56	4.44	6.75	5.25	6.69	6.25	9.43	9.5	8.93	7.56	3.93	5	6.31	5.63	5.56	4.88	4	7.25	5.25	5.19	5.44	5.25
2020-02-14	21:00:00	6.94	9.13	6.88	7.69	5.94	8.5	7.63	6.44	5.75	8.06	6.44	6.19	6.75	6.06	7.31	6.81	5.56	6.44	4.06	6.63	4.69	6.63	6.25	8.56	8.81	8.37	7.31	3.43	5	6.25	5.63	5.5	4.88	3.25	7	5.13	5.13	5.06	5.19
2020-02-14	22:00:00	6.75	7.69	6.69	7.5	5.56	7.75	7.25	6.25	5.44	7.75	6.25	6.19	6.5	5.06	6.75	6.44	4.94	6.31	3.69	6.56	4.31	6.5	5.93	7.75	8.31	7.81	7.18	3	5.06	6.13	5.63	5.44	4.81	2.5	6.75	5.06	5.06	3.88	5.13
2020-02-14	23:00:00	6.56	8.13	6.56	7.13	5.25	7	7.13	6.13	5.13	6.19	6.06	6.13	6.25	4.69	6.56	6.31	4.44	6.19	3.44	6.38	4	6.44	5.56	7	7.68	7.37	7.12	2.62	4.25	6.06	5.63	5.38	4.69	2.06	6.44	5	5	3.19	5
2020-02-15	1900-01-01	6.38	6.56	6.44	7	4.94	6.31	6.81	5.88	4.88	6.81	5.88	6.06	6.19	4.31	6.13	6.13	4.13	6.13	2.94	6.13	3.88	6.31	5.81	6.5	7.18	7.06	7	2.37	4.62	5.94	5.69	5.31	4.63	1.75	6.25	4.88	4.94	2.69	4.94
2020-02-15	01:00:00	6.19	6.19	6.25	6.81	4.69	5.81	6.88	5.81	4.63	5.38	5.69	5.88	6	4.19	6	5.94	3.63	6	2.69	6.06	3.31	6.19	5.5	6.12	6.87	6.68	6.87	2.12	3.25	5.88	5.63	5.25	4.56	1.63	6	4.81	4.88	2.56	4.81
2020-02-15	02:00:00	6	5.5	6.19	6.63	4.31	5.06	6.88	5.63	4.31	4.63	5.44	5.88	5.81	3.75	5.81	5.75	3.44	5.88	2.31	6.06	2.94	6.19	5.12	5.68	6.56	6.37	6.81	1.87	3	5.75	5.56	5.19	4.5	1.31	5.75	4.75	4.81	2.94	4.75
2020-02-15	03:00:00	5.81	4.81	6	6.44	4.06	4.69	6.56	5.44	4.13	4.69	5.31	5.75	5.56	3.44	5.88	5.56	2.81	5.81	2.25	5.94	2.19	6	4.81	5.37	6.25	6.06	6.75	1.56	2.06	5.63	5.56	5.13	4.38	1.31	5.56	4.69	4.69	2.06	4.69
2020-02-15	04:00:00	5.63	4.38	5.81	6.25	3.75	4.13	6.31	5.38	3.88	4.31	5.19	5.63	5.38	3.38	5.31	5.31	2.63	5.69	1.88	5.88	1.81	5.88	5	5	5.93	5.81	6.56	1.37	1.68	5.5	5.5	5.06	4.25	0.88	5.31	4.56	4.63	1.63	4.63
2020-02-15	05:00:00	5.44	4.13	5.56	6.13	3.5	3.81	6.5	5.25	3.75	3.69	5	5.38	5.25	2.94	5	5.06	2.19	5.56	1.56	5.75	1.63	5.69	4.62	4.75	5.62	5.56	6.37	1.25	1.75	5.44	5.5	4.94	4.13	0.25	5.13	4.44	4.56	1.13	4.5
2020-02-15	06:00:00	5.31	3.69	5.5	5.94	3.25	3.5	6.31	5.19	3.44	3.44	4.81	5.5	5.13	2.69	5.25	4.88	1.94	5.38	1.31	5.63	0.94	5.75	4.75	4.56	5.43	5.25	6.31	1.12	1.5	5.25	5.5	4.75	4	0.06	4.88	4.31	4.44	0.56	4.44
2020-02-15	07:00:00	5.13	3.56	5.44	5.81	3	3.25	5.94	5.06	3.25	3.94	4.69	5.25	4.88	2.38	4.69	4.75	1.88	5.31	1.13	5.56	1.63	5.5	4.43	4.43	5.25	5.06	6.31	0.93	1	5.13	5.44	4.69	3.94	-0.19	4.69	4.31	4.31	0.38	4.38
2020-02-15	08:00:00	5	3.63	5.56	5.75	2.94	3.31	6.13	4.94	3.06	4.38	4.56	5.38	4.69	3.25	4.56	4.56	2.06	5.13	1.44	5.06	2.13	5.31	4.56	4.31	4.93	4.87	6.31	0.93	2.06	5.06	5.38	4.63	4	-0.5	4.44	4.19	4.31	2	4.31
2020-02-15	09:00:00	5.5	6.06	5.94	6.13	3.31	5.06	6.13	5.13	3.19	6.63	4.75	5.44	4.69	5.19	5.13	4.75	3.75	5.06	2.81	5.31	3.44	5.31	5.18	4.37	4.87	4.81	6.25	1.12	3.56	4.94	5.38	4.63	3.94	1.38	4.31	4.19	4.25	3	4.31
2020-02-15	10:00:00	5.75	8.81	6.25	7	4.13	5.56	5.94	5.19	3.31	11.13	4.81	5.63	4.69	7.44	5.69	4.75	6	5.13	5.31	5.25	5.75	5.38	6.31	4.5	5.18	4.87	6.18	2	5.68	4.88	5.44	4.63	3.94	4	4.25	4.13	4.19	4.63	4.38
2020-02-15	11:00:00	5.88	10.38	6.44	7.94	5.19	6.88	5.94	5.75	3.56	10.88	5.13	5.69	5.06	9.94	6.44	4.94	8.25	5.25	8.19	5.44	7.5	5.31	6.87	4.81	6.31	5	6.43	2.87	7.62	5	5.56	4.75	3.88	8.69	4.5	4.19	4.38	7.5	4.31
2020-02-15	12:00:00	6	10.63	7.06	9	6.13	10.88	6.75	6.31	3.75	13.19	5.56	6	5.38	11.25	7.06	5.19	9.56	5.44	9.63	5.81	9.06	5.69	7.62	6	7.75	6.12	6.62	3.37	8.12	5.19	5.63	5	3.94	9.06	4.94	4.25	4.38	8.69	4.38
2020-02-15	13:00:00	6.5	12	7	9	6.44	10.75	7.69	6.5	4	14.88	6.13	6.13	5.88	12.75	8.19	5.69	11.13	5.63	11.13	6.06	9.69	6.25	8	8.5	9.12	7.31	6.81	4.18	8.5	5.5	5.63	5.19	4	9.69	5.69	4.31	4.5	10.06	4.5
2020-02-15	14:00:00	6.94	13.63	7.25	9.13	6.69	12.56	8.31	7.13	4.38	15.88	6.38	6.44	6.25	14	8.81	6.25	12.5	5.88	12.63	6.44	10.75	6.75	7.87	10.56	10.56	8.31	8.12	5.93	10.25	5.88	5.69	5.38	4.13	10.06	6.56	4.44	4.63	11.56	4.63
2020-02-15	15:00:00	7.56	14.44	7.44	9.25	7.19	13.31	8.81	7.69	5.19	15.31	6.75	6.63	7.06	14.25	9.19	6.81	12.38	6.06	12.56	6.44	11.19	7.25	8.06	12.12	11.31	9.37	9	6.18	9.93	6.44	5.75	5.56	4.13	9.94	7.44	4.56	4.81	13.19	4.75
2020-02-15	16:00:00	7.56	13.69	7.38	9.38	7.38	12.75	9	8.06	6.19	14.31	6.69	6.5	7.19	13.56	8.88	7.25	12.25	6.19	12.88	6.69	10.81	7.25	7.93	12.68	11.87	10.25	8.75	5.62	10	6.69	5.88	5.88	4.19	9.56	8.13	4.69	4.88	11.44	4.88
2020-02-15	17:00:00	7.31	12.94	7.31	9.06	7.31	11.75	9	7.69	6.38	11.5	6.69	6.44	7.5	11.94	8.69	7.5	10.81	6.25	10.75	6.63	9.56	6.94	7.37	12	11.06	10.37	8.56	5	8.06	6.88	5.88	5.94	4.19	6.94	8.5	4.81	4.94	9.5	4.88
2020-02-15	18:00:00	7.31	11.56	7.25	8.81	7.06	10.81	8.81	7.69	6.44	9.25	6.63	6.38	7.56	10.06	8.38	7.5	9.69	6.31	8.5	6.38	8.81	6.81	6.75	10.81	10.31	9.93	8.25	4.31	8.12	7	5.88	5.94	4.25	5.44	8.44	4.81	4.94	7.19	4.88
2020-02-15	19:00:00	7.19	10.13	7.25	8.56	6.69	9.88	8.63	7.63	6.31	8.5	6.5	6.44	7.63	9.56	8.13	7.44	9	6.25	7.19	6.25	8.38	6.75	6.18	9.81	9.62	9.31	7.93	3.81	7.37	6.88	5.88	5.88	4.19	4.63	8.25	4.81	4.94	5.88	4.81
2020-02-15	20:00:00	7	9.06	7.13	8.38	6.25	8.38	8.25	7.44	6.13	7.38	6.38	6.38	7.56	9.13	7.81	7.31	8.19	6.25	7.31	6.25	7.69	6.75	6.18	8.93	9.06	8.68	7.87	3.43	7.31	6.81	5.88	5.94	4.19	4.5	7.94	4.81	4.94	6.06	4.75
2020-02-15	21:00:00	6.94	7.88	7	8.13	5.94	7.63	7.94	7.31	5.56	6.63	6.25	6.31	7.44	8.44	7.75	7.13	8	6.25	6.81	6.19	7.5	6.69	6.18	8.31	8.68	8.25	7.75	3.18	7.43	6.69	5.88	5.94	4.19	3.94	7.63	4.81	4.94	5.88	4.75
2020-02-15	22:00:00	6.81	7.38	7	8	5.63	7.25	7.69	7.13	5.31	6.31	6.13	6.31	7.38	8.5	7.63	7	7.56	6.19	6.69	6.19	7.31	6.63	6.12	7.75	8.18	7.87	7.68	3	6.81	6.69	5.88	5.94	4.19	3.69	7.38	4.81	4.88	5	4.75
2020-02-15	23:00:00	6.69	6.88	6.94	7.88	5.38	6.75	7.56	7.06	5.19	6.19	6.06	6.44	7.31	8.38	7.63	6.94	7.19	6.19	6.44	6.13	7	6.56	6.12	7.43	8	7.56	7.68	2.93	6.56	6.56	5.94	5.88	4.13	3.13	7.13	4.75	4.88	4.56	4.69
2020-02-16	1900-01-01	6.56	6.81	6.75	7.69	5.13	6.69	7.44	6.94	4.94	5.5	5.94	6.38	7.19	7.81	7.5	6.88	7.06	6.19	6.25	6.13	6.69	6.56	5.93	7.25	7.75	7.37	7.68	2.87	6.31	6.5	5.94	5.81	4.13	3.81	6.88	4.69	4.75	3.88	4.63
2020-02-16	01:00:00	6.31	5.88	6.5	7.44	4.75	5.88	7.13	6.75	4.69	4.88	5.81	6.31	7.06	7.75	7.38	6.81	7.13	6.19	6.56	6.06	6.5	6.5	5.62	6.93	7.31	7.12	7.5	2.62	6.12	6.38	5.88	5.81	4.06	3.06	6.63	4.56	4.75	5.75	4.56
2020-02-16	02:00:00	6.13	5.06	6.31	7.13	4.5	5.13	7.06	6.56	4.44	4.38	5.63	6.19	6.88	7.31	7.13	6.56	6.44	6.19	6.06	6.06	6.06	6.44	5.75	6.56	7	6.81	7.37	2.37	6.37	6.25	5.81	5.75	4.06	3.25	6.44	4.56	4.69	7.13	4.56
2020-02-16	03:00:00	5.94	4.69	6.19	6.94	4.25	4.69	7.13	6.38	4.25	3.88	5.44	6.25	6.81	7	6.94	6.44	5.88	6.13	5.63	5.88	5.63	6.38	5.43	6.12	6.68	6.56	7.25	2.06	4.93	6.19	5.81	5.69	4	2.56	6.19	4.5	4.69	6.56	4.5
2020-02-16	04:00:00	5.81	4.38	6	6.75	4	4.38	6.81	6.25	4.06	3.75	5.25	6.06	6.63	6.31	6.69	6.31	5.56	6.13	5	5.81	5.44	6.31	5.43	5.93	6.31	6.31	7.18	1.93	5.5	6.13	5.81	5.56	4	1.75	6.06	4.44	4.63	4.69	4.5
2020-02-16	05:00:00	5.63	4	5.94	6.5	3.75	3.94	6.88	6.19	3.88	3.56	5.13	6	6.44	6.19	6.56	6.19	5.19	6	4.63	5.63	5	6.25	5.18	5.75	6.25	6.06	7.18	1.81	5.37	6.06	5.88	5.44	3.94	2.31	5.81	4.44	4.56	3.88	4.5
2020-02-16	06:00:00	5.5	3.94	5.81	6.44	3.5	3.75	6.69	5.94	3.69	3.56	5	6.13	6.38	6.56	6.5	6.06	5.56	5.94	4.88	5.69	5.19	6.06	5.37	5.62	6.06	5.93	7.12	1.75	5.31	5.94	5.81	5.44	3.88	2.13	5.69	4.38	4.5	4.63	4.44
2020-02-16	07:00:00	5.38	3.81	5.75	6.31	3.31	3.81	6.63	5.94	3.56	3.19	4.94	6.06	6.31	6.38	6.38	5.94	5.69	5.88	4.94	5.63	5.56	6.06	5.25	5.43	5.93	5.81	7.12	1.62	5.31	5.81	5.81	5.5	3.88	2.44	5.5	4.31	4.44	5.69	4.44
2020-02-16	08:00:00	5.63	4.06	5.75	6.31	3.19	3.75	6.63	5.88	3.69	3.88	4.88	6.06	6.19	7.06	6.63	7.63	6.06	5.88	4.88	5.75	5.94	6.06	5.37	5.37	6	5.68	7.18	1.62	6.56	5.81	5.81	5.5	3.88	3.31	5.69	4.31	4.44	4.94	4.44
2020-02-16	09:00:00	6.13	5.69	6.19	6.56	3.56	4.81	6.5	6.06	4	5.88	5.06	6.25	6.25	8.31	7.19	6.38	7.13	5.94	6.13	6.06	7.19	6.06	5.62	5.62	6.56	5.68	7.37	2.18	7.56	5.69	5.88	5.5	3.81	6.06	5.31	4.31	4.44	6	4.44
2020-02-16	10:00:00	6.25	7.5	6.44	7	4.31	5.88	6.56	6.19	4.25	9	5.19	6.56	6.44	9.25	7.81	6.63	8.69	6	7.63	6.31	8.38	6.19	5.93	6.37	7.25	5.87	7.62	3.18	8.18	5.69	5.88	5.63	3.88	7.75	5.31	4.44	4.44	7.38	4.5
2020-02-16	11:00:00	6.63	9.38	6.88	7.81	5.25	6.5	7	6.38	4.75	9.75	5.5	6.56	6.63	11.56	8.44	6.88	9.69	6.13	8.63	6.81	9.88	6.31	7.18	7.31	8.68	6.25	7.81	4.5	10.62	5.81	5.94	5.69	4	8.75	5.56	4.56	4.56	9.63	4.63
2020-02-16	12:00:00	6.75	9.94	7	8.19	6.19	8	7.5	6.63	5.19	10.88	5.88	7.13	7.19	13.25	9.44	7.63	10.94	6.38	10.75	7.81	10.94	6.81	8.06	9.06	10.43	7.18	8.56	6.06	9.5	5.88	6	5.75	4.13	9.69	5.88	4.88	4.63	11	4.81
2020-02-16	13:00:00	7.06	11	7.25	8.56	6.75	9.19	8	6.81	5.75	11.88	6.25	6.75	7.13	16.75	10.75	8	14.63	6.69	13.13	8.13	13.13	7.25	9.12	10.87	11.56	8.31	8.81	6.87	9.75	6.19	6.06	5.88	4.38	10.19	6.31	5.06	4.81	12.44	5
2020-02-16	14:00:00	7.38	11.94	7.44	8.88	7.19	10.94	8.44	7.25	6.25	12.56	6.38	7.06	7.44	17.31	11.44	7.94	15.94	6.94	15.19	8.06	14	7.44	9.31	12.56	13.06	9	10	8.25	12.37	6.38	6.13	6.06	4.44	11.63	6.75	5.13	4.94	12.31	5.19
2020-02-16	15:00:00	7.25	12.19	7.25	8.94	7.44	11.5	8.63	7.38	6.63	11.81	6.56	7.31	8.38	17.06	11.81	8.94	16	7.13	15.5	8.44	14.56	8.13	9.5	14.56	13.62	10.06	11.18	9.12	12.18	6.56	6.13	6.56	5.13	14.06	7.19	5.56	5.13	11.69	5.5
2020-02-16	16:00:00	7.31	11.94	7.25	9	7.56	11.38	8.69	7.44	6.69	11.13	6.56	7.69	9	16.94	11.63	9.44	16.19	7.25	15.13	8.06	14.38	7.75	9	14.75	13.31	11	10.31	9	11.81	6.94	6.56	6.63	5.06	14.06	7.75	5.63	5.31	14.88	5.75
2020-02-16	17:00:00	7.31	11.69	7.25	8.94	7.63	10.88	8.56	7.44	6.75	10.13	6.63	7.44	9	15.38	11.06	9.69	14.38	7.38	13.94	7.63	13.56	7.75	8.75	13.87	12.68	11.12	10.06	8.37	11.87	7.5	6.25	6.63	5.06	13.56	8.38	5.81	5.56	15.5	5.94
2020-02-16	18:00:00	7.38	10.94	7.25	8.81	7.38	10.31	8.44	7.63	6.63	9.06	6.69	7.5	9.63	13.94	10.75	9.88	13.19	7.38	12.38	7.44	12.06	7.88	8.56	12.87	11.93	10.87	10.18	7.68	11.56	7.31	6.56	6.63	5.38	13.38	8.38	5.94	5.69	15	6
2020-02-16	19:00:00	7.31	9.94	7.25	8.69	7.13	9.5	8.31	7.5	6.5	8.69	6.63	7.63	9.63	12.94	10.5	9.81	12.5	7.31	11.5	7.44	11.38	7.94	8.31	11.81	11.25	10.43	10	7	10.81	7.44	6.75	6.69	5.25	12.31	8.31	6.13	5.69	11.69	6.06
2020-02-16	20:00:00	7.25	9.19	7.25	8.56	6.88	8.94	8.06	7.44	6.31	7.94	6.56	7.75	9.38	11.94	10.25	9.63	11.44	7.31	10.13	7.31	10.63	7.94	7.75	10.93	10.62	10	9.62	6.43	10.31	7.56	6.56	6.88	5.94	13.31	8.38	6.38	5.94	14.88	6.06
2020-02-16	21:00:00	7.19	8.63	7.19	8.44	6.63	8.25	7.88	7.31	6.19	7.38	6.44	7.56	9.25	11	9.94	9.44	10.56	7.31	9.13	7.25	9.94	7.94	7.68	10.12	10.06	9.56	9.5	5.81	9.18	7.69	6.81	7.13	5.94	12.75	8.19	6.38	6.19	14.81	6.38
2020-02-16	22:00:00	7.06	8.06	7.06	8.25	6.38	7.31	7.75	7.25	5.94	6.88	6.38	7.56	9.06	10.63	9.81	9.19	9.5	7.25	7.94	7.25	9.38	7.75	7.81	9.62	9.68	9.25	9.31	5.43	9.5	7.63	6.69	7	6	12.69	8.06	6.38	6.13	14.13	6.25
2020-02-16	23:00:00	7	7.69	7.06	8.06	6.13	7.06	7.56	7.19	5.81	6.44	6.31	7.5	9	10.19	9.56	9.06	9.63	7.25	7.75	7.19	8.94	7.75	7.43	9.12	9.37	8.93	9.06	5.18	9.25	7.63	6.75	7	6	11.88	8	6.38	6.13	13.69	6.31
2020-02-17	1900-01-01	6.88	7.19	6.94	8	5.94	6.63	7.44	7.06	5.69	6	6.19	7.5	8.88	9.75	9.5	8.88	9.38	7.19	7.5	7.06	9.06	7.69	7.43	8.75	9.12	8.62	9.12	5	9	7.63	6.81	7.13	5.88	12.25	7.94	6.31	6.19	13.75	6.31
2020-02-17	01:00:00	6.75	6.81	6.88	7.88	5.69	6.38	7.38	6.94	5.56	5.81	6.13	7.5	8.75	9.94	9.5	8.75	9.94	7.19	7.06	7.13	11.56	8.19	7.31	8.56	9	8.43	8.87	4.87	8.68	7.63	7	7.06	6.13	11.19	7.81	6.25	6.25	13.06	6.31
2020-02-17	02:00:00	6.63	6.44	6.75	7.63	5.44	5.75	7.19	6.88	5.31	5.38	6	8.94	9.25	17.13	10.19	9.75	16.5	7.19	9	7.5	14.44	8.31	7.12	8.43	8.81	8.31	8.87	4.75	8.81	7.56	7	7.13	6.19	11.75	7.88	6.63	6.25	12.56	6.31
2020-02-17	03:00:00	6.44	5.81	6.63	7.44	5.25	5.44	7.25	6.69	5.06	5.13	5.88	8.63	9.31	17	10.25	9.88	16.5	7.25	11.31	7.5	14.56	8	7.12	8.31	8.68	8.12	8.75	4.62	8.68	7.5	7	7.19	6.13	11.56	7.75	6.56	6.31	12.88	6.31
2020-02-17	04:00:00	6.31	5.44	6.44	7.31	4.94	5.13	7.13	6.69	4.94	4.75	5.75	7.94	9.06	14.25	10.44	9.81	15.81	7.25	12.31	7.25	13.94	7.88	6.87	8.18	8.5	8.06	8.62	4.56	8.81	7.5	7.13	7.19	6.13	11.25	7.69	6.5	6.25	12.88	6.31
2020-02-17	05:00:00	6.25	5.25	6.38	7.06	4.75	5	7	6.5	4.75	4.5	5.63	8.06	8.88	14.13	10.31	9.06	12.06	7.31	9.94	7.38	14.25	7.94	6.93	8.06	8.37	7.87	8.62	4.5	7.75	7.38	7	7.19	6.19	12	7.44	6.44	6.38	13.5	6.25
2020-02-17	06:00:00	6.13	5.06	6.25	6.94	4.56	4.88	6.94	6.44	4.56	4.44	5.5	8.25	8.94	12.88	10.56	9.19	13	7.44	12.13	7.44	12.69	7.88	6.93	7.93	8.25	7.75	8.62	4.37	8.12	7.25	6.94	7.19	6.06	11.75	7.31	6.06	6.13	9.88	6.06
2020-02-17	07:00:00	6.13	5	6.25	6.88	4.44	5.31	6.81	6.38	4.56	4.38	5.44	8.19	8.88	12.06	10.38	9.13	12	7.5	11.63	7.31	11.63	7.94	6.93	7.87	8.12	7.68	8.5	4.5	8	7.13	6.88	7.19	6.19	10.88	7.25	6.19	6.25	12.75	6.31
2020-02-17	08:00:00	6.25	5.5	6.38	6.94	4.5	6.25	6.75	6.5	4.75	5.56	5.5	8.25	8.81	12.25	10.63	9.19	12	7.56	10.88	7.38	11.31	7.94	7.12	7.81	8.25	7.62	8.56	4.56	8.06	7.06	6.94	7.19	6.06	10.94	7.25	6.13	6.19	11.69	6.44
2020-02-17	09:00:00	6.44	6.5	6.5	7.06	4.75	6.75	6.81	6.56	4.94	6.19	5.56	8.38	8.75	12.5	10.69	9.06	12.31	7.69	11.38	7.5	11.88	8	7.18	8	8.62	7.68	8.81	5	9.06	7.13	7.06	7.31	6.31	12.06	7.75	6.38	6.31	12.69	6.5
2020-02-17	10:00:00	6.56	7.31	6.69	7.13	5	7.56	6.81	6.69	5.13	6.75	5.63	8.44	8.88	12.25	10.75	9.31	12.06	7.81	11.25	7.94	11.44	8.25	7.62	8.43	8.93	7.81	9.06	5.62	9.25	7.25	7.13	7.5	6.56	12.44	7.88	6.25	6.5	12.88	6.88
2020-02-17	11:00:00	6.75	7.88	6.88	7.31	5.38	7.81	6.88	6.88	5.44	7.63	5.75	8.75	9.56	10.88	10.75	9.38	10.75	8.63	10.75	8	10.25	9.5	7.68	9.06	9.37	8.25	9.75	6.25	9.87	7.5	7.56	7.81	6.69	13.06	8.75	7.13	6.63	13.13	7.31
2020-02-17	12:00:00	7	8.63	6.94	7.63	5.88	8.69	7.13	7.06	5.81	8.25	5.94	9.75	10	9.69	10.31	9.69	9.63	8.81	9.88	8.06	9.5	9.25	8.25	9.43	9.12	8.37	9.62	6.5	10.12	7.94	7.19	7.69	7	11.94	8.94	7.25	6.81	12.81	7.19
2020-02-17	13:00:00	7.13	9.13	7	7.75	6.19	8.13	7.25	7.31	6.13	8.56	6	8.88	9.63	9.88	10	9.44	8.5	8.5	9.13	8.06	8.94	9	7.93	9.43	9.18	8.37	9.37	6.56	8.87	7.81	8.63	7.81	7.19	10.5	9.06	7.31	6.81	11.63	7.56
2020-02-17	14:00:00	7.38	9.38	7.06	8	6.5	8.69	7.5	7.38	6.44	9.31	6.13	9.19	9.25	9.44	9.88	9.31	8.5	8.44	8.88	8.06	8.81	9.06	7.68	9.62	9	8.31	8.68	6.56	7.06	9.94	9.19	9.5	7.13	8.25	9.5	7.69	8.69	9.38	7.31
2020-02-17	15:00:00	7.31	9.69	7.06	8.13	6.81	9.25	7.69	7.38	6.56	9.56	6.19	9.19	9.38	9.38	9.81	9.44	8.75	8.44	8.63	8.13	8.88	9	7.68	9.5	8.87	8.25	8.5	6.56	6.68	9.5	8.75	9.19	7	8.06	9.44	7.81	7.75	7.81	7.25
2020-02-17	16:00:00	7.25	9.81	7.06	8.13	6.94	8.88	7.81	7.56	6.75	8.88	6.25	8.69	9.19	9.56	9.38	9.25	8.75	8.31	8.81	8	8.5	8.63	7.68	9.31	8.81	8.18	8.43	6.37	6	8.88	8.69	8.94	6.94	7.81	9.31	7.88	8.38	7.75	7.31
2020-02-17	17:00:00	7.31	9.81	7.06	8.13	6.94	8.81	7.81	7.56	6.81	8.94	6.31	8.13	8.63	9.38	9.38	8.75	8.69	8.13	8.31	7.88	8.13	8.19	7.56	9.06	8.62	8.06	8.43	6.18	5.87	8.75	8.13	8.44	6.94	7.56	9.13	7.75	7.81	7.5	7.13
2020-02-17	18:00:00	7.31	9.38	7.06	8.13	6.94	8.25	7.88	7.5	6.81	8.63	6.31	7.88	8.25	9.13	9.44	8.63	8.56	7.94	8	7.81	7.75	8.19	7.43	8.68	8.37	7.87	8.31	5.93	5.68	8.5	8.06	8.06	6.81	7.19	8.88	7.69	7.69	7.31	7
2020-02-17	19:00:00	7.31	9.56	7.06	8.06	6.88	8.31	7.88	7.56	6.81	8.63	6.31	7.69	8.25	9	9.31	8.25	8.5	7.81	7.69	7.75	7.5	8.13	7.37	8.37	8.18	7.68	8	5.75	5.5	8.31	7.81	7.56	6.81	6.69	8.56	7.5	7.56	6.94	6.81
2020-02-17	20:00:00	7.38	9.13	7.06	8.06	6.81	8.31	7.81	7.5	6.75	8.25	6.38	7.63	8.06	8.94	9.25	8.13	8.44	7.69	7.81	7.69	7.5	8.06	7.25	8	7.62	7.56	7.87	5.56	4.93	8.13	7.44	7.44	6.69	6.38	8.31	7.31	7.38	6.75	6.69
2020-02-17	21:00:00	7.38	9.19	7.06	8.06	6.75	8.5	7.81	7.56	6.75	8.19	6.38	7.5	7.88	9.06	9.25	8.06	8.44	7.63	7.31	7.63	7.44	7.88	7.18	7.75	7.68	7.43	7.68	5.37	4.68	7.94	7.38	7.31	6.63	6.19	8	7.25	7.25	6.75	6.56
2020-02-17	22:00:00	7.38	8.81	7.13	8.06	6.69	8.38	7.75	7.5	6.75	8.13	6.38	6.5	6.44	5.75	7.25	7.5	5.13	7	8.25	7.25	4.94	6.5	7.12	7.62	7.5	7.31	7.62	5.18	4.5	7.81	7.25	7.25	6.5	5.88	7.81	7	7.13	6.44	6.44
2020-02-17	23:00:00	7.31	8.31	7.06	8.06	6.63	7.94	7.63	7.44	6.63	7.69	6.38	7.38	6.38	6.5	7.13	7.25	6.44	7.06	5.44	7.31	5.5	7.06	7	7.5	7.37	7.18	7.5	5	4.56	7.75	6.81	6.94	6.44	4.81	7.56	6.88	7.06	6.19	6.31
2020-02-18	1900-01-01	7.13	7.25	6.88	7.81	6.38	7.13	7.5	7.31	6.38	6.88	6.25	7.19	6.19	6.81	8.13	7.13	6.63	6.94	4.63	7.13	5.31	7.13	6.93	7.37	7.12	7.06	7.18	4.87	4.37	6.25	6.75	5.94	6.31	4.44	7.06	6.44	6.5	3.94	6.13
2020-02-18	01:00:00	6.94	6.5	6.63	7.63	6.13	6.31	7.31	7.13	6.13	6.06	6.13	7.19	6.25	6.81	8.38	6.88	6.69	6.94	5.31	7.19	5.94	7.19	6.56	7.18	6.75	6.87	7.31	4.68	3.81	7.19	6.81	6.31	6.25	4.38	6.94	6.44	6.63	5.25	6.06
2020-02-18	02:00:00	6.81	6	6.5	7.5	5.81	5.88	7.19	7.06	5.88	5.56	5.94	6.94	6.56	6.31	8.44	6.88	6.44	6.94	4.94	7	5.13	7	6.25	6.68	6.68	6.68	7.56	4.12	3	7.13	6.81	6.5	6.13	4.38	6.75	6.38	6.56	5.25	6.06
2020-02-18	03:00:00	6.63	5.5	6.44	7.25	5.5	5.31	7	6.88	5.56	5.5	5.88	7	6.56	6.13	8.38	6.75	6.38	6.88	5.31	6.88	5.13	6.94	6.43	6.5	6.56	6.56	7.43	3.93	3.75	7.13	6.81	6.5	6.06	4.31	6.56	6.25	6.5	5.06	6
2020-02-18	04:00:00	6.44	4.94	6.25	7.06	5.19	4.81	7	6.69	5.31	4.75	5.75	6.81	6.5	5.75	8.25	6.69	5.56	6.75	4.69	6.81	4.44	6.75	6.31	6.43	6.31	6.43	7	3.81	3.62	7.06	6.88	6.5	6	4.81	6.38	6.25	6.44	5.19	5.88
2020-02-18	05:00:00	6.19	4.38	6.06	6.88	4.88	4.31	6.81	6.5	5.06	4.44	5.63	6.44	6.06	6.06	8.25	6.25	5.63	6.63	4.19	6.63	4.19	6.75	5.68	6	5.93	6.12	6.87	3.5	2.87	7	6.81	6.5	5.94	4.81	6.25	6.19	6.38	5.19	5.81
2020-02-18	06:00:00	6	4.19	5.88	6.69	4.63	4.06	6.69	6.44	4.88	4.31	5.38	6.5	6	5.44	7.94	6.19	5.19	6.44	3.56	6.56	4.13	6.63	5.75	5.5	5.68	5.93	6.56	3	2.31	6.88	6.75	6.44	5.81	3.88	6	6	6.25	5.25	5.75
2020-02-18	07:00:00	5.94	4.19	5.75	6.44	4.25	3.88	6.56	6.31	4.56	3.81	5.31	6.38	5.81	5.56	7.75	6.13	5.19	6.31	3.5	6.44	3.5	6.69	5.87	5.43	5.62	5.87	6.37	2.87	2.56	6.75	6.75	6.25	5.69	3.31	5.88	5.88	6.19	5.06	5.69
2020-02-18	08:00:00	5.88	5.38	5.75	6.38	4.06	4.69	6.19	6.25	4.5	4.56	5.19	6.31	5.75	5.38	7.75	5.94	5.06	6.19	5.63	6.31	4.44	6.31	6	5.5	5.62	5.81	6.5	2.87	2.93	6.69	6.63	6.06	5.5	3.88	5.69	5.81	6.06	4.31	5.56
2020-02-18	09:00:00	6.44	9	5.75	6.44	4	6.5	6.06	6.31	4.44	8	5.06	6.19	5.63	7.13	7.69	5.94	6.56	6.13	7.06	6.44	6.25	6.25	5.93	5.68	5.68	5.81	6.37	3.12	3.5	6.56	6.56	5.94	5.38	5.31	5.56	5.75	6	5.69	5.56
2020-02-18	10:00:00	6.69	15.06	6	7.13	4.56	8.63	5.88	6.81	4.56	13.13	5.13	6.31	5.56	8.38	7.81	5.81	8.06	6.13	7.25	6.5	7.13	6.31	6.62	5.75	6.31	5.75	6.31	3.43	7.12	6.44	6.69	6.06	5.38	6.38	5.56	5.69	5.94	6.19	5.63
2020-02-18	11:00:00	7.81	15.19	6.31	8.56	5.63	14.44	6.88	7.13	4.81	14.75	5.88	6.25	5.69	7.63	7.81	6	7.19	6.13	9.69	6.63	7.19	6.56	7.62	5.93	7.62	6.25	6.43	4.18	5.5	6.63	6.81	6.13	5.38	9.06	5.94	5.63	6.06	7.56	5.75
2020-02-18	12:00:00	8.56	15.75	7.81	9.5	8.44	15.75	8.38	8.13	5.38	15.94	6.63	6.31	5.88	8.31	8.13	6.19	8.5	6.25	8.5	6.94	8.38	7	8.18	6.25	8.93	7.43	6.68	4.37	6.43	7	6.81	6.25	5.5	7.81	6.56	5.69	6.06	7.88	5.88
2020-02-18	13:00:00	8.56	16.19	8.69	10	9.19	16.06	9.31	9	5.94	17.25	7	6.31	6.06	9.44	8.25	6.38	8.56	6.38	8.56	7.06	8.5	7.19	8.62	8.56	10.31	8.31	6.81	4.5	7.5	7.25	6.88	6.44	5.56	8.88	7.44	5.94	6.06	8.31	5.94
2020-02-18	14:00:00	10.13	16.81	9.13	10.19	9.44	15.94	9.75	9	6.5	18	7.31	6.38	6.44	10.19	8.75	6.75	10.56	6.31	8.81	7.06	9.69	8.06	8.68	11.37	11.37	9.37	7.43	5.87	7.81	7.56	6.94	6.63	5.75	8.25	8.31	6.25	6.19	8.19	6.13
2020-02-18	15:00:00	9.63	16.06	8.25	9.94	9.75	16.13	9.88	9.63	7.75	18.19	7.25	6.38	6.63	9.69	8.94	7.31	10.13	6.31	8.69	7.19	9.69	8.13	8.62	13.62	12.56	10.18	8.87	6.93	7.62	7.88	6.94	6.75	5.88	8.63	8.94	6.38	6.31	10.31	6
2020-02-18	16:00:00	9.69	15.63	8.63	9.94	10.25	15.5	9.94	9.38	8.25	18.81	7.19	6.81	6.81	9.13	8.81	7.56	9.38	6.31	8.63	7.25	9	7.75	8.56	13.68	12.31	10.37	8.62	6.56	7.68	7.94	6.94	6.75	5.94	8.19	9.31	6.44	6.31	9.38	5.94
2020-02-18	17:00:00	9.13	14.5	8.13	9.94	10.31	14.31	9.81	9.06	8.25	17.13	10	6.81	6.88	8.81	8.75	7.63	8.63	6.38	7.94	7.25	8.06	7.56	7.93	12.93	11.56	10	8.25	5.87	7.25	7.94	6.94	6.75	5.81	7.19	9.44	6.38	6.38	8.06	5.94
2020-02-18	18:00:00	8.81	13.19	7.81	9.81	9.88	12.56	9.5	8.81	8.06	12.81	8	6.75	6.88	8.25	8.69	7.69	8.13	6.44	6.94	7.25	6.81	7.38	6.93	11.93	10.75	9.31	7.93	5.06	5.81	7.88	6.94	6.75	5.75	5.63	9.31	6.44	6.38	7.25	5.88
2020-02-18	19:00:00	8.69	11.56	7.81	9.5	9.25	11	9.19	8.38	7.69	10.75	7.63	6.75	6.94	8	8.56	7.56	7.75	6.38	6.5	7.25	6.5	7.25	6.62	10.62	10	8.75	7.68	4.31	4	7.88	7	6.75	5.75	4.56	9.06	6.38	6.44	6.69	5.88
2020-02-18	20:00:00	8.19	10	7.5	9.25	8.63	9.25	8.81	8.06	7.31	8.88	7.31	6.63	6.88	7.06	8.44	7.44	7.13	6.38	4.81	7.19	5.63	7.13	6.75	9.81	9.5	8.25	7.62	3.81	3.43	7.88	7	6.75	5.69	3.56	8.75	6.31	6.44	5.88	5.81
2020-02-18	21:00:00	7.81	8.44	7.31	8.94	7.94	8	8.38	7.75	6.88	7.56	7	6.5	6.81	6.44	8.06	7.31	6.56	6.38	5.13	7.19	5.19	7.19	6.06	9.06	9	7.75	7.5	3.43	2.81	7.75	6.94	6.63	5.63	4.81	8.44	6.25	6.44	6.19	5.75
2020-02-18	22:00:00	7.56	6.75	7.13	8.63	7.38	6.88	8.06	7.44	6.44	6.31	6.69	6.56	6.69	6.5	8.5	7.25	6.75	6.38	5.31	7.13	6.13	7.06	6.06	7.62	8.5	7.37	7.31	2.93	2.25	7.63	6.88	6.63	5.56	5.25	8.13	6.19	6.38	5.75	5.69
2020-02-18	23:00:00	7.25	6.38	6.88	8.25	6.81	6.13	7.94	7.25	6.06	6.56	6.25	6.63	6.56	7.06	8.5	7.06	6.44	6.38	4.75	7.13	5.44	7.06	6.18	7.18	8	7.06	7.31	2.62	2.68	7.5	6.88	6.56	5.56	5.75	7.81	6.13	6.38	5.69	5.63
2020-02-19	1900-01-01	7	5.69	6.69	8	6.31	5.63	7.69	7	5.75	5.31	5.88	6.63	6.44	7.44	8.56	7	6.69	6.31	4.25	7	5.94	6.94	6.31	7.06	7.68	6.93	7	2.56	3.68	7.44	6.81	6.56	5.5	5.19	7.5	6	6.25	5.56	5.56
2020-02-19	01:00:00	6.75	4.94	6.5	7.75	5.88	5.06	7.69	6.75	5.31	4.63	5.75	6.63	6.38	7.81	8.56	6.94	7.13	6.31	3.94	7	6.06	6.88	5.93	6.93	7.5	6.81	6.93	2.68	3.75	7.38	6.88	6.56	5.44	4.88	7.25	6	6.25	5.19	5.5
2020-02-19	02:00:00	6.5	4.38	6.31	7.5	5.5	4.44	7.56	6.56	5.06	4.31	5.5	6.56	6.38	7.81	8.63	6.88	7.44	6.38	6.63	6.88	6.31	6.94	6.18	6.75	7.31	6.62	6.93	2.75	3.56	7.25	6.81	6.56	5.38	4.5	7.06	5.88	6.13	5.56	5.44
2020-02-19	03:00:00	6.38	4.13	6.13	7.19	5.13	4.13	7.31	6.38	4.75	3.81	5.38	6.56	6.31	7.31	8.5	6.88	6.75	6.44	6	6.88	6	6.69	6.25	6.62	7	6.5	6.62	2.81	3.37	7.13	6.69	6.44	5.31	5.5	6.88	5.88	6.06	5.81	5.38
2020-02-19	04:00:00	6.25	4	6	7.06	4.81	4.13	7.19	6.13	4.69	3.81	5.13	6.5	6.19	7.38	8.5	6.69	6.75	6.38	6.56	6.81	6.06	6.38	6.12	6.43	6.68	6.37	6.56	2.81	3.5	7.06	6.63	6.44	5.31	5.56	6.69	5.81	5.94	5.69	5.31
2020-02-19	05:00:00	5.94	3.88	5.94	6.88	4.5	3.75	6.81	5.88	4.38	3.25	5.06	6.31	6.13	7.31	8.38	6.63	6.81	6.31	6.75	6.75	6.19	6.38	6.18	6.37	6.62	6.31	6.56	2.81	3.43	6.88	6.63	6.31	5.25	5.75	6.63	5.75	5.88	5.38	5.25
2020-02-19	06:00:00	5.81	3.38	5.63	6.63	4.25	3.5	6.81	5.75	4.19	3.31	4.94	6.31	6.06	7.56	8.25	6.56	7	6.19	6.44	6.69	6.31	6.44	6.12	6.18	6.5	6.18	6.75	2.87	3.37	6.88	6.56	6.25	5.25	5.31	6.5	5.69	5.81	5.5	5.25
2020-02-19	07:00:00	5.75	3.94	5.69	6.44	4.06	3.56	6.75	5.81	4.06	3.31	4.75	6.25	4.88	6.56	7.94	6.44	6.56	5.88	5.63	6.56	5.69	6.25	5.93	5.93	5.56	6.06	5.75	2.93	3.31	6.75	6.56	6.25	5.19	5.69	6.38	5.69	5.81	5.44	5.25
2020-02-19	08:00:00	5.69	4.63	5.69	6.38	3.88	4.25	6.56	5.75	3.94	3.44	4.63	6	4.94	7	6.06	6.31	6.69	5.75	6.44	6.56	6	6.13	5.81	5.81	5.81	5.87	5.62	2.93	2.5	5.88	6	6.19	5.19	4.88	6.25	5.63	5.75	4.06	5.25
2020-02-19	09:00:00	6.13	6.56	5.56	6.38	3.81	5.25	6.31	5.75	3.94	4.06	4.81	6.13	5.31	7.06	7.44	6.13	7	5.81	6	6.56	6.56	6.44	5.93	5.87	5.68	5.68	5.68	2.93	1.68	6.38	5.88	5.19	5.13	3.81	6.06	5.5	5.56	3.94	5.19
2020-02-19	10:00:00	6.38	10.25	5.88	6.75	4.25	6.63	6.06	6.19	4	9.38	4.94	6.19	6.13	6.38	6.75	6.19	6.25	5.88	6.19	6.56	6.19	5.88	5.87	6.25	5.75	5.68	5.62	2.93	1.68	6.5	5.94	5.56	5.06	4.13	6.06	5.44	5.5	4.06	5.25
2020-02-19	11:00:00	6.56	10.75	6.25	8.19	5.19	8.75	6.56	6.44	4.19	10.38	5.19	6.25	6.38	7.19	6.44	6.31	5.69	6	7.25	6.5	5.69	6.56	6.25	7.06	6.31	5.87	6.06	3.25	2	6.56	5.94	5.75	5.06	4.19	6	5.56	5.56	3.75	5.19
2020-02-19	12:00:00	6.69	11.63	6.69	9.31	6.44	11.25	7.81	7.25	4.63	11.75	6	6.44	6.56	8.81	7.31	6.06	7.56	6	8.25	6.81	7.75	7	6.62	8.31	6.93	6.37	6.56	3.87	2.87	6.75	6.19	6.63	5.06	4.25	6.44	5.56	5.25	4	5.13
2020-02-19	13:00:00	7.56	13.25	7.31	10.31	7.69	12.25	8.69	7.81	5.38	12.75	6.19	6.25	6.88	9.13	7.63	6.63	8.13	6.06	8.56	6.75	7.94	7.31	7.31	9.12	7.93	7	6.81	4.62	3.81	6.88	6.19	6.56	5.19	6.25	7.06	5.63	5.44	5.44	5.25
2020-02-19	14:00:00	8.25	14.44	7.5	9.94	8.13	13.06	9.25	8.13	6.06	15.06	6.38	6.25	7	9.19	7.88	6.81	8.5	6.06	8.13	6.75	7.75	7.44	7.25	9	7.93	7.25	6.5	4.93	4.37	6.94	6.31	6.44	5.19	6.13	7.13	5.63	5.44	6.13	5.25
2020-02-19	15:00:00	8.5	13.63	7.44	10.44	8.31	13	9.5	8.69	6.94	14.63	6.44	6.38	7.13	8.56	8.06	7.13	8.56	6	7.63	6.75	7.88	7.31	6.93	8.62	7.87	7.18	6.56	5	3.31	6.94	6.25	6.25	5.19	6.94	7.38	5.56	5.31	7.44	5.25
2020-02-19	16:00:00	8.88	13.31	7.75	10.06	8.75	12.94	9.38	9.25	7.88	14.13	6.38	6.25	7.19	8.25	8	7.13	7.81	6.06	7.06	6.75	7.31	7.31	6.93	8.43	7.87	7.12	6.68	5	3.56	7.06	6.25	6.25	5.19	6.69	7.63	5.56	5.44	6.31	5.25
2020-02-19	17:00:00	9.13	12.25	7.94	9.88	9.19	12.31	9.25	8.75	7.94	13	6.31	6.38	7.13	8.13	8	7.19	7.31	6	6.81	6.75	6.56	7.19	6.93	8.18	7.68	7.06	6.75	5.06	3.43	7.06	6.25	6.25	5.19	5.88	7.63	5.56	5.5	5.31	5.25
2020-02-19	18:00:00	8.56	11.5	7.69	9.56	8.94	10.94	9.06	8.38	7.56	11	6.19	6.25	7.06	7.31	7.75	7.19	6.81	6	5.75	6.75	5.06	7.19	6.81	7.75	7.5	6.93	6.87	4.81	3.68	7.13	6.31	6.25	5.19	5	7.5	5.56	5.5	5	5.25
2020-02-19	19:00:00	8.5	10.81	7.38	9.31	8.56	10.56	8.69	8.19	7.38	10.25	6.06	6.38	6.94	6.81	7.81	7.13	6.63	6	5.75	6.75	5.06	7.19	6.68	7.31	7.18	6.75	6.87	4.37	3.93	7.13	6.31	6.25	5.13	4.06	7.38	5.56	5.44	4.81	5.25
2020-02-19	20:00:00	8.06	10.56	7.25	9.06	8.19	10.25	8.5	7.94	7.13	9.81	6	6.25	6.88	6.94	7.88	7	6.25	6	5.63	6.69	4.69	7.06	6.56	7	6.93	6.56	6.87	4.06	3.93	7.06	6.25	6.13	5.13	4.19	7.13	5.5	5.44	4.38	5.19
2020-02-19	21:00:00	8.13	10.69	7.25	8.88	7.81	10.25	8.19	7.88	6.81	9.56	5.94	6.44	6.81	6.88	7.81	6.94	6.06	6.06	5.31	6.63	5.19	7.19	6.31	6.81	6.81	6.43	6.81	3.81	3.93	6.94	6.25	6.25	5.06	4.56	6.94	5.5	5.44	4.38	5.19
2020-02-19	22:00:00	8.06	10.5	6.94	8.56	7.13	9.63	8.06	7.63	6.56	9.06	5.88	6.44	6.75	7	7.94	6.69	6.31	6.06	5.25	6.63	5.56	7.06	6.31	6.43	6.62	6.25	6.75	3.68	2.43	6.88	6.25	6.13	5.06	4.06	6.75	5.44	5.31	3.81	5.13
2020-02-19	23:00:00	7.69	9.06	6.75	8.31	6.63	7.75	7.63	7.31	6.25	7.25	5.75	6.38	6.56	7	8.13	6.75	6.5	6.06	5.88	6.5	5.44	7.06	5.62	6	6.37	6	6.68	3.37	1.68	6.88	6.25	6.06	5	4.25	6.5	5.38	5.38	4.5	5.06
2020-02-20	1900-01-01	7.38	7.69	6.56	8.06	6.25	7	7.38	7.06	6	6.5	5.69	6.44	6.63	6.94	7.44	6.44	5.75	6.19	5.13	6.56	5.5	7.06	5.31	5.62	5.93	5.75	6.5	2.87	1.5	6.75	6.19	6.06	4.94	4.06	6.31	5.38	5.31	4.56	5
2020-02-20	01:00:00	7.13	6.63	6.5	7.81	5.88	6.56	7.31	6.81	5.63	5.75	5.5	6.38	6.56	6.63	7.06	6.5	5.19	6.19	4.81	6.5	5.31	7.06	5.43	5.18	5.62	5.43	6.5	2.5	1.43	6.75	6.31	6.13	4.94	4.19	6.19	5.31	5.25	4.88	5
2020-02-20	02:00:00	6.88	5.75	6.25	7.63	5.5	5.75	7.44	6.63	5.44	5.94	5.44	6.25	6.5	6.06	7	6.25	5.13	6.19	4.13	6.5	4.63	7.06	5.37	4.93	5.5	5.18	6.5	2.12	1.06	6.63	6.31	6.06	4.88	4.13	6.06	5.25	5.19	3.69	5
2020-02-20	03:00:00	6.63	5.38	6.06	7.31	5.13	4.94	7.25	6.5	5.13	5	5.25	6.31	6.44	5.88	6.75	6.06	4.88	6.19	4.31	6.44	4.56	6.94	5.56	4.93	5.25	5.12	6.31	1.93	1.81	6.5	6.19	6	4.88	3.69	5.81	5.19	5.13	2.69	4.88
2020-02-20	04:00:00	6.38	4.5	5.81	7	4.81	4.44	6.94	6.31	4.88	4.38	5.13	6.25	6.31	5.5	6.56	6.38	4.31	6.13	4.31	6.44	4.5	6.75	5.62	4.93	5.18	5.06	6.25	2	1.56	6.44	6.13	5.94	4.81	4.13	5.69	5.13	5.06	4.94	4.88
2020-02-20	05:00:00	6.13	3.81	5.63	6.81	4.5	3.81	7	6.13	4.44	3.44	5.06	6.06	6.19	5.38	6.63	6.19	4.44	6.06	3.94	6.31	4.13	6.69	5.06	4.62	5	4.81	6.18	2.12	0.5	6.38	6.13	5.94	4.81	4.13	5.56	5.06	5	3.25	4.75
2020-02-20	06:00:00	6	3.81	5.56	6.69	4.19	3.75	6.88	6	4.31	3.19	4.94	5.88	6.06	5.5	6.25	5.94	4.31	6	3.94	6.25	4.25	6.63	4.31	4.37	4.81	4.56	6	1.81	0.5	6.19	6.06	5.94	4.75	4.06	5.44	5.06	5	3.31	4.81
2020-02-20	07:00:00	5.81	3.56	5.56	6.44	4	3.5	6.63	5.75	4.13	3.06	4.69	5.81	5.94	5.19	6.19	6.06	4.31	5.88	4.31	6.06	4.19	6.69	4.62	4.06	4.5	4.31	5.87	1.5	0.56	6.13	6.06	5.75	4.69	3.81	5.38	5	4.94	3.44	4.81
2020-02-20	08:00:00	5.88	4.88	5.94	6.75	4.19	4.38	6.69	6	4.06	3.69	5	5.88	5.94	5.63	6.19	6.06	5.19	5.81	4.94	6.19	4.25	6.44	4.56	4	4.25	4.18	5.81	1.25	1.43	6.19	6.06	5.81	4.69	4.06	5.31	5	4.94	3.81	4.88
[truncated: 231 more rows]
